# Supplementary material for: Skin graft with dermis and appendages generated in vivo by cell competition
Source: Nat Commun. 2024 Apr 29;15:3366. doi: 10.1038/s41467-024-47527-7 (PMC11058811; doi:10.1038/s41467-024-47527-7)
Supplement: Supplementary file 4 — Supplementary Data 1 [file 41467_2024_47527_MOESM4_ESM.xlsx]

## Sheet: counts_normalized
																																	Sort#	1	2	3	4	5	6	7	8	9	10	11	12	13	14	15	16
																																	BioSample	SAMN39097885	SAMN39097886	SAMN39097887	SAMN39097888	SAMN39097889	SAMN39097890	SAMN39097891	SAMN39097892	SAMN39097893	SAMN39097894	SAMN39097895	SAMN39097896	SAMN39097897	SAMN39097898	SAMN39097899	SAMN39097900
																																	SRA_Accession	SRR27336030	SRR27336029	SRR27336018	SRR27336013	SRR27336012	SRR27336011	SRR27336010	SRR27336009	SRR27336008	SRR27336007	SRR27336028	SRR27336027	SRR27336026	SRR27336025	SRR27336024	SRR27336023
																																	SRA_sample_name	WT01CELL001	WT01CELL002	WT01CELL003	WT01CELL004	WT01CELL005	WT01CELL006	WT01CELL007	WT01CELL008	WT01CELL009	WT01CELL010	WT01CELL011	WT01CELL012	WT01CELL013	WT01CELL014	WT01CELL015	WT01CELL016
																																	experiment_number	1	1	1	1	1	1	1	1	1	1	1	1	1	1	1	1
																																	type_WT_Mutant	WT	WT	WT	WT	WT	WT	WT	WT	WT	WT	WT	WT	WT	WT	WT	WT
																																	Cell_Group	basal layer	basal layer	basal layer	basal layer	basal layer	intermediate layer	basal layer	basal layer	basal layer	K17 high	K17 high	K17 high	basal layer	basal layer	K17 high	basal layer
																																	Relabel_dataset_name	WT01KCB001	WT01KCB002	WT01KCB003	WT01KCB004	WT01KCB005	WT01KCI001	WT01KCB006	WT01KCB007	WT01KCB008	WT01KCP001	WT01KCP002	WT01KCP003	WT01KCB009	WT01KCB010	WT01KCP004	WT01KCB011
																																	EmbryoID	WT01	WT01	WT01	WT01	WT01	WT01	WT01	WT01	WT01	WT01	WT01	WT01	WT01	WT01	WT01	WT01
																																	Annotation	WTKCB	WTKCB	WTKCB	WTKCB	WTKCB	WTKCI	WTKCB	WTKCB	WTKCB	WTKCP	WTKCP	WTKCP	WTKCB	WTKCB	WTKCP	WTKCB
		DESeq2_results																															Group name	WT-KCB	WT-KCB	WT-KCB	WT-KCB	WT-KCB	WT-KCI	WT-KCB	WT-KCB	WT-KCB	WT-KCP	WT-KCP	WT-KCP	WT-KCB	WT-KCB	WT-KCP	WT-KCB
			WTKCI_vs_WTKCB					WTKCP_vs_WTKCB					WTKCP_vs_WTKCI					MUSKH_vs_MUSER					MUSER_vs_WTKCB					MUSKH_vs_WTKCB					TIN	70	70	75	75	75	75	75	75	75	75	75	70	75	75	75	75
GeneID	Symbol	baseMean	log2FoldChange	lfcSE	stat	pvalue	padj	log2FoldChange	lfcSE	stat	pvalue	padj	log2FoldChange	lfcSE	stat	pvalue	padj	log2FoldChange	lfcSE	stat	pvalue	padj	log2FoldChange	lfcSE	stat	pvalue	padj	log2FoldChange	lfcSE	stat	pvalue	padj	EnsemblGeneID	B6E14KRTHTNH001	B6E14KRTHTNH002	B6E14KRTHTNH003	B6E14KRTHTNH004	B6E14KRTHTNH005	B6E14KRTHTNH006	B6E14KRTHTNH007	B6E14KRTHTNH008	B6E14KRTHTNH009	B6E14KRTHTNH010	B6E14KRTHTNH011	B6E14KRTHTNH012	B6E14KRTHTNH013	B6E14KRTHTNH014	B6E14KRTHTNH015	B6E14KRTHTNH016
ENSMUSG00000102693	4933401J01Rik	0	NA	NA	NA	NA	NA	NA	NA	NA	NA	NA	NA	NA	NA	NA	NA	NA	NA	NA	NA	NA	NA	NA	NA	NA	NA	NA	NA	NA	NA	NA	ENSMUSG00000102693	0	0	0	0	0	0	0	0	0	0	0	0	0	0	0	0
ENSMUSG00000064842	Gm26206	0	NA	NA	NA	NA	NA	NA	NA	NA	NA	NA	NA	NA	NA	NA	NA	NA	NA	NA	NA	NA	NA	NA	NA	NA	NA	NA	NA	NA	NA	NA	ENSMUSG00000064842	0	0	0	0	0	0	0	0	0	0	0	0	0	0	0	0
ENSMUSG00000051951	Xkr4	0.0218424	0	6.59616	0	1	NA	0	6.27734	0	1	NA	0	8.35337	0	1	NA	0.592414	4.0578	0.145994	0.883926	NA	0.153068	3.53247	0.0433316	0.965437	NA	0.745482	4.138	0.180155	0.857031	NA	ENSMUSG00000051951	0	0	0	0	0	0	0	0	0	0	0	0	0	0	0	0
ENSMUSG00000102851	Gm18956	0	NA	NA	NA	NA	NA	NA	NA	NA	NA	NA	NA	NA	NA	NA	NA	NA	NA	NA	NA	NA	NA	NA	NA	NA	NA	NA	NA	NA	NA	NA	ENSMUSG00000102851	0	0	0	0	0	0	0	0	0	0	0	0	0	0	0	0
ENSMUSG00000103377	Gm37180	0.113644	-1.15024	6.59583	-0.174389	0.86156	NA	-1.02485	6.27699	-0.163271	0.870305	NA	0	8.35337	0	1	NA	-0.0405673	4.05779	-0.00999739	0.992023	NA	-0.96278	3.53183	-0.272601	0.78516	NA	-1.00335	4.13747	-0.242503	0.808391	NA	ENSMUSG00000103377	0	0	0	13.8895	0	0	0	0	0	0	0	0	0	0	0	0
ENSMUSG00000104017	Gm37363	7.13577	-16.5757	4.53147	-3.6579	0.000254291	0.00379649	-16.2571	4.31242	-3.76983	0.000163356	0.00767497	0	5.7388	0	1	1	2.75011	2.74813	1.00072	0.316962	1	3.90756	2.41148	1.6204	0.105146	0.338198	6.65767	2.81681	2.36355	0.0181009	0.103634	ENSMUSG00000104017	0	0	0	12.3462	0	0	0	0	0	0	0	0	0	0	0	0
ENSMUSG00000103025	Gm37686	0.0186915	-0.109013	6.59616	-0.0165268	0.986814	NA	0.0163738	6.27734	0.00260839	0.997919	NA	0	8.35337	0	1	NA	0.0771732	4.0578	0.0190185	0.984826	NA	-0.0392923	3.53247	-0.0111232	0.991125	NA	0.0378808	4.138	0.00915437	0.992696	NA	ENSMUSG00000103025	0	0	0	0	0	0	0	0	0	0	0	0	0	2.61681	0	0
ENSMUSG00000089699	Gm1992	0	NA	NA	NA	NA	NA	NA	NA	NA	NA	NA	NA	NA	NA	NA	NA	NA	NA	NA	NA	NA	NA	NA	NA	NA	NA	NA	NA	NA	NA	NA	ENSMUSG00000089699	0	0	0	0	0	0	0	0	0	0	0	0	0	0	0	0
ENSMUSG00000103201	Gm37329	0	NA	NA	NA	NA	NA	NA	NA	NA	NA	NA	NA	NA	NA	NA	NA	NA	NA	NA	NA	NA	NA	NA	NA	NA	NA	NA	NA	NA	NA	NA	ENSMUSG00000103201	0	0	0	0	0	0	0	0	0	0	0	0	0	0	0	0
ENSMUSG00000103147	Gm7341	0.0653525	-0.173127	6.59616	-0.0262467	0.979061	NA	-0.0477409	6.27734	-0.00760528	0.993932	NA	0	8.35337	0	1	NA	0.106667	4.05778	0.0262869	0.979028	NA	0.0731927	3.53244	0.0207201	0.983469	NA	0.179859	4.138	0.0434652	0.965331	NA	ENSMUSG00000103147	0	0	0	1.54328	0	0	0	0	0	0	0	0	0	0	0	0
ENSMUSG00000103161	Gm38148	0.0551825	-0.63251	6.59612	-0.0958913	0.923607	NA	-0.507123	6.27729	-0.0807869	0.935611	NA	0	8.35337	0	1	NA	0.0771699	4.0578	0.0190177	0.984827	NA	-0.562786	3.53238	-0.159322	0.873415	NA	-0.485616	4.13793	-0.117357	0.906577	NA	ENSMUSG00000103161	0	0	0	0	0	0	0	0	0	0	0	0	0	0	0	0
ENSMUSG00000102331	Gm19938	2.74577	-4.40619	6.58969	-0.668649	0.503719	0.963911	-5.00213	6.27054	-0.797719	0.425034	1	-0.595938	8.35337	-0.071341	0.943126	1	3.59836	4.04102	0.89046	0.373219	1	-4.02319	3.51963	-1.14307	0.253009	0.539437	-0.424821	4.11182	-0.103317	0.917711	0.980159	ENSMUSG00000102331	123.282	0	0	0	0	0	0	0	0	0	0	0	0	0	0	0
ENSMUSG00000102348	Gm10568	0	NA	NA	NA	NA	NA	NA	NA	NA	NA	NA	NA	NA	NA	NA	NA	NA	NA	NA	NA	NA	NA	NA	NA	NA	NA	NA	NA	NA	NA	NA	ENSMUSG00000102348	0	0	0	0	0	0	0	0	0	0	0	0	0	0	0	0
ENSMUSG00000102592	Gm38385	0	NA	NA	NA	NA	NA	NA	NA	NA	NA	NA	NA	NA	NA	NA	NA	NA	NA	NA	NA	NA	NA	NA	NA	NA	NA	NA	NA	NA	NA	NA	ENSMUSG00000102592	0	0	0	0	0	0	0	0	0	0	0	0	0	0	0	0
ENSMUSG00000088333	Gm27396	0	NA	NA	NA	NA	NA	NA	NA	NA	NA	NA	NA	NA	NA	NA	NA	NA	NA	NA	NA	NA	NA	NA	NA	NA	NA	NA	NA	NA	NA	NA	ENSMUSG00000088333	0	0	0	0	0	0	0	0	0	0	0	0	0	0	0	0
ENSMUSG00000102343	Gm37381	0	NA	NA	NA	NA	NA	NA	NA	NA	NA	NA	NA	NA	NA	NA	NA	NA	NA	NA	NA	NA	NA	NA	NA	NA	NA	NA	NA	NA	NA	NA	ENSMUSG00000102343	0	0	0	0	0	0	0	0	0	0	0	0	0	0	0	0
ENSMUSG00000025900	Rp1	0	NA	NA	NA	NA	NA	NA	NA	NA	NA	NA	NA	NA	NA	NA	NA	NA	NA	NA	NA	NA	NA	NA	NA	NA	NA	NA	NA	NA	NA	NA	ENSMUSG00000025900	0	0	0	0	0	0	0	0	0	0	0	0	0	0	0	0
ENSMUSG00000102948	Gm6101	0.00879619	0	6.59616	0	1	NA	0	6.27734	0	1	NA	0	8.35337	0	1	NA	0.180222	4.0578	0.0444138	0.964575	NA	0	3.53247	0	1	NA	0.333287	4.138	0.080543	0.935805	NA	ENSMUSG00000102948	0	0	0	0	0	0	0	0	0	0	0	0	0	0	0	0
ENSMUSG00000104123	Gm37483	0	NA	NA	NA	NA	NA	NA	NA	NA	NA	NA	NA	NA	NA	NA	NA	NA	NA	NA	NA	NA	NA	NA	NA	NA	NA	NA	NA	NA	NA	NA	ENSMUSG00000104123	0	0	0	0	0	0	0	0	0	0	0	0	0	0	0	0
ENSMUSG00000025902	Sox17	0	NA	NA	NA	NA	NA	NA	NA	NA	NA	NA	NA	NA	NA	NA	NA	NA	NA	NA	NA	NA	NA	NA	NA	NA	NA	NA	NA	NA	NA	NA	ENSMUSG00000025902	0	0	0	0	0	0	0	0	0	0	0	0	0	0	0	0
ENSMUSG00000104238	Gm37587	0	NA	NA	NA	NA	NA	NA	NA	NA	NA	NA	NA	NA	NA	NA	NA	NA	NA	NA	NA	NA	NA	NA	NA	NA	NA	NA	NA	NA	NA	NA	ENSMUSG00000104238	0	0	0	0	0	0	0	0	0	0	0	0	0	0	0	0
ENSMUSG00000102269	Gm7357	0.202159	-0.173133	1.98301	-0.0873078	0.930427	NA	1.43091	1.87861	0.761688	0.446246	NA	1.60405	2.50487	0.640371	0.521932	NA	-0.427864	1.21717	-0.351523	0.725196	1	1.01992	1.05883	0.963251	0.335422	NA	0.592059	1.24399	0.475936	0.63412	NA	ENSMUSG00000102269	0	1.86648	0	0	0	0	0	0	0	0	0	0	0	0	0	0.79894
ENSMUSG00000096126	Gm22307	0	NA	NA	NA	NA	NA	NA	NA	NA	NA	NA	NA	NA	NA	NA	NA	NA	NA	NA	NA	NA	NA	NA	NA	NA	NA	NA	NA	NA	NA	NA	ENSMUSG00000096126	0	0	0	0	0	0	0	0	0	0	0	0	0	0	0	0
ENSMUSG00000103003	Gm38076	0	NA	NA	NA	NA	NA	NA	NA	NA	NA	NA	NA	NA	NA	NA	NA	NA	NA	NA	NA	NA	NA	NA	NA	NA	NA	NA	NA	NA	NA	NA	ENSMUSG00000103003	0	0	0	0	0	0	0	0	0	0	0	0	0	0	0	0
ENSMUSG00000104328	Gm37323	0	NA	NA	NA	NA	NA	NA	NA	NA	NA	NA	NA	NA	NA	NA	NA	NA	NA	NA	NA	NA	NA	NA	NA	NA	NA	NA	NA	NA	NA	NA	ENSMUSG00000104328	0	0	0	0	0	0	0	0	0	0	0	0	0	0	0	0
ENSMUSG00000102735	Gm7369	0	NA	NA	NA	NA	NA	NA	NA	NA	NA	NA	NA	NA	NA	NA	NA	NA	NA	NA	NA	NA	NA	NA	NA	NA	NA	NA	NA	NA	NA	NA	ENSMUSG00000102735	0	0	0	0	0	0	0	0	0	0	0	0	0	0	0	0
ENSMUSG00000098104	Gm6085	2.23948	-1.01283	0.88215	-1.14813	0.250913	0.78165	-0.107556	0.805266	-0.133566	0.893746	1	0.90527	1.10224	0.821301	0.411475	1	0.354674	0.545241	0.650491	0.515375	1	-1.03454	0.464453	-2.22745	0.0259175	0.132388	-0.67987	0.541555	-1.2554	0.209332	0.511527	ENSMUSG00000098104	2.15027	1.86648	4.47391	3.08656	1.46811	0	1.93484	0	0	3.92645	5.95307	1.47723	0	3.48908	0	1.59788
ENSMUSG00000102175	Gm6119	0.00793285	0	6.59616	0	1	NA	0	6.27734	0	1	NA	0	8.35337	0	1	NA	0.180222	4.0578	0.0444138	0.964575	NA	0	3.53247	0	1	NA	0.333287	4.138	0.080543	0.935805	NA	ENSMUSG00000102175	0	0	0	0	0	0	0	0	0	0	0	0	0	0	0	0
ENSMUSG00000088000	Gm25493	0	NA	NA	NA	NA	NA	NA	NA	NA	NA	NA	NA	NA	NA	NA	NA	NA	NA	NA	NA	NA	NA	NA	NA	NA	NA	NA	NA	NA	NA	NA	ENSMUSG00000088000	0	0	0	0	0	0	0	0	0	0	0	0	0	0	0	0
ENSMUSG00000103265	Gm2053	0	NA	NA	NA	NA	NA	NA	NA	NA	NA	NA	NA	NA	NA	NA	NA	NA	NA	NA	NA	NA	NA	NA	NA	NA	NA	NA	NA	NA	NA	NA	ENSMUSG00000103265	0	0	0	0	0	0	0	0	0	0	0	0	0	0	0	0
ENSMUSG00000103922	Gm6123	2.62001	-0.415083	0.711713	-0.583217	0.559747	0.980667	0.235842	0.641719	0.367516	0.713235	1	0.650925	0.883203	0.737005	0.46112	1	-0.272249	0.39505	-0.689151	0.490728	1	0.964939	0.351289	2.74686	0.00601697	0.0439446	0.69269	0.413463	1.67534	0.0938684	0.323891	ENSMUSG00000103922	3.58378	0	2.23696	0	5.13838	0.867865	0	0	0.87127	7.8529	1.98436	1.47723	0	0	3.44266	5.59258
ENSMUSG00000033845	Mrpl15	598.911	0.388192	0.411361	0.943677	0.345335	0.880886	0.279975	0.391541	0.71506	0.474572	1	-0.108217	0.52097	-0.207721	0.835446	1	-0.0427132	0.25312	-0.168747	0.865996	1	0.261811	0.220349	1.18817	0.234768	0.52042	0.219098	0.258124	0.848807	0.395989	0.694571	ENSMUSG00000033845	495.995	384.495	581.609	290.136	261.323	624.863	712.021	658.116	193.422	1007.13	593.322	174.313	557.13	213.706	518.695	870.845
ENSMUSG00000102275	Gm37144	0.0178617	-0.109013	6.59616	-0.0165268	0.986814	NA	0.0163738	6.27734	0.00260839	0.997919	NA	0	8.35337	0	1	NA	0.0771732	4.0578	0.0190185	0.984826	NA	-0.0392923	3.53247	-0.0111232	0.991125	NA	0.0378808	4.138	0.00915437	0.992696	NA	ENSMUSG00000102275	0	0	0	0	0	0	0	0	0	0	0	0	0	0.872271	0	0
ENSMUSG00000025903	Lypla1	1385.42	-0.0819696	0.576626	-0.142154	0.886958	1	0.309073	0.548732	0.563249	0.573265	1	0.391042	0.730227	0.535508	0.592298	1	0.00676924	0.354789	0.0190796	0.984778	1	-0.699595	0.308824	-2.26535	0.0234911	0.122897	-0.692826	0.361768	-1.91511	0.0554783	0.229182	ENSMUSG00000025903	2074.29	256.641	2746.24	2828.83	1205.32	1185.5	1984.18	2044.75	2937.05	1810.09	954.475	1239.4	2422.72	3278.87	3759.39	1377.37
ENSMUSG00000104217	Gm37988	111.235	-0.369079	1.56423	-0.23595	0.813471	1	0.307686	1.48845	0.206716	0.836232	1	0.676765	1.98085	0.341655	0.732611	1	-0.53985	0.963202	-0.560475	0.575156	1	-1.59788	0.837913	-1.90698	0.056523	0.227827	-2.13774	0.981934	-2.17707	0.0294756	0.146413	ENSMUSG00000104217	382.747	216.512	332.561	372.702	207.003	314.167	268.943	330.588	339.795	369.086	188.514	301.355	342.237	549.531	535.908	258.058
ENSMUSG00000033813	Tcea1	827.409	-0.225651	0.468316	-0.481836	0.629923	0.988878	0.490999	0.44557	1.10196	0.270481	1	0.71665	0.593009	1.2085	0.226855	0.885225	0.261184	0.288118	0.906519	0.364661	1	-0.321487	0.250802	-1.28183	0.199901	0.480187	-0.0603024	0.293775	-0.205267	0.837363	0.950166	ENSMUSG00000033813	1675.06	2719.46	771.75	438.291	911.696	740.289	249.594	953.502	1395.77	1167.14	1017.97	1388.6	709.942	1509.03	2307.73	591.216
ENSMUSG00000062588	Gm6104	52.9394	-0.454593	0.377183	-1.20523	0.228114	0.747391	0.210817	0.356697	0.591024	0.554504	1	0.665409	0.476496	1.39646	0.162575	0.761208	-0.133933	0.232125	-0.576986	0.563949	1	-0.166574	0.201268	-0.827626	0.407882	0.681379	-0.300507	0.236272	-1.27187	0.203419	0.503369	ENSMUSG00000062588	37.2713	54.128	77.5478	47.07	88.0865	13.8858	42.5665	32.1405	50.5336	40.2461	74.4133	70.9071	46.9581	31.4017	153.772	189.349
ENSMUSG00000103280	Gm37277	0	NA	NA	NA	NA	NA	NA	NA	NA	NA	NA	NA	NA	NA	NA	NA	NA	NA	NA	NA	NA	NA	NA	NA	NA	NA	NA	NA	NA	NA	NA	ENSMUSG00000103280	0	0	0	0	0	0	0	0	0	0	0	0	0	0	0	0
ENSMUSG00000002459	Rgs20	0.326938	0.676497	6.59616	0.102559	0.918313	NA	0.0805534	6.27734	0.0128324	0.989762	1	-0.595943	8.35337	-0.0713417	0.943126	NA	-2.01063	4.05356	-0.496017	0.619883	1	2.31874	3.5276	0.657314	0.510979	NA	0.308106	4.138	0.0744577	0.940646	NA	ENSMUSG00000002459	0	0	0	0	0	0	0	0	0	0	0	0	0	0	0	0
ENSMUSG00000091305	Gm17100	0	NA	NA	NA	NA	NA	NA	NA	NA	NA	NA	NA	NA	NA	NA	NA	NA	NA	NA	NA	NA	NA	NA	NA	NA	NA	NA	NA	NA	NA	NA	ENSMUSG00000091305	0	0	0	0	0	0	0	0	0	0	0	0	0	0	0	0
ENSMUSG00000102653	Gm37079	0	NA	NA	NA	NA	NA	NA	NA	NA	NA	NA	NA	NA	NA	NA	NA	NA	NA	NA	NA	NA	NA	NA	NA	NA	NA	NA	NA	NA	NA	NA	ENSMUSG00000102653	0	0	0	0	0	0	0	0	0	0	0	0	0	0	0	0
ENSMUSG00000085623	Gm16041	0	NA	NA	NA	NA	NA	NA	NA	NA	NA	NA	NA	NA	NA	NA	NA	NA	NA	NA	NA	NA	NA	NA	NA	NA	NA	NA	NA	NA	NA	NA	ENSMUSG00000085623	0	0	0	0	0	0	0	0	0	0	0	0	0	0	0	0
ENSMUSG00000091665	Gm17101	0	NA	NA	NA	NA	NA	NA	NA	NA	NA	NA	NA	NA	NA	NA	NA	NA	NA	NA	NA	NA	NA	NA	NA	NA	NA	NA	NA	NA	NA	NA	ENSMUSG00000091665	0	0	0	0	0	0	0	0	0	0	0	0	0	0	0	0
ENSMUSG00000033793	Atp6v1h	1072.67	0.580967	0.602272	0.964625	0.334732	0.871925	-0.133667	0.573285	-0.23316	0.815637	1	-0.714634	0.762795	-0.936863	0.348829	1	-0.0649	0.370491	-0.175173	0.860944	1	0.809068	0.322551	2.50834	0.0121298	0.0764097	0.744168	0.377832	1.96958	0.0488869	0.211179	ENSMUSG00000033793	489.544	1410.13	1307.87	780.127	540.264	1777.39	1131.88	102.544	325.855	834.371	733.219	638.164	826.144	1063.3	2.29511	425.036
ENSMUSG00000104352	Gm7182	0	NA	NA	NA	NA	NA	NA	NA	NA	NA	NA	NA	NA	NA	NA	NA	NA	NA	NA	NA	NA	NA	NA	NA	NA	NA	NA	NA	NA	NA	NA	ENSMUSG00000104352	0	0	0	0	0	0	0	0	0	0	0	0	0	0	0	0
ENSMUSG00000104046	Gm37567	0	NA	NA	NA	NA	NA	NA	NA	NA	NA	NA	NA	NA	NA	NA	NA	NA	NA	NA	NA	NA	NA	NA	NA	NA	NA	NA	NA	NA	NA	NA	ENSMUSG00000104046	0	0	0	0	0	0	0	0	0	0	0	0	0	0	0	0
ENSMUSG00000102907	Gm38264	0	NA	NA	NA	NA	NA	NA	NA	NA	NA	NA	NA	NA	NA	NA	NA	NA	NA	NA	NA	NA	NA	NA	NA	NA	NA	NA	NA	NA	NA	NA	ENSMUSG00000102907	0	0	0	0	0	0	0	0	0	0	0	0	0	0	0	0
ENSMUSG00000025905	Oprk1	0.0916485	0.0833448	6.59616	0.0126353	0.989919	NA	0.208732	6.27734	0.0332516	0.973474	NA	0	8.35337	0	1	NA	1.18875	4.05687	0.293021	0.769506	NA	0.153071	3.53247	0.0433327	0.965436	NA	1.34182	4.13709	0.324338	0.745682	NA	ENSMUSG00000025905	0	0	0	0	0	0	0	0	0	0	0	0	0	0	0	0
ENSMUSG00000103936	Gm36965	0	NA	NA	NA	NA	NA	NA	NA	NA	NA	NA	NA	NA	NA	NA	NA	NA	NA	NA	NA	NA	NA	NA	NA	NA	NA	NA	NA	NA	NA	NA	ENSMUSG00000103936	0	0	0	0	0	0	0	0	0	0	0	0	0	0	0	0
ENSMUSG00000093015	Gm22463	0	NA	NA	NA	NA	NA	NA	NA	NA	NA	NA	NA	NA	NA	NA	NA	NA	NA	NA	NA	NA	NA	NA	NA	NA	NA	NA	NA	NA	NA	NA	ENSMUSG00000093015	0	0	0	0	0	0	0	0	0	0	0	0	0	0	0	0
ENSMUSG00000103519	Gm37429	0	NA	NA	NA	NA	NA	NA	NA	NA	NA	NA	NA	NA	NA	NA	NA	NA	NA	NA	NA	NA	NA	NA	NA	NA	NA	NA	NA	NA	NA	NA	ENSMUSG00000103519	0	0	0	0	0	0	0	0	0	0	0	0	0	0	0	0
ENSMUSG00000033774	Npbwr1	23.3544	-26.1732	6.58919	-3.97215	7.12273e-05	0.00119957	-26.1968	6.27001	-4.17811	2.93942e-05	0.00156019	0	8.35337	0	1	1	0	4.0578	0	1	1	-26.1863	3.51944	-7.44049	1.00316e-13	6.76227e-12	-36.1343	4.12688	-8.75584	2.02591e-18	1.94775e-16	ENSMUSG00000033774	216.46	0	0	0	0	0	0	0	0	0	0	0	0	0	0	0
ENSMUSG00000103090	Gm19214	0	NA	NA	NA	NA	NA	NA	NA	NA	NA	NA	NA	NA	NA	NA	NA	NA	NA	NA	NA	NA	NA	NA	NA	NA	NA	NA	NA	NA	NA	NA	ENSMUSG00000103090	0	0	0	0	0	0	0	0	0	0	0	0	0	0	0	0
ENSMUSG00000025907	Rb1cc1	936.354	-0.0114145	0.668099	-0.017085	0.986369	1	-0.104502	0.635848	-0.164351	0.869455	1	-0.0930878	0.846118	-0.110017	0.912396	1	-0.194067	0.410889	-0.47231	0.636705	1	1.20741	0.357735	3.37514	0.000737783	0.00776813	1.01334	0.419046	2.4182	0.0155973	0.0929606	ENSMUSG00000025907	1165.44	1948.61	1061.81	483.046	465.39	597.959	242.822	1434.85	974.08	1009.1	686.587	320.559	3.1836	472.771	810.174	289.216
ENSMUSG00000090031	4732440D04Rik	81.4634	-0.652239	1.47988	-0.440738	0.659402	0.99322	1.6785	1.40601	1.19381	0.232553	1	2.33074	1.87265	1.24462	0.213271	0.862711	-0.457132	0.908906	-0.502948	0.615001	1	1.57263	0.791514	1.98687	0.0469368	0.202106	1.1155	0.927188	1.2031	0.228937	0.536125	ENSMUSG00000090031	20.0692	90.5244	14.913	30.8656	14.6811	180.516	4.8371	372.677	10.4552	303.318	3.96871	443.169	191.016	5.23362	36.7217	4.79364
ENSMUSG00000087247	Alkal1	0	NA	NA	NA	NA	NA	NA	NA	NA	NA	NA	NA	NA	NA	NA	NA	NA	NA	NA	NA	NA	NA	NA	NA	NA	NA	NA	NA	NA	NA	NA	ENSMUSG00000087247	0	0	0	0	0	0	0	0	0	0	0	0	0	0	0	0
ENSMUSG00000103355	Gm2147	0.264506	-0.48985	2.2707	-0.215727	0.829201	NA	-0.36446	2.16093	-0.168659	0.866065	1	0	2.8757	0	1	NA	-1.16222	1.39172	-0.835094	0.403665	1	1.23146	1.20997	1.01776	0.308793	NA	0.0692397	1.4244	0.0486099	0.96123	NA	ENSMUSG00000103355	0	0	0	0	0	0	0	0	0	0	0	0	0	0	0	0
ENSMUSG00000102706	Gm7417	0	NA	NA	NA	NA	NA	NA	NA	NA	NA	NA	NA	NA	NA	NA	NA	NA	NA	NA	NA	NA	NA	NA	NA	NA	NA	NA	NA	NA	NA	NA	ENSMUSG00000102706	0	0	0	0	0	0	0	0	0	0	0	0	0	0	0	0
ENSMUSG00000103845	Gm19026	0.110177	-0.108993	6.59616	-0.0165236	0.986817	NA	0.0163916	6.27734	0.00261124	0.997917	NA	0	8.35337	0	1	NA	-0.60235	4.05753	-0.148453	0.881986	NA	0.640234	3.53215	0.181259	0.856165	NA	0.0378835	4.138	0.00915502	0.992695	NA	ENSMUSG00000103845	0	0	0.745652	0	0	0	0	0	0	0	0	0	0	0	0	0
ENSMUSG00000033740	St18	0	NA	NA	NA	NA	NA	NA	NA	NA	NA	NA	NA	NA	NA	NA	NA	NA	NA	NA	NA	NA	NA	NA	NA	NA	NA	NA	NA	NA	NA	NA	ENSMUSG00000033740	0	0	0	0	0	0	0	0	0	0	0	0	0	0	0	0
ENSMUSG00000103329	Gm42492	0	NA	NA	NA	NA	NA	NA	NA	NA	NA	NA	NA	NA	NA	NA	NA	NA	NA	NA	NA	NA	NA	NA	NA	NA	NA	NA	NA	NA	NA	NA	ENSMUSG00000103329	0	0	0	0	0	0	0	0	0	0	0	0	0	0	0	0
ENSMUSG00000104385	Gm7449	0	NA	NA	NA	NA	NA	NA	NA	NA	NA	NA	NA	NA	NA	NA	NA	NA	NA	NA	NA	NA	NA	NA	NA	NA	NA	NA	NA	NA	NA	NA	ENSMUSG00000104385	0	0	0	0	0	0	0	0	0	0	0	0	0	0	0	0
ENSMUSG00000102135	Gm37108	1.21778	1.28515	0.317296	4.05032	5.11474e-05	0.000886626	0.403266	0.398737	1.01136	0.311845	1	-0.881886	0.449285	-1.96287	0.0496616	0.365797	-0.411066	0.314859	-1.30556	0.191704	1	0.0101855	0.237214	0.042938	0.965751	0.987126	-0.40088	0.317296	-1.26343	0.206436	0.507339	ENSMUSG00000102135	0.716756	0.933241	2.23696	0	0	3.47146	0.96742	1.5305	3.48508	0	3.96871	1.47723	2.3877	0.872271	1.14755	0.79894
ENSMUSG00000103282	Gm37275	0	NA	NA	NA	NA	NA	NA	NA	NA	NA	NA	NA	NA	NA	NA	NA	NA	NA	NA	NA	NA	NA	NA	NA	NA	NA	NA	NA	NA	NA	NA	ENSMUSG00000103282	0	0	0	0	0	0	0	0	0	0	0	0	0	0	0	0
ENSMUSG00000102534	Gm37225	0	NA	NA	NA	NA	NA	NA	NA	NA	NA	NA	NA	NA	NA	NA	NA	NA	NA	NA	NA	NA	NA	NA	NA	NA	NA	NA	NA	NA	NA	NA	ENSMUSG00000102534	0	0	0	0	0	0	0	0	0	0	0	0	0	0	0	0
ENSMUSG00000102213	Gm37489	0	NA	NA	NA	NA	NA	NA	NA	NA	NA	NA	NA	NA	NA	NA	NA	NA	NA	NA	NA	NA	NA	NA	NA	NA	NA	NA	NA	NA	NA	NA	ENSMUSG00000102213	0	0	0	0	0	0	0	0	0	0	0	0	0	0	0	0
ENSMUSG00000103629	Gm5694	0	NA	NA	NA	NA	NA	NA	NA	NA	NA	NA	NA	NA	NA	NA	NA	NA	NA	NA	NA	NA	NA	NA	NA	NA	NA	NA	NA	NA	NA	NA	ENSMUSG00000103629	0	0	0	0	0	0	0	0	0	0	0	0	0	0	0	0
ENSMUSG00000051285	Pcmtd1	567.88	-1.10427	0.889039	-1.24209	0.214204	0.725482	-0.990889	0.846057	-1.17118	0.241525	1	0.113377	1.12595	0.100695	0.919793	1	0.684395	0.546684	1.2519	0.210606	1	0.136675	0.475945	0.287165	0.773986	0.906702	0.821069	0.557479	1.47283	0.140798	0.412158	ENSMUSG00000051285	501.729	327.568	0	532.431	278.207	72.0328	835.851	1092.01	1553.47	67.7313	198.436	1.47723	358.951	666.415	384.431	177.365
ENSMUSG00000098201	Gm26983	0.0549927	-0.237248	6.07697	-0.0390405	0.968858	NA	-0.111861	5.78324	-0.0193422	0.984568	NA	0	7.69587	0	1	NA	0.106679	3.73838	0.0285362	0.977235	NA	0.00906112	3.25439	0.00278427	0.997778	NA	0.11574	3.81229	0.0303598	0.97578	NA	ENSMUSG00000098201	0	0	0	0	0	0	0	0	0	0	0	0	0	0	0	1.59788
ENSMUSG00000103509	Gm38372	8.57298	-20.3658	4.5035	-4.52221	6.11962e-06	0.000128699	-4.50581	4.28488	-1.05156	0.293001	1	15.86	5.71508	2.77511	0.00551833	0.0678412	-3.22305	2.74152	-1.17565	0.239736	1	1.89158	2.38233	0.794006	0.427192	0.697089	-1.33147	2.79644	-0.476132	0.633981	0.848898	ENSMUSG00000103509	0	547.812	0	0	0	0	0	0	0	1.96323	0	0	0	0	0	0
ENSMUSG00000048538	Gm9826	41.0503	-0.120649	0.771707	-0.15634	0.875765	1	-0.0569539	0.734488	-0.0775424	0.938192	1	0.0636949	0.977437	0.0651652	0.948043	1	0.260692	0.476133	0.54752	0.584021	1	-0.798569	0.413916	-1.9293	0.0536936	0.220807	-0.537877	0.484764	-1.10956	0.267187	0.578999	ENSMUSG00000048538	68.0918	14.9319	0	57.873	10.2768	0	56.1104	28.3143	20.9105	82.4555	95.2491	28.0674	66.0597	91.5884	25.2462	52.73
ENSMUSG00000103709	Nras-ps2	0	NA	NA	NA	NA	NA	NA	NA	NA	NA	NA	NA	NA	NA	NA	NA	NA	NA	NA	NA	NA	NA	NA	NA	NA	NA	NA	NA	NA	NA	NA	ENSMUSG00000103709	0	0	0	0	0	0	0	0	0	0	0	0	0	0	0	0
ENSMUSG00000077244	Gm23274	0	NA	NA	NA	NA	NA	NA	NA	NA	NA	NA	NA	NA	NA	NA	NA	NA	NA	NA	NA	NA	NA	NA	NA	NA	NA	NA	NA	NA	NA	NA	ENSMUSG00000077244	0	0	0	0	0	0	0	0	0	0	0	0	0	0	0	0
ENSMUSG00000102768	Gm19002	0	NA	NA	NA	NA	NA	NA	NA	NA	NA	NA	NA	NA	NA	NA	NA	NA	NA	NA	NA	NA	NA	NA	NA	NA	NA	NA	NA	NA	NA	NA	ENSMUSG00000102768	0	0	0	0	0	0	0	0	0	0	0	0	0	0	0	0
ENSMUSG00000097797	Gm26901	6.72881	0.0358515	2.47717	0.0144728	0.988453	1	-3.75529	2.43605	-1.54155	0.123184	1	-3.79114	3.19664	-1.18598	0.235631	0.901212	0.234595	1.51332	0.15502	0.876806	1	2.04764	1.32234	1.5485	0.121503	0.367874	2.28223	1.54718	1.47509	0.140188	0.411131	ENSMUSG00000097797	0	0	0	13.8895	10.2768	59.0148	12.5765	0	0	0	0	0	0	0	0	0
ENSMUSG00000103498	Gm18984	0	NA	NA	NA	NA	NA	NA	NA	NA	NA	NA	NA	NA	NA	NA	NA	NA	NA	NA	NA	NA	NA	NA	NA	NA	NA	NA	NA	NA	NA	NA	ENSMUSG00000103498	0	0	0	0	0	0	0	0	0	0	0	0	0	0	0	0
ENSMUSG00000103067	Gm30414	0	NA	NA	NA	NA	NA	NA	NA	NA	NA	NA	NA	NA	NA	NA	NA	NA	NA	NA	NA	NA	NA	NA	NA	NA	NA	NA	NA	NA	NA	NA	ENSMUSG00000103067	0	0	0	0	0	0	0	0	0	0	0	0	0	0	0	0
ENSMUSG00000102320	Gm37791	0	NA	NA	NA	NA	NA	NA	NA	NA	NA	NA	NA	NA	NA	NA	NA	NA	NA	NA	NA	NA	NA	NA	NA	NA	NA	NA	NA	NA	NA	NA	ENSMUSG00000102320	0	0	0	0	0	0	0	0	0	0	0	0	0	0	0	0
ENSMUSG00000104226	Gm7470	0	NA	NA	NA	NA	NA	NA	NA	NA	NA	NA	NA	NA	NA	NA	NA	NA	NA	NA	NA	NA	NA	NA	NA	NA	NA	NA	NA	NA	NA	NA	ENSMUSG00000104226	0	0	0	0	0	0	0	0	0	0	0	0	0	0	0	0
ENSMUSG00000103903	Rps2-ps2	0.0693235	0.187536	4.11323	0.0455934	0.963634	NA	0.272852	3.91441	0.0697045	0.944429	NA	0.0853157	5.20899	0.0163785	0.986932	NA	0.209804	2.53031	0.0829164	0.933918	NA	0.0731056	2.20272	0.0331888	0.973524	NA	0.282909	2.58033	0.109641	0.912694	NA	ENSMUSG00000103903	0	0	0.745652	0	0	0	0	0	0	0	0	0	0	0	0	0
ENSMUSG00000103557	Gm38216	0	NA	NA	NA	NA	NA	NA	NA	NA	NA	NA	NA	NA	NA	NA	NA	NA	NA	NA	NA	NA	NA	NA	NA	NA	NA	NA	NA	NA	NA	NA	ENSMUSG00000103557	0	0	0	0	0	0	0	0	0	0	0	0	0	0	0	0
ENSMUSG00000025909	Sntg1	0	NA	NA	NA	NA	NA	NA	NA	NA	NA	NA	NA	NA	NA	NA	NA	NA	NA	NA	NA	NA	NA	NA	NA	NA	NA	NA	NA	NA	NA	NA	ENSMUSG00000025909	0	0	0	0	0	0	0	0	0	0	0	0	0	0	0	0
ENSMUSG00000102647	Gm38024	0	NA	NA	NA	NA	NA	NA	NA	NA	NA	NA	NA	NA	NA	NA	NA	NA	NA	NA	NA	NA	NA	NA	NA	NA	NA	NA	NA	NA	NA	NA	ENSMUSG00000102647	0	0	0	0	0	0	0	0	0	0	0	0	0	0	0	0
ENSMUSG00000086235	Gm16284	0	NA	NA	NA	NA	NA	NA	NA	NA	NA	NA	NA	NA	NA	NA	NA	NA	NA	NA	NA	NA	NA	NA	NA	NA	NA	NA	NA	NA	NA	NA	ENSMUSG00000086235	0	0	0	0	0	0	0	0	0	0	0	0	0	0	0	0
ENSMUSG00000102253	Gm38259	0	NA	NA	NA	NA	NA	NA	NA	NA	NA	NA	NA	NA	NA	NA	NA	NA	NA	NA	NA	NA	NA	NA	NA	NA	NA	NA	NA	NA	NA	NA	ENSMUSG00000102253	0	0	0	0	0	0	0	0	0	0	0	0	0	0	0	0
ENSMUSG00000093970	Gm23358	0	NA	NA	NA	NA	NA	NA	NA	NA	NA	NA	NA	NA	NA	NA	NA	NA	NA	NA	NA	NA	NA	NA	NA	NA	NA	NA	NA	NA	NA	NA	ENSMUSG00000093970	0	0	0	0	0	0	0	0	0	0	0	0	0	0	0	0
ENSMUSG00000103884	Gm37005	0	NA	NA	NA	NA	NA	NA	NA	NA	NA	NA	NA	NA	NA	NA	NA	NA	NA	NA	NA	NA	NA	NA	NA	NA	NA	NA	NA	NA	NA	NA	ENSMUSG00000103884	0	0	0	0	0	0	0	0	0	0	0	0	0	0	0	0
ENSMUSG00000084353	Gm15452	7.22405	-0.421045	0.794555	-0.529913	0.596172	0.982313	0.405582	0.749346	0.541247	0.588337	1	0.826627	1.00235	0.824691	0.409547	1	0.750826	0.501416	1.49741	0.134286	1	-1.65453	0.432774	-3.82309	0.00013179	0.00178101	-0.903708	0.502257	-1.79929	0.0719721	0.272963	ENSMUSG00000084353	0.716756	0.933241	5.21957	12.3462	29.3622	0	4.8371	13.7745	2.61381	31.4116	2.97653	36.1922	15.918	6.10589	39.0169	13.582
ENSMUSG00000103933	Gm36964	0.18834	-0.129276	2.04335	-0.0632666	0.949554	NA	-0.364558	1.94457	-0.187474	0.851289	NA	-0.235282	2.5878	-0.0909196	0.927556	NA	-0.131684	1.25566	-0.104873	0.916477	1	0.406928	1.09257	0.372451	0.709557	NA	0.275244	1.28177	0.214738	0.829972	NA	ENSMUSG00000103933	0	0	0	0	0	0	1.93484	0	1.74254	0	0	0	0	0	0	0
ENSMUSG00000076135	Gm24276	0.110341	-0.237254	2.22217	-0.106767	0.914974	NA	0.208735	2.11476	0.0987039	0.921373	NA	0.445988	2.81416	0.15848	0.874079	NA	0.214065	1.36658	0.156643	0.875527	NA	0.313874	1.18954	0.263862	0.791886	NA	0.527939	1.39402	0.378718	0.704897	NA	ENSMUSG00000076135	0.716756	0	0	0	0	0	0	0	0.87127	0	0	0.738616	0	0	0	0
ENSMUSG00000086195	Gm6152	0	NA	NA	NA	NA	NA	NA	NA	NA	NA	NA	NA	NA	NA	NA	NA	NA	NA	NA	NA	NA	NA	NA	NA	NA	NA	NA	NA	NA	NA	NA	ENSMUSG00000086195	0	0	0	0	0	0	0	0	0	0	0	0	0	0	0	0
ENSMUSG00000104504	Gm7445	0.0289034	-0.0448904	6.59616	-0.00680553	0.99457	NA	0.0804962	6.27734	0.0128233	0.989769	NA	0	8.35337	0	1	NA	-0.0405606	4.05779	-0.00999574	0.992025	NA	0.142561	3.53245	0.0403576	0.967808	NA	0.102001	4.138	0.0246497	0.980334	NA	ENSMUSG00000104504	0	0	0	0	0	0	0	0	0	0	0	0	0	0	0	0
ENSMUSG00000066693	Gm7493	0.875625	-0.0500666	1.53291	-0.0326612	0.973945	NA	2.58865	1.34995	1.91759	0.0551633	1	2.63872	1.86393	1.41567	0.156872	0.746339	0.19843	0.91403	0.217093	0.828136	1	0.517431	0.80712	0.641082	0.521469	0.763352	0.71586	0.939111	0.762274	0.445896	0.730592	ENSMUSG00000066693	0	0	0	0	0	0	0.96742	0	0	0	11.9061	16.9882	0	0	0	0
ENSMUSG00000102316	Gm37629	0	NA	NA	NA	NA	NA	NA	NA	NA	NA	NA	NA	NA	NA	NA	NA	NA	NA	NA	NA	NA	NA	NA	NA	NA	NA	NA	NA	NA	NA	NA	ENSMUSG00000102316	0	0	0	0	0	0	0	0	0	0	0	0	0	0	0	0
ENSMUSG00000103819	Gm38008	0	NA	NA	NA	NA	NA	NA	NA	NA	NA	NA	NA	NA	NA	NA	NA	NA	NA	NA	NA	NA	NA	NA	NA	NA	NA	NA	NA	NA	NA	NA	ENSMUSG00000103819	0	0	0	0	0	0	0	0	0	0	0	0	0	0	0	0
ENSMUSG00000102871	Gm37143	0	NA	NA	NA	NA	NA	NA	NA	NA	NA	NA	NA	NA	NA	NA	NA	NA	NA	NA	NA	NA	NA	NA	NA	NA	NA	NA	NA	NA	NA	NA	ENSMUSG00000102871	0	0	0	0	0	0	0	0	0	0	0	0	0	0	0	0
ENSMUSG00000101571	Gm6187	0.048718	-0.237245	6.59616	-0.0359671	0.971309	NA	-0.111859	6.27734	-0.0178194	0.985783	NA	0	8.35337	0	1	NA	-0.158972	4.05777	-0.0391773	0.968749	NA	0.0686154	3.53243	0.0194244	0.984503	NA	-0.090357	4.138	-0.0218359	0.982579	NA	ENSMUSG00000101571	0.716756	0	0	0	0	0	0	0	0	0	0	0	0	0	0	0
ENSMUSG00000104428	Gm18299	0	NA	NA	NA	NA	NA	NA	NA	NA	NA	NA	NA	NA	NA	NA	NA	NA	NA	NA	NA	NA	NA	NA	NA	NA	NA	NA	NA	NA	NA	NA	ENSMUSG00000104428	0	0	0	0	0	0	0	0	0	0	0	0	0	0	0	0
ENSMUSG00000102272	Gm7512	0	NA	NA	NA	NA	NA	NA	NA	NA	NA	NA	NA	NA	NA	NA	NA	NA	NA	NA	NA	NA	NA	NA	NA	NA	NA	NA	NA	NA	NA	NA	ENSMUSG00000102272	0	0	0	0	0	0	0	0	0	0	0	0	0	0	0	0
ENSMUSG00000065625	Gm24765	0	NA	NA	NA	NA	NA	NA	NA	NA	NA	NA	NA	NA	NA	NA	NA	NA	NA	NA	NA	NA	NA	NA	NA	NA	NA	NA	NA	NA	NA	NA	ENSMUSG00000065625	0	0	0	0	0	0	0	0	0	0	0	0	0	0	0	0
ENSMUSG00000103411	Gm18300	0	NA	NA	NA	NA	NA	NA	NA	NA	NA	NA	NA	NA	NA	NA	NA	NA	NA	NA	NA	NA	NA	NA	NA	NA	NA	NA	NA	NA	NA	NA	ENSMUSG00000103411	0	0	0	0	0	0	0	0	0	0	0	0	0	0	0	0
ENSMUSG00000061024	Rrs1	634.19	0.069632	0.791336	0.087993	0.929882	1	-0.00992258	0.753109	-0.0131755	0.989488	1	-0.0795546	1.00217	-0.0793826	0.936728	1	-0.174659	0.486904	-0.358714	0.719809	1	-0.423126	0.423817	-0.998371	0.318099	0.60274	-0.597786	0.496489	-1.20402	0.22858	0.535789	ENSMUSG00000061024	918.881	1478.25	858.991	444.464	707.628	529.398	437.274	252.533	571.553	376.939	123.03	1103.49	310.401	779.81	181.314	659.924
ENSMUSG00000025911	Adhfe1	0.557349	-2.5637	6.5923	-0.388893	0.697355	NA	-2.43832	6.27329	-0.388683	0.69751	1	0	8.35337	0	1	1	-1.76926	4.05449	-0.43637	0.662569	1	-0.441506	3.52145	-0.125376	0.900226	NA	-2.21076	4.13185	-0.535054	0.592612	NA	ENSMUSG00000025911	0	0	0	0	0	0	0	0	0	0	0	0	1.5918	0	0	0
ENSMUSG00000079671	2610203C22Rik	0	0	0	0	1	NA	0	0	0	1	NA	0	0	0	1	NA	0	0	0	1	NA	0	0	0	1	NA	0	0	0	1	NA	ENSMUSG00000079671	0	0	0	0	0	0	0	0	0	0	0	0	0	0	0	0
ENSMUSG00000081441	Gm6161	488.971	0.186205	0.221101	0.84217	0.399693	0.923201	0.0337179	0.210606	0.160099	0.872803	1	-0.152487	0.280123	-0.544357	0.586196	1	0.300402	0.136058	2.2079	0.0272515	0.521011	0.0630152	0.118495	0.531795	0.594868	0.810092	0.363417	0.138717	2.61985	0.00879678	0.0603555	ENSMUSG00000081441	410.701	704.597	318.394	435.205	460.252	669.992	359.88	457.62	386.844	419.149	433.582	373.739	411.48	577.443	859.518	406.66
ENSMUSG00000067879	Vxn	0	NA	NA	NA	NA	NA	NA	NA	NA	NA	NA	NA	NA	NA	NA	NA	NA	NA	NA	NA	NA	NA	NA	NA	NA	NA	NA	NA	NA	NA	NA	ENSMUSG00000067879	0	0	0	0	0	0	0	0	0	0	0	0	0	0	0	0
ENSMUSG00000099827	Gm29520	0	NA	NA	NA	NA	NA	NA	NA	NA	NA	NA	NA	NA	NA	NA	NA	NA	NA	NA	NA	NA	NA	NA	NA	NA	NA	NA	NA	NA	NA	NA	ENSMUSG00000099827	0	0	0	0	0	0	0	0	0	0	0	0	0	0	0	0
ENSMUSG00000025912	Mybl1	0.562004	1.17914	6.55911	0.179772	0.857332	NA	-2.70499	6.27275	-0.431228	0.666302	1	-3.88413	8.3276	-0.466417	0.640917	1	-0.0130295	4.05775	-0.00321102	0.997438	1	-2.46436	3.52425	-0.699258	0.484391	NA	-2.47739	4.13104	-0.599702	0.548705	NA	ENSMUSG00000025912	15.7686	0	0	0	0	0	0	0	0	0	0	0	0	0	0	0
ENSMUSG00000045210	Vcpip1	612.68	-0.639584	0.923996	-0.692194	0.488816	0.958766	0.206151	0.879202	0.234475	0.814616	1	0.845736	1.17008	0.722799	0.469803	1	-0.0649715	0.568345	-0.114317	0.908987	1	0.179772	0.49476	0.363351	0.716342	0.877852	0.1148	0.579568	0.198079	0.842983	0.953178	ENSMUSG00000045210	283.835	358.364	476.472	946.03	136.534	0	445.981	410.174	1.74254	212.028	980.272	1524.5	155.996	270.404	821.649	2.39682
ENSMUSG00000097893	1700034P13Rik	19.3921	-0.686024	1.99716	-0.3435	0.731222	1	0.814311	1.89865	0.42889	0.668004	1	1.50034	2.52805	0.593476	0.552862	1	-1.57805	1.23373	-1.27909	0.200867	1	-0.94456	1.06955	-0.883135	0.377163	0.655324	-2.52261	1.25724	-2.00646	0.044807	0.198587	ENSMUSG00000097893	21.5027	35.4631	38.0283	69.4475	1.46811	0	35.7945	22.9575	0	0	109.14	121.133	0	33.1463	52.7875	0.79894
ENSMUSG00000025915	Sgk3	397.414	-2.21044	1.41326	-1.56406	0.117802	0.529344	-0.327142	1.34466	-0.24329	0.807781	1	1.8833	1.78962	1.05234	0.292643	0.977599	-0.363069	0.869871	-0.417382	0.676399	1	-3.05415	0.756894	-4.03511	5.45759e-05	0.000824922	-3.41722	0.886827	-3.85331	0.00011653	0.0016655	ENSMUSG00000025915	609.959	1353.2	900.748	1155.14	902.153	242.134	1049.65	182.895	2479.63	2004.45	196.451	351.581	12.7344	712.645	698.861	1703.34
ENSMUSG00000046334	Gm6195	0.440189	-1.03836	1.93736	-0.535966	0.591982	NA	-0.077942	1.83052	-0.0425791	0.966037	1	0.960417	2.45156	0.391758	0.695237	NA	1.45349	1.17123	1.241	0.214606	1	-0.9168	1.02809	-0.891751	0.372526	NA	0.536693	1.18695	0.452161	0.651153	NA	ENSMUSG00000046334	0	0	0	0	0	0	0	3.061	0	1.96323	0	0	0	0	0	0
ENSMUSG00000088916	Gm22607	0.0551825	-0.63251	6.59612	-0.0958913	0.923607	NA	-0.507123	6.27729	-0.0807869	0.935611	NA	0	8.35337	0	1	NA	0	4.0578	0	1	NA	-0.562786	3.53238	-0.159322	0.873415	NA	-0.485616	4.13793	-0.117357	0.906577	NA	ENSMUSG00000088916	0	0	0	0	0	0	0	86.4733	0	0	0	0	0	0	0	0
ENSMUSG00000046101	Mcmdc2	17.8971	-4.86729	1.44137	-3.37686	0.000733185	0.00972806	1.65139	1.29912	1.27117	0.203669	1	6.51868	1.78921	3.64332	0.000269141	0.00509735	-0.180437	0.866776	-0.208171	0.835096	1	-3.56364	0.741725	-4.80453	1.55117e-06	3.59096e-05	-3.74408	0.874696	-4.28043	1.86534e-05	0.000336948	ENSMUSG00000046101	62.3577	13.0654	30.5717	3.08656	30.8303	0.867865	41.5991	7.65251	23.5243	1.96323	315.513	524.417	31.836	6.97817	4.59022	3.19576
ENSMUSG00000098234	Snhg6	35.3403	-0.950744	0.954456	-0.996111	0.319196	0.856773	-0.339497	0.906786	-0.374396	0.70811	1	0.611248	1.20822	0.505909	0.61292	1	-0.641881	0.587274	-1.09298	0.274401	1	-0.276993	0.510012	-0.543111	0.587053	0.805093	-0.918873	0.598532	-1.53521	0.124732	0.383593	ENSMUSG00000098234	109.664	74.6593	121.541	16.9761	20.5535	0	16.4461	35.2015	103.681	5.88968	5.95307	44.3169	21.4893	20.9345	4.59022	12.783
ENSMUSG00000093178	Snord87	0.330385	-2.67711	6.59208	-0.40611	0.684662	NA	-2.55172	6.27305	-0.406775	0.684173	1	0	8.35337	0	1	NA	0.0771576	4.0578	0.0190146	0.984829	1	-2.60737	3.52484	-0.739714	0.459474	NA	-2.53021	4.13149	-0.612422	0.540259	NA	ENSMUSG00000093178	23.6529	0	0	0	0	0	0	0	0	0	0	0	0	0	0	0
ENSMUSG00000099032	Tcf24	0	0	0	0	1	NA	0	0	0	1	NA	0	0	0	1	NA	0	0	0	1	NA	0	0	0	1	NA	0	0	0	1	NA	ENSMUSG00000099032	0	0	0	0	0	0	0	0	0	0	0	0	0	0	0	0
ENSMUSG00000104025	E330040D14Rik	0	NA	NA	NA	NA	NA	NA	NA	NA	NA	NA	NA	NA	NA	NA	NA	NA	NA	NA	NA	NA	NA	NA	NA	NA	NA	NA	NA	NA	NA	NA	ENSMUSG00000104025	0	0	0	0	0	0	0	0	0	0	0	0	0	0	0	0
ENSMUSG00000025916	Ppp1r42	0	NA	NA	NA	NA	NA	NA	NA	NA	NA	NA	NA	NA	NA	NA	NA	NA	NA	NA	NA	NA	NA	NA	NA	NA	NA	NA	NA	NA	NA	NA	ENSMUSG00000025916	0	0	0	0	0	0	0	0	0	0	0	0	0	0	0	0
ENSMUSG00000087199	Gm15818	0	NA	NA	NA	NA	NA	NA	NA	NA	NA	NA	NA	NA	NA	NA	NA	NA	NA	NA	NA	NA	NA	NA	NA	NA	NA	NA	NA	NA	NA	NA	ENSMUSG00000087199	0	0	0	0	0	0	0	0	0	0	0	0	0	0	0	0
ENSMUSG00000095780	Gm24674	0	NA	NA	NA	NA	NA	NA	NA	NA	NA	NA	NA	NA	NA	NA	NA	NA	NA	NA	NA	NA	NA	NA	NA	NA	NA	NA	NA	NA	NA	NA	ENSMUSG00000095780	0	0	0	0	0	0	0	0	0	0	0	0	0	0	0	0
ENSMUSG00000025917	Cops5	1385.28	0.341091	0.434247	0.785478	0.432174	0.940668	-0.40134	0.413366	-0.970907	0.331595	1	-0.742431	0.550006	-1.34986	0.177061	0.788274	0.386123	0.267184	1.44516	0.148414	1	-0.300783	0.232592	-1.29318	0.19595	0.475218	0.0853406	0.272441	0.313245	0.754095	0.914372	ENSMUSG00000025917	2104.39	481.552	1234.8	1322.59	874.993	2046.43	1073.84	1620.8	1548.25	738.173	982.256	98.9745	2255.58	2402.23	672.467	1192.02
ENSMUSG00000056763	Cspp1	403.592	-1.30545	0.882921	-1.47856	0.139258	0.582037	-0.376409	0.83996	-0.448127	0.654062	1	0.929044	1.11802	0.830973	0.405989	1	0.107278	0.54298	0.197573	0.843379	1	-0.387342	0.47265	-0.819512	0.412494	0.684727	-0.280064	0.553666	-0.505836	0.612972	0.837576	ENSMUSG00000056763	80.2766	22.3978	680.035	401.252	278.941	413.104	520.472	573.173	535.831	302.337	33.734	206.812	303.238	434.391	491.153	329.163
ENSMUSG00000102356	1700047N06Rik	0	0	0	0	1	NA	0	0	0	1	NA	0	0	0	1	NA	0	0	0	1	NA	0	0	0	1	NA	0	0	0	1	NA	ENSMUSG00000102356	0	0	0	0	0	0	0	0	0	0	0	0	0	0	0	0
ENSMUSG00000067851	Arfgef1	327.811	0.220865	0.966387	0.228547	0.819221	1	-1.20968	0.920345	-1.31437	0.18872	1	-1.43054	1.22433	-1.16843	0.242633	0.910758	-0.40582	0.594501	-0.682623	0.494845	1	0.597152	0.517525	1.15386	0.248557	0.534675	0.191332	0.606269	0.315589	0.752314	0.913725	ENSMUSG00000067851	230.079	928.575	70.837	146.611	115.981	956.388	383.098	133.154	76.6717	196.323	75.4055	50.9645	85.9572	435.263	232.954	11.1852
ENSMUSG00000088153	Gm26348	0.485817	-3.10653	6.59135	-0.471304	0.637424	NA	-2.98114	6.27228	-0.475288	0.634582	1	0.125386	8.35337	0.0150102	0.988024	1	-0.0559425	4.05777	-0.0137865	0.989	1	-2.80065	3.52344	-0.794863	0.426693	NA	-2.85659	4.13033	-0.691614	0.48918	NA	ENSMUSG00000088153	0	0	0	0	0	22.5645	0	0	0	0	0	0	0	0	0	0
ENSMUSG00000102556	Gm37569	1.58684	-4.31119	6.5901	-0.654191	0.512989	0.966506	-4.18581	6.27097	-0.66749	0.504459	1	0	8.35337	0	1	1	-3.12425	4.05085	-0.771258	0.440554	1	-1.04013	3.51312	-0.296069	0.767177	0.903694	-4.16438	4.12834	-1.00873	0.313104	0.624881	ENSMUSG00000102556	113.247	0	0	0	0	0	0	0	0	0	0	0	0	0	0	0
ENSMUSG00000042501	Cpa6	81.6485	7.29979	2.97026	2.45762	0.013986	0.114046	-17.5315	2.90785	-6.02905	1.64927e-09	1.54238e-07	-24.8313	3.81232	-6.51345	7.34461e-11	4.962e-09	1.17686	1.82229	0.645812	0.518401	1	6.79881	1.60136	4.24565	2.17962e-05	0.000369443	7.97567	1.87101	4.26277	2.01913e-05	0.000362865	ENSMUSG00000042501	0	0	0	0	0	0	0	0	0	0	0	0	0	0	0	0
ENSMUSG00000103810	Gm38005	0	NA	NA	NA	NA	NA	NA	NA	NA	NA	NA	NA	NA	NA	NA	NA	NA	NA	NA	NA	NA	NA	NA	NA	NA	NA	NA	NA	NA	NA	NA	ENSMUSG00000103810	0	0	0	0	0	0	0	0	0	0	0	0	0	0	0	0
ENSMUSG00000083422	Gm15604	0.0120917	0.444005	6.59616	0.0673127	0.946333	NA	0.52932	6.27734	0.0843224	0.9328	NA	0.085315	8.35337	0.0102132	0.991851	NA	0	4.0578	0	1	NA	0	3.53247	0	1	NA	0	4.138	0	1	NA	ENSMUSG00000083422	0	0	0	0	0	0	0	0	0	0	0	0.738616	0	0	0	0
ENSMUSG00000094979	Gm25253	0	NA	NA	NA	NA	NA	NA	NA	NA	NA	NA	NA	NA	NA	NA	NA	NA	NA	NA	NA	NA	NA	NA	NA	NA	NA	NA	NA	NA	NA	NA	ENSMUSG00000094979	0	0	0	0	0	0	0	0	0	0	0	0	0	0	0	0
ENSMUSG00000081417	Gm15603	0	NA	NA	NA	NA	NA	NA	NA	NA	NA	NA	NA	NA	NA	NA	NA	NA	NA	NA	NA	NA	NA	NA	NA	NA	NA	NA	NA	NA	NA	NA	ENSMUSG00000081417	0	0	0	0	0	0	0	0	0	0	0	0	0	0	0	0
ENSMUSG00000103448	Gm37133	0	0	0	0	1	NA	0	0	0	1	NA	0	0	0	1	NA	0	0	0	1	NA	0	0	0	1	NA	0	0	0	1	NA	ENSMUSG00000103448	0	0	0	0	0	0	0	0	0	0	0	0	0	0	0	0
ENSMUSG00000100212	Gm5522	0	0	0	0	1	NA	0	0	0	1	NA	0	0	0	1	NA	0	0	0	1	NA	0	0	0	1	NA	0	0	0	1	NA	ENSMUSG00000100212	0	0	0	0	0	0	0	0	0	0	0	0	0	0	0	0
ENSMUSG00000100648	Gm28659	0.0157471	-0.0448939	6.59616	-0.00680607	0.99457	NA	0.0804931	6.27734	0.0128228	0.989769	NA	0	8.35337	0	1	NA	0.180221	4.0578	0.0444136	0.964575	NA	0.0248272	3.53247	0.00702829	0.994392	NA	0.205049	4.138	0.0495526	0.960479	NA	ENSMUSG00000100648	0	0	0	0	0	0	0	0	0	0	0	0	1.5918	0	0	0
ENSMUSG00000088585	Gm22963	0	NA	NA	NA	NA	NA	NA	NA	NA	NA	NA	NA	NA	NA	NA	NA	NA	NA	NA	NA	NA	NA	NA	NA	NA	NA	NA	NA	NA	NA	NA	ENSMUSG00000088585	0	0	0	0	0	0	0	0	0	0	0	0	0	0	0	0
ENSMUSG00000048960	Prex2	0.0234477	0	6.59616	0	1	NA	0	6.27734	0	1	NA	0	8.35337	0	1	NA	-0.149788	4.05777	-0.0369139	0.970554	NA	0.380028	3.53243	0.107582	0.914327	NA	0	4.138	0	1	NA	ENSMUSG00000048960	0	0	0	0	0	0	0	0	0	0	0	0	0	0	0	0
ENSMUSG00000077318	Gm24173	0	NA	NA	NA	NA	NA	NA	NA	NA	NA	NA	NA	NA	NA	NA	NA	NA	NA	NA	NA	NA	NA	NA	NA	NA	NA	NA	NA	NA	NA	NA	ENSMUSG00000077318	0	0	0	0	0	0	0	0	0	0	0	0	0	0	0	0
ENSMUSG00000101827	Gm28686	0	NA	NA	NA	NA	NA	NA	NA	NA	NA	NA	NA	NA	NA	NA	NA	NA	NA	NA	NA	NA	NA	NA	NA	NA	NA	NA	NA	NA	NA	NA	ENSMUSG00000101827	0	0	0	0	0	0	0	0	0	0	0	0	0	0	0	0
ENSMUSG00000103494	Gm37410	0	NA	NA	NA	NA	NA	NA	NA	NA	NA	NA	NA	NA	NA	NA	NA	NA	NA	NA	NA	NA	NA	NA	NA	NA	NA	NA	NA	NA	NA	NA	ENSMUSG00000103494	0	0	0	0	0	0	0	0	0	0	0	0	0	0	0	0
ENSMUSG00000057715	A830018L16Rik	20.8062	0	3.77017	0	1	1	8.06762	3.58793	2.24854	0.0245416	0.582091	-1.31979	4.77455	-0.276423	0.782224	1	-3.16479	2.27165	-1.39317	0.163569	1	30	1.99851	15.0112	6.20553e-51	4.19923e-48	26.8352	2.33613	11.487	1.5327e-30	3.5955e-28	ENSMUSG00000057715	0	0	0	0	0	0	0	0	0	0	0	0	0	0	221.478	0
ENSMUSG00000103825	Gm38178	0.0491809	0	6.59616	0	1	NA	2.32547	6.26394	0.371247	0.710454	NA	2.24212	8.34331	0.268733	0.788135	NA	0	4.0578	0	1	NA	0	3.53247	0	1	NA	0	4.138	0	1	NA	ENSMUSG00000103825	0	0	0	0	0	0	0	0	0	0	0	0	0	0	6.88533	0
ENSMUSG00000099845	Gm29273	0	NA	NA	NA	NA	NA	NA	NA	NA	NA	NA	NA	NA	NA	NA	NA	NA	NA	NA	NA	NA	NA	NA	NA	NA	NA	NA	NA	NA	NA	NA	ENSMUSG00000099845	0	0	0	0	0	0	0	0	0	0	0	0	0	0	0	0
ENSMUSG00000103561	Gm38069	0.0245905	0	6.59616	0	1	NA	1.1705	6.27734	0.186464	0.852081	NA	1.08715	8.35337	0.130145	0.896451	NA	0	4.0578	0	1	NA	0	3.53247	0	1	NA	0	4.138	0	1	NA	ENSMUSG00000103561	0	0	0	0	0	0	0	0	0	0	0	0	0	0	3.44266	0
ENSMUSG00000101610	Gm7560	0.113605	-0.00688142	2.36243	-0.00291286	0.997676	NA	-0.242163	2.24823	-0.107713	0.914224	NA	-0.235281	2.99182	-0.0786415	0.937318	NA	-0.425876	1.45269	-0.293164	0.769397	NA	0.308267	1.26439	0.243807	0.80738	NA	-0.117609	1.48198	-0.0793596	0.936747	NA	ENSMUSG00000101610	0	0	0	0.771639	0	0	0	0	0	0	0	0	0	0	0	0
ENSMUSG00000093864	Gm22633	0	NA	NA	NA	NA	NA	NA	NA	NA	NA	NA	NA	NA	NA	NA	NA	NA	NA	NA	NA	NA	NA	NA	NA	NA	NA	NA	NA	NA	NA	NA	ENSMUSG00000093864	0	0	0	0	0	0	0	0	0	0	0	0	0	0	0	0
ENSMUSG00000098555	Mir6341	0	NA	NA	NA	NA	NA	NA	NA	NA	NA	NA	NA	NA	NA	NA	NA	NA	NA	NA	NA	NA	NA	NA	NA	NA	NA	NA	NA	NA	NA	NA	ENSMUSG00000098555	0	0	0	0	0	0	0	0	0	0	0	0	0	0	0	0
ENSMUSG00000097628	Gm2383	0.025365	-0.0448904	6.59616	-0.00680553	0.99457	NA	0.0804962	6.27734	0.0128233	0.989769	NA	0	8.35337	0	1	NA	-0.0405606	4.05779	-0.00999574	0.992025	NA	0.142561	3.53245	0.0403576	0.967808	NA	0.102001	4.138	0.0246497	0.980334	NA	ENSMUSG00000097628	0	0	0	0	0	0	0	1.5305	0	0	0	0	0	0	0	0
ENSMUSG00000098163	Gm6216	0	NA	NA	NA	NA	NA	NA	NA	NA	NA	NA	NA	NA	NA	NA	NA	NA	NA	NA	NA	NA	NA	NA	NA	NA	NA	NA	NA	NA	NA	NA	ENSMUSG00000098163	0	0	0	0	0	0	0	0	0	0	0	0	0	0	0	0
ENSMUSG00000097171	Gm17644	0	NA	NA	NA	NA	NA	NA	NA	NA	NA	NA	NA	NA	NA	NA	NA	NA	NA	NA	NA	NA	NA	NA	NA	NA	NA	NA	NA	NA	NA	NA	ENSMUSG00000097171	0	0	0	0	0	0	0	0	0	0	0	0	0	0	0	0
ENSMUSG00000101314	Gm29663	0	NA	NA	NA	NA	NA	NA	NA	NA	NA	NA	NA	NA	NA	NA	NA	NA	NA	NA	NA	NA	NA	NA	NA	NA	NA	NA	NA	NA	NA	NA	ENSMUSG00000101314	0	0	0	0	0	0	0	0	0	0	0	0	0	0	0	0
ENSMUSG00000016918	Sulf1	63.3314	-24.6743	3.08306	-8.00316	1.21266e-15	1.00481e-13	-7.51105	2.92368	-2.56904	0.0101981	0.293665	17.1632	3.91663	4.38213	1.17523e-05	0.000307496	-1.77829	1.84498	-0.963851	0.335121	1	-0.310694	1.60551	-0.193517	0.846554	0.941424	-2.08898	1.88135	-1.11036	0.266843	0.578432	ENSMUSG00000016918	1.43351	0	0	0	218.748	0	0	0	0	0	0	0	525.294	1.74454	2.29511	340.348
ENSMUSG00000025938	Slco5a1	0.100586	-0.367764	6.59615	-0.0557544	0.955537	NA	-0.242378	6.27733	-0.0386117	0.9692	NA	0	8.35337	0	1	NA	0.0471227	4.05777	0.011613	0.990734	NA	-0.0619021	3.53241	-0.017524	0.986019	NA	-0.0147795	4.13799	-0.00357166	0.99715	NA	ENSMUSG00000025938	0	6.53269	0	0	0	0	0	0	0	0	0	0	0	0	0	0
ENSMUSG00000104518	Gm37162	0	NA	NA	NA	NA	NA	NA	NA	NA	NA	NA	NA	NA	NA	NA	NA	NA	NA	NA	NA	NA	NA	NA	NA	NA	NA	NA	NA	NA	NA	NA	ENSMUSG00000104518	0	0	0	0	0	0	0	0	0	0	0	0	0	0	0	0
ENSMUSG00000069620	Gm5250	0	NA	NA	NA	NA	NA	NA	NA	NA	NA	NA	NA	NA	NA	NA	NA	NA	NA	NA	NA	NA	NA	NA	NA	NA	NA	NA	NA	NA	NA	NA	ENSMUSG00000069620	0	0	0	0	0	0	0	0	0	0	0	0	0	0	0	0
ENSMUSG00000099498	Gm29283	0	NA	NA	NA	NA	NA	NA	NA	NA	NA	NA	NA	NA	NA	NA	NA	NA	NA	NA	NA	NA	NA	NA	NA	NA	NA	NA	NA	NA	NA	NA	ENSMUSG00000099498	0	0	0	0	0	0	0	0	0	0	0	0	0	0	0	0
ENSMUSG00000042414	Prdm14	0.0418807	0	6.59616	0	1	NA	0	6.27734	0	1	NA	0	8.35337	0	1	NA	-0.219082	4.05775	-0.0539909	0.956942	NA	0.449322	3.53241	0.1272	0.898782	NA	0	4.138	0	1	NA	ENSMUSG00000042414	0	0	0	0	0	0	0	0	0	0	0	0	0	0	0	0
ENSMUSG00000005886	Ncoa2	345.5	0.017048	1.14633	0.0148718	0.988134	1	-0.195563	1.09102	-0.179248	0.857743	1	-0.212611	1.45179	-0.146447	0.883568	1	-0.209005	0.705085	-0.296425	0.766906	1	0.92872	0.61384	1.51297	0.130288	0.383518	0.719715	0.719056	1.00092	0.316867	0.628376	ENSMUSG00000005886	2.86702	67.1933	168.517	135.809	462.454	518.116	236.05	0	17.4254	268.962	488.151	0	38.2032	92.4607	765.419	238.084
ENSMUSG00000103506	Gm38376	0.812694	0.0834586	6.59616	0.0126526	0.989905	NA	0.20883	6.27734	0.0332673	0.973461	1	0	8.35337	0	1	1	-3.66946	4.0498	-0.906084	0.364891	1	3.89972	3.52328	1.10684	0.268362	0.556263	0.230254	4.138	0.0556437	0.955626	0.989776	ENSMUSG00000103506	0	0	0	0	0	0	0	0	0	0	0	0	0	409.967	0	0
ENSMUSG00000103495	Gm37409	0.0347877	0	6.59616	0	1	NA	0	6.27734	0	1	NA	0	8.35337	0	1	NA	-0.0559225	4.05777	-0.0137816	0.989004	NA	0.389211	3.53243	0.110182	0.912265	NA	0.333288	4.138	0.0805433	0.935805	NA	ENSMUSG00000103495	0	0	0	0	0	0	0	0	0	0	0	0	0	0	0	0
ENSMUSG00000099183	Gm27881	0	NA	NA	NA	NA	NA	NA	NA	NA	NA	NA	NA	NA	NA	NA	NA	NA	NA	NA	NA	NA	NA	NA	NA	NA	NA	NA	NA	NA	NA	NA	ENSMUSG00000099183	0	0	0	0	0	0	0	0	0	0	0	0	0	0	0	0
ENSMUSG00000102639	Gm38223	0.062612	0.444005	6.59616	0.0673127	0.946333	NA	0	6.27734	0	1	NA	-0.235273	8.35337	-0.0281651	0.97753	NA	0.69546	4.0578	0.171388	0.863918	NA	0	3.53247	0	1	NA	0.84853	4.138	0.205058	0.837527	NA	ENSMUSG00000102639	0	0	0	0	0	0.867865	0	0	0	0	0	0	0	0	0	0
ENSMUSG00000104170	Gm37702	0.00674809	0.0833448	6.59616	0.0126353	0.989919	NA	0.208732	6.27734	0.0332516	0.973474	NA	0	8.35337	0	1	NA	0.180222	4.0578	0.0444138	0.964575	NA	0.153065	3.53247	0.0433309	0.965438	NA	0.333287	4.138	0.080543	0.935805	NA	ENSMUSG00000104170	0	0	0	0	0	0	0	0	0	0	0	0	0	0	0	0
ENSMUSG00000087782	Gm23169	0	NA	NA	NA	NA	NA	NA	NA	NA	NA	NA	NA	NA	NA	NA	NA	NA	NA	NA	NA	NA	NA	NA	NA	NA	NA	NA	NA	NA	NA	NA	ENSMUSG00000087782	0	0	0	0	0	0	0	0	0	0	0	0	0	0	0	0
ENSMUSG00000103085	Gm38120	0.619593	-0.0447931	6.58036	-0.0068071	0.994569	NA	0.0805803	6.2623	0.0128675	0.989733	1	0.125373	8.33335	0.0150448	0.987996	1	-3.25765	4.04081	-0.806188	0.420135	1	3.35967	3.51566	0.95563	0.339259	0.622817	0.102013	4.12809	0.024712	0.980285	0.996073	ENSMUSG00000103085	0	0	0	0	0	92.8616	0	0	0	0	53.5776	0	0	0	0	0
ENSMUSG00000102664	Gm38380	2.87425	-2.26566	4.49428	-0.50412	0.614177	0.987882	-2.86161	4.27637	-0.669168	0.503388	1	-0.595955	5.70014	-0.104551	0.916732	1	-0.394044	2.73211	-0.144227	0.885321	1	1.90978	2.38218	0.801695	0.42273	0.693086	1.51574	2.78997	0.543282	0.586936	0.823099	ENSMUSG00000102664	0	0	0	0	22.0216	1.73573	0	0	0	0	0	0	0	0	0	0
ENSMUSG00000101476	Gm29570	0	NA	NA	NA	NA	NA	NA	NA	NA	NA	NA	NA	NA	NA	NA	NA	NA	NA	NA	NA	NA	NA	NA	NA	NA	NA	NA	NA	NA	NA	NA	ENSMUSG00000101476	0	0	0	0	0	0	0	0	0	0	0	0	0	0	0	0
ENSMUSG00000101171	Gm7593	0.0168379	-0.109012	6.59616	-0.0165265	0.986814	NA	0.0163753	6.27734	0.00260864	0.997919	NA	0	8.35337	0	1	NA	0.0183069	4.05779	0.00451154	0.9964	NA	0.0195741	3.53246	0.00554121	0.995579	NA	0.0378811	4.138	0.00915442	0.992696	NA	ENSMUSG00000101171	0	0	0	0	0	0	0	0	0.87127	0	0	0	0	0	0	0
ENSMUSG00000025935	Tram1	1414.16	0.681762	0.407832	1.67167	0.0945889	0.462383	-0.913932	0.388399	-2.35308	0.0186189	0.471688	-1.59569	0.516673	-3.0884	0.00201236	0.0288486	0.447301	0.250934	1.78255	0.0746601	0.890182	-0.0772417	0.218459	-0.353576	0.723657	0.882051	0.37006	0.255878	1.44623	0.148111	0.423926	ENSMUSG00000025935	907.413	433.024	2915.5	1311.79	606.329	3089.6	1983.21	1501.42	432.15	846.15	1577.56	184.654	859.572	1008.34	1641	1088.16
ENSMUSG00000025937	Lactb2	111.771	-0.656908	1.88322	-0.348821	0.727223	1	-2.16867	1.79418	-1.20873	0.226767	1	-1.51176	2.3865	-0.633464	0.526431	1	0.204564	1.15816	0.176628	0.859801	1	0.441151	1.00828	0.437527	0.661729	0.847937	0.645715	1.18106	0.546723	0.584569	0.821232	ENSMUSG00000025937	258.032	0	481.691	237.665	0	3.47146	0	0	0	0	0	2.95446	440.928	1.74454	185.904	0
ENSMUSG00000102982	Gm38319	0.799638	-1.68577	6.59466	-0.255626	0.79824	NA	-0.919202	6.27577	-0.146469	0.883551	1	0.766564	8.35337	0.091767	0.926883	1	4.20327	4.04244	1.03979	0.29844	1	-1.61601	3.52967	-0.457835	0.647071	0.840127	2.58726	4.12054	0.627893	0.530074	0.784564	ENSMUSG00000102982	1.43351	0	0	0	0	0	0	0	1.74254	0	0	0	0	1.74454	0	0
ENSMUSG00000067813	Xkr9	0	NA	NA	NA	NA	NA	NA	NA	NA	NA	NA	NA	NA	NA	NA	NA	NA	NA	NA	NA	NA	NA	NA	NA	NA	NA	NA	NA	NA	NA	NA	ENSMUSG00000067813	0	0	0	0	0	0	0	0	0	0	0	0	0	0	0	0
ENSMUSG00000077368	Gm26273	0	NA	NA	NA	NA	NA	NA	NA	NA	NA	NA	NA	NA	NA	NA	NA	NA	NA	NA	NA	NA	NA	NA	NA	NA	NA	NA	NA	NA	NA	NA	ENSMUSG00000077368	0	0	0	0	0	0	0	0	0	0	0	0	0	0	0	0
ENSMUSG00000097711	Gm5523	0.327185	0.944163	1.8136	0.520602	0.602644	NA	-0.903733	1.76535	-0.511928	0.608701	1	-1.8479	2.31774	-0.797282	0.425287	NA	-0.506492	1.13636	-0.445714	0.655804	1	0.456531	0.987072	0.462511	0.643715	NA	-0.0499607	1.16219	-0.0429886	0.965711	NA	ENSMUSG00000097711	0	0	0	0	1.46811	0	1.93484	0	0	0	0	0	1.5918	0	0	0
ENSMUSG00000102166	Gm36947	0	NA	NA	NA	NA	NA	NA	NA	NA	NA	NA	NA	NA	NA	NA	NA	NA	NA	NA	NA	NA	NA	NA	NA	NA	NA	NA	NA	NA	NA	NA	ENSMUSG00000102166	0	0	0	0	0	0	0	0	0	0	0	0	0	0	0	0
ENSMUSG00000089358	Gm25491	0	NA	NA	NA	NA	NA	NA	NA	NA	NA	NA	NA	NA	NA	NA	NA	NA	NA	NA	NA	NA	NA	NA	NA	NA	NA	NA	NA	NA	NA	NA	ENSMUSG00000089358	0	0	0	0	0	0	0	0	0	0	0	0	0	0	0	0
ENSMUSG00000104209	Gm37400	0	NA	NA	NA	NA	NA	NA	NA	NA	NA	NA	NA	NA	NA	NA	NA	NA	NA	NA	NA	NA	NA	NA	NA	NA	NA	NA	NA	NA	NA	NA	ENSMUSG00000104209	0	0	0	0	0	0	0	0	0	0	0	0	0	0	0	0
ENSMUSG00000025932	Eya1	0.191071	-0.565447	6.59613	-0.0857241	0.931686	NA	-0.44006	6.27731	-0.0701033	0.944111	NA	0	8.35337	0	1	NA	1.79164	4.05449	0.44189	0.658569	1	-0.495713	3.53241	-0.140333	0.888397	NA	1.29593	4.1347	0.313427	0.753956	NA	ENSMUSG00000025932	0	0	0	0	0	0	0	0	0	0	0	0	0	0	0	0
ENSMUSG00000095853	Gm22616	0	NA	NA	NA	NA	NA	NA	NA	NA	NA	NA	NA	NA	NA	NA	NA	NA	NA	NA	NA	NA	NA	NA	NA	NA	NA	NA	NA	NA	NA	NA	ENSMUSG00000095853	0	0	0	0	0	0	0	0	0	0	0	0	0	0	0	0
ENSMUSG00000102588	Gm37444	0	NA	NA	NA	NA	NA	NA	NA	NA	NA	NA	NA	NA	NA	NA	NA	NA	NA	NA	NA	NA	NA	NA	NA	NA	NA	NA	NA	NA	NA	NA	ENSMUSG00000102588	0	0	0	0	0	0	0	0	0	0	0	0	0	0	0	0
ENSMUSG00000054493	Gm9947	0	NA	NA	NA	NA	NA	NA	NA	NA	NA	NA	NA	NA	NA	NA	NA	NA	NA	NA	NA	NA	NA	NA	NA	NA	NA	NA	NA	NA	NA	NA	ENSMUSG00000054493	0	0	0	0	0	0	0	0	0	0	0	0	0	0	0	0
ENSMUSG00000025930	Msc	0.0649381	0	6.59616	0	1	NA	0	6.27734	0	1	NA	0	8.35337	0	1	NA	-0.281394	4.05772	-0.0693478	0.944713	NA	0.511634	3.53238	0.144841	0.884836	NA	0	4.138	0	1	NA	ENSMUSG00000025930	0	0	0	0	0	0	0	0	0	0	0	0	0	0	0	0
ENSMUSG00000103492	Gm37412	0	NA	NA	NA	NA	NA	NA	NA	NA	NA	NA	NA	NA	NA	NA	NA	NA	NA	NA	NA	NA	NA	NA	NA	NA	NA	NA	NA	NA	NA	NA	ENSMUSG00000103492	0	0	0	0	0	0	0	0	0	0	0	0	0	0	0	0
ENSMUSG00000081201	Smt3h2-ps4	50.1992	-0.277266	0.197894	-1.40108	0.16119	0.625629	-0.0899424	0.187686	-0.479219	0.631783	1	0.187323	0.250756	0.747035	0.455042	1	-0.0266007	0.123208	-0.215901	0.829065	1	-0.288898	0.10573	-2.73242	0.00628705	0.045371	-0.315499	0.124544	-2.53324	0.0113014	0.0731286	ENSMUSG00000081201	59.4907	76.5257	52.1957	55.558	44.7773	44.2611	62.8823	42.0888	50.5336	62.8232	71.4368	48.01	50.1417	78.5044	36.7217	93.476
ENSMUSG00000082193	Rpl5-ps1	24.2734	0.13661	0.232638	0.587222	0.557055	0.979147	-0.0414566	0.224843	-0.18438	0.853715	1	-0.178067	0.29702	-0.599512	0.548831	1	0.0492483	0.148871	0.330813	0.740786	1	-0.33519	0.127221	-2.63471	0.00842095	0.0576043	-0.285942	0.149772	-1.90918	0.0562388	0.2309	ENSMUSG00000082193	27.2367	24.2643	26.0978	18.5193	46.9795	30.3753	29.99	30.61	40.0784	26.5036	21.8279	32.4991	16.7139	20.9345	28.6889	49.5343
ENSMUSG00000032769	Trpa1	0	NA	NA	NA	NA	NA	NA	NA	NA	NA	NA	NA	NA	NA	NA	NA	NA	NA	NA	NA	NA	NA	NA	NA	NA	NA	NA	NA	NA	NA	NA	ENSMUSG00000032769	0	0	0	0	0	0	0	0	0	0	0	0	0	0	0	0
ENSMUSG00000088159	Gm26345	0	NA	NA	NA	NA	NA	NA	NA	NA	NA	NA	NA	NA	NA	NA	NA	NA	NA	NA	NA	NA	NA	NA	NA	NA	NA	NA	NA	NA	NA	NA	ENSMUSG00000088159	0	0	0	0	0	0	0	0	0	0	0	0	0	0	0	0
ENSMUSG00000073737	Gm10566	12.1095	-0.474936	0.295173	-1.60901	0.107614	0.503346	0.0535733	0.2717	0.197178	0.843688	1	0.528509	0.369838	1.42903	0.152995	0.737773	0.0131741	0.182963	0.0720042	0.942599	1	-0.349665	0.155037	-2.25537	0.02411	0.1255	-0.336491	0.183322	-1.83552	0.0664291	0.259896	ENSMUSG00000073737	18.6356	10.2656	14.913	19.291	17.6173	5.20719	13.5439	21.427	15.6829	19.6323	19.8436	12.5565	8.7549	10.4672	20.656	18.3756
ENSMUSG00000092083	Kcnb2	0	NA	NA	NA	NA	NA	NA	NA	NA	NA	NA	NA	NA	NA	NA	NA	NA	NA	NA	NA	NA	NA	NA	NA	NA	NA	NA	NA	NA	NA	NA	ENSMUSG00000092083	0	0	0	0	0	0	0	0	0	0	0	0	0	0	0	0
ENSMUSG00000102937	Gm38116	0	NA	NA	NA	NA	NA	NA	NA	NA	NA	NA	NA	NA	NA	NA	NA	NA	NA	NA	NA	NA	NA	NA	NA	NA	NA	NA	NA	NA	NA	NA	ENSMUSG00000102937	0	0	0	0	0	0	0	0	0	0	0	0	0	0	0	0
ENSMUSG00000104149	Gm37138	0	NA	NA	NA	NA	NA	NA	NA	NA	NA	NA	NA	NA	NA	NA	NA	NA	NA	NA	NA	NA	NA	NA	NA	NA	NA	NA	NA	NA	NA	NA	ENSMUSG00000104149	0	0	0	0	0	0	0	0	0	0	0	0	0	0	0	0
ENSMUSG00000088829	Gm25227	0	NA	NA	NA	NA	NA	NA	NA	NA	NA	NA	NA	NA	NA	NA	NA	NA	NA	NA	NA	NA	NA	NA	NA	NA	NA	NA	NA	NA	NA	NA	ENSMUSG00000088829	0	0	0	0	0	0	0	0	0	0	0	0	0	0	0	0
ENSMUSG00000077377	Gm25168	0	NA	NA	NA	NA	NA	NA	NA	NA	NA	NA	NA	NA	NA	NA	NA	NA	NA	NA	NA	NA	NA	NA	NA	NA	NA	NA	NA	NA	NA	NA	ENSMUSG00000077377	0	0	0	0	0	0	0	0	0	0	0	0	0	0	0	0
ENSMUSG00000101652	Gm6060	0.00496381	0	6.59616	0	1	NA	0	6.27734	0	1	NA	0	8.35337	0	1	NA	0.0183075	4.05779	0.00451169	0.9964	NA	0.211932	3.53246	0.0599954	0.952159	NA	0	4.138	0	1	NA	ENSMUSG00000101652	0	0	0	0	0	0	0	0	0	0	0	0	0	0	0	0
ENSMUSG00000100814	Gm28669	0	NA	NA	NA	NA	NA	NA	NA	NA	NA	NA	NA	NA	NA	NA	NA	NA	NA	NA	NA	NA	NA	NA	NA	NA	NA	NA	NA	NA	NA	NA	ENSMUSG00000100814	0	0	0	0	0	0	0	0	0	0	0	0	0	0	0	0
ENSMUSG00000025925	Terf1	338.865	-0.414829	1.07217	-0.386904	0.698827	0.99735	0.414054	1.0202	0.405853	0.68485	1	0.828882	1.35772	0.610495	0.541534	1	0.253686	0.659593	0.38461	0.700527	1	-0.462023	0.574173	-0.804675	0.421007	0.692177	-0.208337	0.672574	-0.309761	0.756743	0.91618	ENSMUSG00000025925	466.608	97.057	255.013	310.971	1618.59	131.916	1220.88	91.8301	778.044	1423.34	172.639	369.308	415.46	448.347	1631.82	152.598
ENSMUSG00000104379	Gm37509	35.1957	-22.785	3.29137	-6.92265	4.43281e-12	2.21935e-10	-0.671323	3.05835	-0.219505	0.826257	1	22.1137	4.13167	5.35223	8.68764e-08	3.36828e-06	-0.781744	1.9762	-0.39558	0.692415	1	1.02287	1.72032	0.594581	0.552123	0.783007	0.241126	2.01538	0.119643	0.904766	0.976997	ENSMUSG00000104379	3.58378	0	186.413	0	0	0	36.762	0	0	0	0.992178	149.2	1.5918	143.052	0	0
ENSMUSG00000032719	Sbspon	204.668	-7.86136	1.82574	-4.30585	1.66345e-05	0.000321291	-2.33916	1.6057	-1.45679	0.145175	1	5.5222	2.24956	2.45478	0.0140969	0.144448	0.152581	1.03173	0.14789	0.88243	1	3.15528	0.89869	3.51098	0.000446455	0.00510061	3.30786	1.05255	3.14271	0.0016739	0.0158081	ENSMUSG00000032719	0	0	544.326	0	0	0	152.852	0	0	0	0.992178	58.3506	0	369.843	0	34.3544
ENSMUSG00000088943	Gm23259	0	NA	NA	NA	NA	NA	NA	NA	NA	NA	NA	NA	NA	NA	NA	NA	NA	NA	NA	NA	NA	NA	NA	NA	NA	NA	NA	NA	NA	NA	NA	ENSMUSG00000088943	0	0	0	0	0	0	0	0	0	0	0	0	0	0	0	0
ENSMUSG00000100652	Gm7634	0	NA	NA	NA	NA	NA	NA	NA	NA	NA	NA	NA	NA	NA	NA	NA	NA	NA	NA	NA	NA	NA	NA	NA	NA	NA	NA	NA	NA	NA	NA	ENSMUSG00000100652	0	0	0	0	0	0	0	0	0	0	0	0	0	0	0	0
ENSMUSG00000067795	4930444P10Rik	0.0242407	0	6.59616	0	1	NA	0	6.27734	0	1	NA	0	8.35337	0	1	NA	-0.0405598	4.05779	-0.00999555	0.992025	NA	0.270799	3.53245	0.0766604	0.938894	NA	0	4.138	0	1	NA	ENSMUSG00000067795	0	0	0	0	0	0	0	0	0	0	0	0	0	0	0	0
ENSMUSG00000043716	Rpl7	6404.43	-0.0220202	0.14062	-0.156594	0.875565	1	0.0369622	0.133827	0.276195	0.782398	1	0.0589824	0.178086	0.331202	0.740492	1	0.090589	0.0865245	1.04698	0.295111	1	-0.181318	0.0753139	-2.4075	0.0160621	0.0932971	-0.0907292	0.088223	-1.02841	0.303758	0.615712	ENSMUSG00000043716	5203.65	7027.3	5019.73	7033.49	6431.05	8366.22	8753.22	6973.73	13529.9	7895.11	6227.9	5936.99	7959.79	9214.67	7149.27	8471.96
ENSMUSG00000025921	Rdh10	424.357	-0.899826	1.58846	-0.566477	0.57107	0.981776	-1.45407	1.51211	-0.961615	0.336243	1	-0.554243	2.01205	-0.275462	0.782961	1	-1.23318	0.97677	-1.26251	0.206767	1	2.25987	0.850364	2.65753	0.00787166	0.0546327	1.02669	0.996148	1.03066	0.302702	0.615115	ENSMUSG00000025921	2.86702	3.73296	1136.37	0	0	216.966	1969.67	0	3.48508	49.0807	1.98436	0	0	1148.78	0	0
ENSMUSG00000104165	Gm38249	0	0	0	0	1	NA	0	0	0	1	NA	0	0	0	1	NA	0	0	0	1	NA	0	0	0	1	NA	0	0	0	1	NA	ENSMUSG00000104165	0	0	0	0	0	0	0	0	0	0	0	0	0	0	0	0
ENSMUSG00000100868	Gm28095	0	NA	NA	NA	NA	NA	NA	NA	NA	NA	NA	NA	NA	NA	NA	NA	NA	NA	NA	NA	NA	NA	NA	NA	NA	NA	NA	NA	NA	NA	NA	ENSMUSG00000100868	0	0	0	0	0	0	0	0	0	0	0	0	0	0	0	0
ENSMUSG00000025920	Stau2	323.942	1.02679	0.928839	1.10545	0.268964	0.802495	-1.33633	0.885174	-1.50968	0.131125	1	-2.36312	1.17714	-2.0075	0.0446964	0.34089	0.184875	0.571402	0.323546	0.746281	1	0.843387	0.497511	1.69521	0.090035	0.308787	1.02826	0.582745	1.76451	0.0776454	0.286153	ENSMUSG00000025920	10.0346	765.257	2.98261	422.087	189.386	645.692	147.048	0	211.719	0	63.4994	255.561	311.993	413.456	2.29511	0
ENSMUSG00000089982	Gm7568	0	NA	NA	NA	NA	NA	NA	NA	NA	NA	NA	NA	NA	NA	NA	NA	NA	NA	NA	NA	NA	NA	NA	NA	NA	NA	NA	NA	NA	NA	NA	ENSMUSG00000089982	0	0	0	0	0	0	0	0	0	0	0	0	0	0	0	0
ENSMUSG00000025939	Ube2w	577.862	-0.986763	0.718678	-1.37302	0.169745	0.645333	-0.188929	0.683591	-0.276377	0.782258	1	0.797834	0.90999	0.87675	0.380623	1	0.187185	0.441635	0.423846	0.671678	1	1.14884	0.384545	2.98753	0.00281238	0.0240083	1.33603	0.45042	2.96618	0.00301528	0.0256532	ENSMUSG00000025939	733.241	708.33	430.241	275.475	26.426	183.12	597.866	341.302	648.225	43.191	394.887	0	269.014	17.4454	724.107	156.592
ENSMUSG00000102457	Gm38342	7.211	-2.62966	1.66196	-1.58226	0.11359	0.518082	0.588955	1.50271	0.391928	0.695111	1	3.21861	2.06492	1.55871	0.119065	0.644185	-0.166995	0.969492	-0.17225	0.863241	1	1.03068	0.8457	1.21873	0.222949	0.507577	0.863681	0.99049	0.871974	0.383223	0.683895	ENSMUSG00000102457	8.60107	7.46593	0	3.08656	1.46811	0.867865	5.80452	0	57.5038	19.6323	1.98436	0	0.7959	0	1.14755	0
ENSMUSG00000079658	Eloc	775.34	0.235301	0.414484	0.567696	0.570242	0.981638	0.222368	0.394474	0.563708	0.572953	1	-0.0129327	0.524912	-0.0246378	0.980344	1	-0.169847	0.255087	-0.665838	0.505515	1	-0.0925518	0.222014	-0.416874	0.676771	0.856225	-0.262399	0.260102	-1.00883	0.313056	0.624881	ENSMUSG00000079658	1128.17	113.855	462.304	1084.92	851.503	687.349	1505.31	1735.59	676.105	698.908	1269.99	511.122	746.554	699.561	1078.7	853.268
ENSMUSG00000097744	D030040B21Rik	0	NA	NA	NA	NA	NA	NA	NA	NA	NA	NA	NA	NA	NA	NA	NA	NA	NA	NA	NA	NA	NA	NA	NA	NA	NA	NA	NA	NA	NA	NA	ENSMUSG00000097744	0	0	0	0	0	0	0	0	0	0	0	0	0	0	0	0
ENSMUSG00000100959	Gm7654	0	0	0	0	1	NA	0	0	0	1	NA	0	0	0	1	NA	0	0	0	1	NA	0	0	0	1	NA	0	0	0	1	NA	ENSMUSG00000100959	0	0	0	0	0	0	0	0	0	0	0	0	0	0	0	0
ENSMUSG00000025940	Tmem70	846.877	0.449434	0.64885	0.692663	0.488521	0.958533	-0.180191	0.61762	-0.291751	0.770477	1	-0.629626	0.821789	-0.766164	0.443578	1	-0.384437	0.39915	-0.963139	0.335478	1	0.840692	0.347485	2.41936	0.0155477	0.09097	0.456255	0.40706	1.12085	0.26235	0.575032	ENSMUSG00000025940	422.886	429.291	4.47391	404.339	782.502	834.886	657.846	1181.55	437.377	382.829	0	717.934	202.159	1524.73	227.216	837.289
ENSMUSG00000025779	Ly96	48.9832	0.81397	2.83506	0.287109	0.774029	1	2.10391	2.69744	0.779964	0.435412	1	1.28994	3.5897	0.359344	0.719338	1	-0.0753485	1.7437	-0.0432119	0.965533	1	1.58972	1.51833	1.04702	0.295091	0.582044	1.51437	1.77848	0.851499	0.394492	0.693584	ENSMUSG00000025779	0	0	0	0	1.46811	0	0	0	0	0	0	468.282	0	0	0	0
ENSMUSG00000100093	Gm29649	0	NA	NA	NA	NA	NA	NA	NA	NA	NA	NA	NA	NA	NA	NA	NA	NA	NA	NA	NA	NA	NA	NA	NA	NA	NA	NA	NA	NA	NA	NA	ENSMUSG00000100093	0	0	0	0	0	0	0	0	0	0	0	0	0	0	0	0
ENSMUSG00000091020	Gm5828	0.21129	-0.337687	2.37919	-0.141933	0.887133	NA	0.705096	2.26041	0.311933	0.755091	1	1.04278	3.01039	0.346394	0.729047	NA	-0.0402694	1.46237	-0.0275371	0.978031	1	0.21101	1.2725	0.165823	0.868296	NA	0.170741	1.49224	0.114419	0.908906	NA	ENSMUSG00000091020	0	0	0.745652	0	0	0	0	0	0	0	0	0	0	0	3.44266	0
ENSMUSG00000101640	Gm28376	0.0121204	0.0833466	6.59616	0.0126356	0.989919	NA	0.208733	6.27734	0.0332519	0.973474	NA	0	8.35337	0	1	NA	0.0183075	4.05779	0.00451169	0.9964	NA	0.211932	3.53246	0.0599954	0.952159	NA	0.230239	4.138	0.0556401	0.955628	NA	ENSMUSG00000101640	0	0	0	0	0	0	0	0	0	0	0	0	0	0	0	0
ENSMUSG00000104133	4921511E07Rik	0	NA	NA	NA	NA	NA	NA	NA	NA	NA	NA	NA	NA	NA	NA	NA	NA	NA	NA	NA	NA	NA	NA	NA	NA	NA	NA	NA	NA	NA	NA	ENSMUSG00000104133	0	0	0	0	0	0	0	0	0	0	0	0	0	0	0	0
ENSMUSG00000042686	Jph1	0.105744	0.0833634	6.59616	0.0126382	0.989916	NA	0.529336	6.27734	0.0843249	0.932798	NA	0.445973	8.35337	0.0533884	0.957422	NA	-0.329423	4.05758	-0.0811871	0.935293	NA	0.765761	3.53222	0.216794	0.828369	NA	0.436338	4.138	0.105447	0.916021	NA	ENSMUSG00000042686	0	0	0	0	0	0	0	0	0	0	0	0	0	0	0	0
ENSMUSG00000100110	Gm28783	0	NA	NA	NA	NA	NA	NA	NA	NA	NA	NA	NA	NA	NA	NA	NA	NA	NA	NA	NA	NA	NA	NA	NA	NA	NA	NA	NA	NA	NA	NA	ENSMUSG00000100110	0	0	0	0	0	0	0	0	0	0	0	0	0	0	0	0
ENSMUSG00000025777	Gdap1	0	0	0	0	1	NA	0	0	0	1	NA	0	0	0	1	NA	0	0	0	1	NA	0	0	0	1	NA	0	0	0	1	NA	ENSMUSG00000025777	0	0	0	98.7698	0	0	0	0	0	0	0	0	0	0	0	0
ENSMUSG00000099899	Gm28784	0	NA	NA	NA	NA	NA	NA	NA	NA	NA	NA	NA	NA	NA	NA	NA	NA	NA	NA	NA	NA	NA	NA	NA	NA	NA	NA	NA	NA	NA	NA	ENSMUSG00000099899	0	0	0	0	0	0	0	0	0	0	0	0	0	0	0	0
ENSMUSG00000100272	Gm28785	0	NA	NA	NA	NA	NA	NA	NA	NA	NA	NA	NA	NA	NA	NA	NA	NA	NA	NA	NA	NA	NA	NA	NA	NA	NA	NA	NA	NA	NA	NA	ENSMUSG00000100272	0	0	0	0	0	0	0	0	0	0	0	0	0	0	0	0
ENSMUSG00000100398	Gm5251	0	NA	NA	NA	NA	NA	NA	NA	NA	NA	NA	NA	NA	NA	NA	NA	NA	NA	NA	NA	NA	NA	NA	NA	NA	NA	NA	NA	NA	NA	NA	ENSMUSG00000100398	0	0	0	0	0	0	0	0	0	0	0	0	0	0	0	0
ENSMUSG00000101589	Rbm6-ps1	4.23682	-0.539038	0.957299	-0.563082	0.573379	0.981776	0.345268	0.896116	0.385294	0.700019	1	0.884306	1.2042	0.734349	0.462736	1	0.534095	0.587148	0.909644	0.363011	1	-0.527705	0.510667	-1.03336	0.301434	0.587963	0.00639007	0.594389	0.0107507	0.991422	1	ENSMUSG00000101589	0	1.86648	0	0	0	1.73573	9.6742	0	1.74254	0	31.7497	1.47723	0	1.74454	6.88533	5.59258
ENSMUSG00000102048	Gm6075	0.0615351	0.379898	4.13781	0.0918114	0.926848	NA	0.144619	3.9378	0.0367257	0.970704	NA	-0.235279	5.24013	-0.0448996	0.964187	NA	-0.166539	2.54527	-0.065431	0.947831	NA	0.538759	2.21569	0.243156	0.807885	NA	0.37222	2.59576	0.143395	0.885978	NA	ENSMUSG00000102048	0	0	0	0	0	0	0	0	0	0	0	0	0	0	0	0
ENSMUSG00000089534	Gm25166	0	NA	NA	NA	NA	NA	NA	NA	NA	NA	NA	NA	NA	NA	NA	NA	NA	NA	NA	NA	NA	NA	NA	NA	NA	NA	NA	NA	NA	NA	NA	ENSMUSG00000089534	0	0	0	0	0	0	0	0	0	0	0	0	0	0	0	0
ENSMUSG00000067780	Pi15	0	NA	NA	NA	NA	NA	NA	NA	NA	NA	NA	NA	NA	NA	NA	NA	NA	NA	NA	NA	NA	NA	NA	NA	NA	NA	NA	NA	NA	NA	NA	ENSMUSG00000067780	0	0	0	0	0	0	0	0	0	0	0	0	0	0	0	0
ENSMUSG00000100053	Gm28154	0	NA	NA	NA	NA	NA	NA	NA	NA	NA	NA	NA	NA	NA	NA	NA	NA	NA	NA	NA	NA	NA	NA	NA	NA	NA	NA	NA	NA	NA	NA	ENSMUSG00000100053	0	0	0	0	0	0	0	0	0	0	0	0	0	0	0	0
ENSMUSG00000085125	Gm16070	0.161	0	6.59616	0	1	NA	3.15321	6.25367	0.504217	0.614109	NA	3.06985	8.3356	0.368281	0.712663	NA	-0.123345	4.05758	-0.0303986	0.975749	1	0.76578	3.53222	0.216799	0.828365	NA	0.642436	4.138	0.155253	0.876622	NA	ENSMUSG00000085125	0	0	0	0	0	0	0	0	0	0	0	0	0	0	0	0
ENSMUSG00000025776	Crispld1	1.57221	-0.172991	6.59616	-0.026226	0.979077	1	-0.047623	6.27734	-0.00758649	0.993947	1	0.125368	8.35337	0.0150081	0.988026	1	-4.38369	4.04873	-1.08273	0.278928	1	4.56357	3.52205	1.29571	0.195074	0.47438	0.179877	4.138	0.0434695	0.965327	0.992972	ENSMUSG00000025776	0	0	0	0	0	0	0	0	0	0	0	0	0	0	0	0
ENSMUSG00000099895	Gm28153	0	NA	NA	NA	NA	NA	NA	NA	NA	NA	NA	NA	NA	NA	NA	NA	NA	NA	NA	NA	NA	NA	NA	NA	NA	NA	NA	NA	NA	NA	NA	ENSMUSG00000099895	0	0	0	0	0	0	0	0	0	0	0	0	0	0	0	0
ENSMUSG00000100554	Gm7690	0.0317113	0	6.59616	0	1	NA	0.529326	6.27734	0.0843234	0.932799	NA	0.445974	8.35337	0.0533886	0.957422	NA	-0.158972	4.05777	-0.0391773	0.968749	NA	0.389212	3.53243	0.110183	0.912265	NA	0	4.138	0	1	NA	ENSMUSG00000100554	0	0	0	0	0	0	0	0	0	0	0	0	0	0	0	0
ENSMUSG00000099473	Gm18775	0	NA	NA	NA	NA	NA	NA	NA	NA	NA	NA	NA	NA	NA	NA	NA	NA	NA	NA	NA	NA	NA	NA	NA	NA	NA	NA	NA	NA	NA	NA	ENSMUSG00000099473	0	0	0	0	0	0	0	0	0	0	0	0	0	0	0	0
ENSMUSG00000099591	Gm17969	0	NA	NA	NA	NA	NA	NA	NA	NA	NA	NA	NA	NA	NA	NA	NA	NA	NA	NA	NA	NA	NA	NA	NA	NA	NA	NA	NA	NA	NA	NA	ENSMUSG00000099591	0	0	0	0	0	0	0	0	0	0	0	0	0	0	0	0
ENSMUSG00000109887	Gm28756	0	NA	NA	NA	NA	NA	NA	NA	NA	NA	NA	NA	NA	NA	NA	NA	NA	NA	NA	NA	NA	NA	NA	NA	NA	NA	NA	NA	NA	NA	NA	ENSMUSG00000109887	0	0	0	0	0	0	0	0	0	0	0	0	0	0	0	0
ENSMUSG00000102001	Gm28755	0	NA	NA	NA	NA	NA	NA	NA	NA	NA	NA	NA	NA	NA	NA	NA	NA	NA	NA	NA	NA	NA	NA	NA	NA	NA	NA	NA	NA	NA	NA	ENSMUSG00000102001	0	0	0	0	0	0	0	0	0	0	0	0	0	0	0	0
ENSMUSG00000101717	Gm45784	0	NA	NA	NA	NA	NA	NA	NA	NA	NA	NA	NA	NA	NA	NA	NA	NA	NA	NA	NA	NA	NA	NA	NA	NA	NA	NA	NA	NA	NA	NA	ENSMUSG00000101717	0	0	0	0	0	0	0	0	0	0	0	0	0	0	0	0
ENSMUSG00000025774	Crisp4	0	NA	NA	NA	NA	NA	NA	NA	NA	NA	NA	NA	NA	NA	NA	NA	NA	NA	NA	NA	NA	NA	NA	NA	NA	NA	NA	NA	NA	NA	NA	ENSMUSG00000025774	0	0	0	0	0	0	0	0	0	0	0	0	0	0	0	0
ENSMUSG00000070977	Defb44-ps	0.158272	0	6.59616	0	1	NA	0	6.27734	0	1	NA	0	8.35337	0	1	NA	-0.683839	4.05664	-0.168573	0.866133	1	1.53237	3.53113	0.433961	0.664317	NA	0.848536	4.138	0.205059	0.837526	NA	ENSMUSG00000070977	0	0	0	0	0	0	0	0	0	0	0	0	0	0	0	0
ENSMUSG00000073735	Defb18	0	NA	NA	NA	NA	NA	NA	NA	NA	NA	NA	NA	NA	NA	NA	NA	NA	NA	NA	NA	NA	NA	NA	NA	NA	NA	NA	NA	NA	NA	NA	ENSMUSG00000073735	0	0	0	0	0	0	0	0	0	0	0	0	0	0	0	0
ENSMUSG00000067773	Defb41	0	NA	NA	NA	NA	NA	NA	NA	NA	NA	NA	NA	NA	NA	NA	NA	NA	NA	NA	NA	NA	NA	NA	NA	NA	NA	NA	NA	NA	NA	NA	ENSMUSG00000067773	0	0	0	0	0	0	0	0	0	0	0	0	0	0	0	0
ENSMUSG00000101685	Gm17837	0.00398656	0	6.59616	0	1	NA	0	6.27734	0	1	NA	0	8.35337	0	1	NA	0.180222	4.0578	0.0444138	0.964575	NA	0	3.53247	0	1	NA	0.333287	4.138	0.080543	0.935805	NA	ENSMUSG00000101685	0	0	0	0	0	0	0	0	0	0	0	0	0	0	0	0
ENSMUSG00000101306	Gm5252	0	NA	NA	NA	NA	NA	NA	NA	NA	NA	NA	NA	NA	NA	NA	NA	NA	NA	NA	NA	NA	NA	NA	NA	NA	NA	NA	NA	NA	NA	NA	ENSMUSG00000101306	0	0	0	0	0	0	0	0	0	0	0	0	0	0	0	0
ENSMUSG00000088800	Gm24075	0	NA	NA	NA	NA	NA	NA	NA	NA	NA	NA	NA	NA	NA	NA	NA	NA	NA	NA	NA	NA	NA	NA	NA	NA	NA	NA	NA	NA	NA	NA	ENSMUSG00000088800	0	0	0	0	0	0	0	0	0	0	0	0	0	0	0	0
ENSMUSG00000101644	Gm28343	0	NA	NA	NA	NA	NA	NA	NA	NA	NA	NA	NA	NA	NA	NA	NA	NA	NA	NA	NA	NA	NA	NA	NA	NA	NA	NA	NA	NA	NA	NA	ENSMUSG00000101644	0	0	0	0	0	0	0	0	0	0	0	0	0	0	0	0
ENSMUSG00000099433	Gm28344	0	NA	NA	NA	NA	NA	NA	NA	NA	NA	NA	NA	NA	NA	NA	NA	NA	NA	NA	NA	NA	NA	NA	NA	NA	NA	NA	NA	NA	NA	NA	ENSMUSG00000099433	0	0	0	0	0	0	0	0	0	0	0	0	0	0	0	0
ENSMUSG00000089787	Gm15825	0	NA	NA	NA	NA	NA	NA	NA	NA	NA	NA	NA	NA	NA	NA	NA	NA	NA	NA	NA	NA	NA	NA	NA	NA	NA	NA	NA	NA	NA	NA	ENSMUSG00000089787	0	0	0	0	0	0	0	0	0	0	0	0	0	0	0	0
ENSMUSG00000042596	Tfap2d	0	NA	NA	NA	NA	NA	NA	NA	NA	NA	NA	NA	NA	NA	NA	NA	NA	NA	NA	NA	NA	NA	NA	NA	NA	NA	NA	NA	NA	NA	NA	ENSMUSG00000042596	0	0	0	0	0	0	0	0	0	0	0	0	0	0	0	0
ENSMUSG00000100720	Gm10075	144.899	-0.448752	0.325843	-1.3772	0.168449	0.642257	0.173463	0.309449	0.560553	0.575102	1	0.622215	0.412322	1.50905	0.131286	0.681106	-0.0456693	0.202178	-0.225886	0.82129	1	-1.27332	0.174989	-7.27655	3.4246e-13	2.18306e-11	-1.31898	0.205373	-6.42239	1.34154e-10	6.26076e-09	ENSMUSG00000100720	201.408	157.718	108.865	147.383	290.686	24.3002	172.201	181.364	108.037	228.716	308.567	226.755	155.996	122.118	266.233	153.396
ENSMUSG00000025927	Tfap2b	1977.6	-3.38727	0.676142	-5.0097	5.45157e-07	1.3647e-05	0.51134	0.642422	0.795957	0.426057	1	3.89861	0.855743	4.55582	5.21822e-06	0.00014491	-0.894317	0.415286	-2.1535	0.0312794	0.56736	0.88589	0.361511	2.45052	0.014265	0.0859194	-0.00842741	0.423497	-0.0198996	0.984123	0.99718	ENSMUSG00000025927	1447.85	5354	1585.26	814.08	1808.71	328.053	1184.12	1691.97	1314.75	2123.23	1276.93	995.654	439.337	2322.86	3749.06	1057.8
ENSMUSG00000100538	Gm28340	0.0463591	-0.367772	6.59615	-0.0557555	0.955537	NA	-0.242385	6.27733	-0.0386127	0.969199	NA	0	8.35337	0	1	NA	0.0771715	4.0578	0.019018	0.984827	NA	-0.298049	3.53245	-0.0843745	0.932759	NA	-0.220877	4.13799	-0.053378	0.957431	NA	ENSMUSG00000100538	0	0	0	0	0	0	0	0	0	0	0	0	0	5.23362	0	0
ENSMUSG00000101117	Gm28341	0	NA	NA	NA	NA	NA	NA	NA	NA	NA	NA	NA	NA	NA	NA	NA	NA	NA	NA	NA	NA	NA	NA	NA	NA	NA	NA	NA	NA	NA	NA	ENSMUSG00000101117	0	0	0	0	0	0	0	0	0	0	0	0	0	0	0	0
ENSMUSG00000100204	Gm4849	0.324397	0.63593	1.93568	0.328531	0.74251	NA	-1.08175	1.87172	-0.577946	0.563301	1	-1.71768	2.4681	-0.695953	0.486458	NA	0.81997	1.20007	0.683271	0.494435	1	-0.284998	1.04972	-0.2715	0.786006	NA	0.534972	1.22348	0.437253	0.661928	NA	ENSMUSG00000100204	1.43351	0	0	0	0	0	0	0	0	0	0	0	0	0	0	0
ENSMUSG00000084668	Gm24633	0	NA	NA	NA	NA	NA	NA	NA	NA	NA	NA	NA	NA	NA	NA	NA	NA	NA	NA	NA	NA	NA	NA	NA	NA	NA	NA	NA	NA	NA	NA	ENSMUSG00000084668	0	0	0	0	0	0	0	0	0	0	0	0	0	0	0	0
ENSMUSG00000102597	Gm38382	0	NA	NA	NA	NA	NA	NA	NA	NA	NA	NA	NA	NA	NA	NA	NA	NA	NA	NA	NA	NA	NA	NA	NA	NA	NA	NA	NA	NA	NA	NA	ENSMUSG00000102597	0	0	0	0	0	0	0	0	0	0	0	0	0	0	0	0
ENSMUSG00000043760	Pkhd1	0.0744976	0	6.59616	0	1	NA	0	6.27734	0	1	NA	0	8.35337	0	1	NA	0.920938	4.05756	0.226968	0.820448	NA	0.15307	3.53247	0.0433322	0.965437	NA	1.07401	4.13777	0.259562	0.795202	NA	ENSMUSG00000043760	0	0	0	0	0	0	0	0	0	0	0	0	0	0	0	0
ENSMUSG00000104095	Gm37315	0	NA	NA	NA	NA	NA	NA	NA	NA	NA	NA	NA	NA	NA	NA	NA	NA	NA	NA	NA	NA	NA	NA	NA	NA	NA	NA	NA	NA	NA	NA	ENSMUSG00000104095	0	0	0	0	0	0	0	0	0	0	0	0	0	0	0	0
ENSMUSG00000089914	4930486I03Rik	0	0	0	0	1	NA	0	0	0	1	NA	0	0	0	1	NA	0	0	0	1	NA	0	0	0	1	NA	0	0	0	1	NA	ENSMUSG00000089914	0	0	0	0	0	0	0	0	0	0	0	0	0	0	0	0
ENSMUSG00000090142	Gm15795	0.0603326	-0.173127	6.04794	-0.0286258	0.977163	NA	0.27285	5.75562	0.0474058	0.96219	NA	0.445977	7.65911	0.0582283	0.953567	NA	0.0471387	3.72051	0.01267	0.989891	NA	0.132721	3.23883	0.040978	0.967313	NA	0.17986	3.79407	0.0474054	0.96219	NA	ENSMUSG00000090142	0	0	0	0	0	0	0	0	0	0	0	0	0	0	0	0
ENSMUSG00000070175	Gm24162	0	NA	NA	NA	NA	NA	NA	NA	NA	NA	NA	NA	NA	NA	NA	NA	NA	NA	NA	NA	NA	NA	NA	NA	NA	NA	NA	NA	NA	NA	NA	ENSMUSG00000070175	0	0	0	0	0	0	0	0	0	0	0	0	0	0	0	0
ENSMUSG00000099906	Gm28653	0	NA	NA	NA	NA	NA	NA	NA	NA	NA	NA	NA	NA	NA	NA	NA	NA	NA	NA	NA	NA	NA	NA	NA	NA	NA	NA	NA	NA	NA	NA	ENSMUSG00000099906	0	0	0	0	0	0	0	0	0	0	0	0	0	0	0	0
ENSMUSG00000065559	Mir206	0	NA	NA	NA	NA	NA	NA	NA	NA	NA	NA	NA	NA	NA	NA	NA	NA	NA	NA	NA	NA	NA	NA	NA	NA	NA	NA	NA	NA	NA	NA	ENSMUSG00000065559	0	0	0	0	0	0	0	0	0	0	0	0	0	0	0	0
ENSMUSG00000065480	Mir133b	0	NA	NA	NA	NA	NA	NA	NA	NA	NA	NA	NA	NA	NA	NA	NA	NA	NA	NA	NA	NA	NA	NA	NA	NA	NA	NA	NA	NA	NA	NA	ENSMUSG00000065480	0	0	0	0	0	0	0	0	0	0	0	0	0	0	0	0
ENSMUSG00000025929	Il17a	0	NA	NA	NA	NA	NA	NA	NA	NA	NA	NA	NA	NA	NA	NA	NA	NA	NA	NA	NA	NA	NA	NA	NA	NA	NA	NA	NA	NA	NA	NA	ENSMUSG00000025929	0	0	0	0	0	0	0	0	0	0	0	0	0	0	0	0
ENSMUSG00000041872	Il17f	0	NA	NA	NA	NA	NA	NA	NA	NA	NA	NA	NA	NA	NA	NA	NA	NA	NA	NA	NA	NA	NA	NA	NA	NA	NA	NA	NA	NA	NA	NA	ENSMUSG00000041872	0	0	0	0	0	0	0	0	0	0	0	0	0	0	0	0
ENSMUSG00000041859	Mcm3	1681.09	-0.623932	0.980458	-0.636368	0.524537	0.968773	-0.104086	0.933047	-0.111555	0.911176	1	0.519845	1.24165	0.418674	0.675454	1	-0.472823	0.603202	-0.783856	0.433125	1	-1.09783	0.52507	-2.09083	0.0365434	0.16898	-1.57066	0.615095	-2.55352	0.0106641	0.0700118	ENSMUSG00000041859	4570.03	214.645	5.96522	1838.05	8.80865	5.20719	2570.43	229.575	1179.7	545.777	4362.61	605.665	9.5508	5387.14	140.002	2093.22
ENSMUSG00000099714	Gm20587	0	NA	NA	NA	NA	NA	NA	NA	NA	NA	NA	NA	NA	NA	NA	NA	NA	NA	NA	NA	NA	NA	NA	NA	NA	NA	NA	NA	NA	NA	NA	ENSMUSG00000099714	0	0	0	0	0	0	0	0	0	0	0	0	0	0	0	0
ENSMUSG00000102121	Gm28065	0	NA	NA	NA	NA	NA	NA	NA	NA	NA	NA	NA	NA	NA	NA	NA	NA	NA	NA	NA	NA	NA	NA	NA	NA	NA	NA	NA	NA	NA	NA	ENSMUSG00000102121	0	0	0	0	0	0	0	0	0	0	0	0	0	0	0	0
ENSMUSG00000088858	Gm24723	0	NA	NA	NA	NA	NA	NA	NA	NA	NA	NA	NA	NA	NA	NA	NA	NA	NA	NA	NA	NA	NA	NA	NA	NA	NA	NA	NA	NA	NA	NA	ENSMUSG00000088858	0	0	0	0	0	0	0	0	0	0	0	0	0	0	0	0
ENSMUSG00000097934	6720483E21Rik	0	0	0	0	1	NA	0	0	0	1	NA	0	0	0	1	NA	0	0	0	1	NA	0	0	0	1	NA	0	0	0	1	NA	ENSMUSG00000097934	0	0	0	0	0	0	0	0	0	0	0	0	0	0	0	0
ENSMUSG00000025931	Paqr8	0.0967142	-0.0448622	6.59616	-0.00680126	0.994573	NA	0.0805206	6.27734	0.0128272	0.989766	NA	0.125383	8.35337	0.0150098	0.988024	NA	-0.966447	4.05714	-0.238209	0.811719	NA	1.06845	3.53171	0.302531	0.762248	NA	0.102004	4.138	0.0246506	0.980334	NA	ENSMUSG00000025931	0	0	0	0	0	0	0	0	0	0	0	0	0	0	0	0
ENSMUSG00000077314	Gm24171	0	NA	NA	NA	NA	NA	NA	NA	NA	NA	NA	NA	NA	NA	NA	NA	NA	NA	NA	NA	NA	NA	NA	NA	NA	NA	NA	NA	NA	NA	NA	ENSMUSG00000077314	0	0	0	0	0	0	0	0	0	0	0	0	0	0	0	0
ENSMUSG00000100929	Gm28064	0	NA	NA	NA	NA	NA	NA	NA	NA	NA	NA	NA	NA	NA	NA	NA	NA	NA	NA	NA	NA	NA	NA	NA	NA	NA	NA	NA	NA	NA	NA	ENSMUSG00000100929	0	0	0	0	0	0	0	0	0	0	0	0	0	0	0	0
ENSMUSG00000041809	Efhc1	0.59285	-0.699321	4.43802	-0.157575	0.874792	NA	0.0672511	4.2235	0.0159231	0.987296	1	0.766572	5.62043	0.13639	0.891513	1	-1.88604	2.71984	-0.693437	0.488035	1	2.32844	2.36569	0.984256	0.32499	0.609215	0.442403	2.78314	0.158958	0.873702	0.96539	ENSMUSG00000041809	0	0	0	0	0	0	0	0	1.74254	0	0	0	0	345.419	0	0
ENSMUSG00000041779	Tram2	23.6392	-5.27993	2.19423	-2.40627	0.0161162	0.12712	-1.08141	1.99054	-0.543275	0.58694	1	4.19851	2.73155	1.53704	0.124283	0.660289	-1.06041	1.28395	-0.825899	0.408862	1	1.13511	1.11749	1.01577	0.309737	0.595354	0.0747014	1.30969	0.0570373	0.954515	0.989776	ENSMUSG00000041779	0	41.0626	0	16.9761	0	0	189.614	5.35676	0	0	13.8905	0	0	1.74454	0	6.39152
ENSMUSG00000099971	Gm28287	0	NA	NA	NA	NA	NA	NA	NA	NA	NA	NA	NA	NA	NA	NA	NA	NA	NA	NA	NA	NA	NA	NA	NA	NA	NA	NA	NA	NA	NA	NA	ENSMUSG00000099971	0	0	0	0	0	0	0	0	0	0	0	0	0	0	0	0
ENSMUSG00000100819	Gm2693	0	0	0	0	1	NA	0	0	0	1	NA	0	0	0	1	NA	0	0	0	1	NA	0	0	0	1	NA	0	0	0	1	NA	ENSMUSG00000100819	0	0	0	0	0	0	0	0	0	0	0	0	0	0	0	0
ENSMUSG00000025933	Tmem14a	89.0509	-0.601487	1.92274	-0.312829	0.754411	1	0.127763	1.82937	0.0698398	0.944321	1	0.72925	2.43475	0.299518	0.764545	1	-0.450929	1.18248	-0.38134	0.702951	1	0.643199	1.02937	0.624845	0.532073	0.769941	0.192271	1.20589	0.159443	0.87332	0.965272	ENSMUSG00000025933	0	410.626	0	0	123.321	0	207.028	23.7228	289.262	0	0	0	0	0	126.231	0
ENSMUSG00000102633	Gm38224	0	NA	NA	NA	NA	NA	NA	NA	NA	NA	NA	NA	NA	NA	NA	NA	NA	NA	NA	NA	NA	NA	NA	NA	NA	NA	NA	NA	NA	NA	NA	ENSMUSG00000102633	0	0	0	0	0	0	0	0	0	0	0	0	0	0	0	0
ENSMUSG00000025934	Gsta3	41.1084	3.46518	2.86167	1.21089	0.225936	0.744353	-5.77987	2.80351	-2.06165	0.0392408	0.820713	-9.24505	3.68429	-2.50931	0.0120966	0.128082	-0.236703	1.76122	-0.134397	0.893088	1	0.528617	1.53322	0.344776	0.730263	0.885379	0.291913	1.7961	0.162527	0.870891	0.964045	ENSMUSG00000025934	0	0	1.4913	1.54328	0	1140.38	0	1.5305	1.74254	3.92645	0	0	0	0	0	0
ENSMUSG00000099343	Gm28836	0	NA	NA	NA	NA	NA	NA	NA	NA	NA	NA	NA	NA	NA	NA	NA	NA	NA	NA	NA	NA	NA	NA	NA	NA	NA	NA	NA	NA	NA	NA	ENSMUSG00000099343	0	0	0	0	0	0	0	0	0	0	0	0	0	0	0	0
ENSMUSG00000096375	Gm7094	0.0170898	-0.0448939	6.59616	-0.00680607	0.99457	NA	0.0804931	6.27734	0.0128228	0.989769	NA	0	8.35337	0	1	NA	0	4.0578	0	1	NA	0.0248266	3.53247	0.00702812	0.994392	NA	0.102	4.138	0.0246496	0.980334	NA	ENSMUSG00000096375	0	0	0	0	0	0	0	0	0	0	0	0	0	0	0	0
ENSMUSG00000025936	Gm4956	0	NA	NA	NA	NA	NA	NA	NA	NA	NA	NA	NA	NA	NA	NA	NA	NA	NA	NA	NA	NA	NA	NA	NA	NA	NA	NA	NA	NA	NA	NA	ENSMUSG00000025936	0	0	0	0	0	0	0	0	0	0	0	0	0	0	0	0
ENSMUSG00000093963	Gm21909	0	NA	NA	NA	NA	NA	NA	NA	NA	NA	NA	NA	NA	NA	NA	NA	NA	NA	NA	NA	NA	NA	NA	NA	NA	NA	NA	NA	NA	NA	NA	ENSMUSG00000093963	0	0	0	0	0	0	0	0	0	0	0	0	0	0	0	0
ENSMUSG00000067750	Khdc1a	0	NA	NA	NA	NA	NA	NA	NA	NA	NA	NA	NA	NA	NA	NA	NA	NA	NA	NA	NA	NA	NA	NA	NA	NA	NA	NA	NA	NA	NA	NA	ENSMUSG00000067750	0	0	0	0	0	0	0	0	0	0	0	0	0	0	0	0
ENSMUSG00000086194	Gm16329	0	NA	NA	NA	NA	NA	NA	NA	NA	NA	NA	NA	NA	NA	NA	NA	NA	NA	NA	NA	NA	NA	NA	NA	NA	NA	NA	NA	NA	NA	NA	ENSMUSG00000086194	0	0	0	0	0	0	0	0	0	0	0	0	0	0	0	0
ENSMUSG00000094436	Gm16327	0	NA	NA	NA	NA	NA	NA	NA	NA	NA	NA	NA	NA	NA	NA	NA	NA	NA	NA	NA	NA	NA	NA	NA	NA	NA	NA	NA	NA	NA	NA	ENSMUSG00000094436	0	0	0	0	0	0	0	0	0	0	0	0	0	0	0	0
ENSMUSG00000041722	Khdc1c	0.0352153	0	6.59616	0	1	NA	0	6.27734	0	1	NA	0	8.35337	0	1	NA	0.489366	4.0578	0.120599	0.904009	NA	0	3.53247	0	1	NA	0.642433	4.138	0.155252	0.876623	NA	ENSMUSG00000041722	0	0	0	0	0	0	0	0	0	0	0	0	0	0	0	0
ENSMUSG00000085507	Gm2709	0.00855029	0	6.59616	0	1	NA	0	6.27734	0	1	NA	0	8.35337	0	1	NA	0.0183075	4.05779	0.00451169	0.9964	NA	0.211932	3.53246	0.0599954	0.952159	NA	0.230239	4.138	0.0556401	0.955628	NA	ENSMUSG00000085507	0	0	0	0	0	0	0	0	0	0	0	0	0	0	0	0
ENSMUSG00000094926	Gm16533	0	NA	NA	NA	NA	NA	NA	NA	NA	NA	NA	NA	NA	NA	NA	NA	NA	NA	NA	NA	NA	NA	NA	NA	NA	NA	NA	NA	NA	NA	NA	ENSMUSG00000094926	0	0	0	0	0	0	0	0	0	0	0	0	0	0	0	0
ENSMUSG00000085079	Khdc1b	0.00822914	0	6.59616	0	1	NA	0	6.27734	0	1	NA	0	8.35337	0	1	NA	0.180222	4.0578	0.0444138	0.964575	NA	0	3.53247	0	1	NA	0.333287	4.138	0.080543	0.935805	NA	ENSMUSG00000085079	0	0	0	0	0	0	0	0	0	0	0	0	0	0	0	0
ENSMUSG00000085679	Gm16328	0	NA	NA	NA	NA	NA	NA	NA	NA	NA	NA	NA	NA	NA	NA	NA	NA	NA	NA	NA	NA	NA	NA	NA	NA	NA	NA	NA	NA	NA	NA	ENSMUSG00000085679	0	0	0	0	0	0	0	0	0	0	0	0	0	0	0	0
ENSMUSG00000028033	Kcnq5	76.5621	-19.8237	2.37957	-8.33081	8.02931e-17	7.92034e-15	4.17138	2.159	1.93208	0.0533491	0.990287	23.9951	2.95853	8.11047	5.04229e-16	8.07927e-14	-1.18491	1.39397	-0.850026	0.395311	1	5.42406	1.21766	4.4545	8.40884e-06	0.000158399	4.23914	1.4252	2.97441	0.0029355	0.0251013	ENSMUSG00000028033	0	0	0	0	2.20216	0	0	0	0	0	0	0	0	0	0	0
ENSMUSG00000104138	Gm36949	0.752287	-1.9206	6.59396	-0.291266	0.770848	NA	-1.79521	6.27503	-0.286089	0.77481	1	0	8.35337	0	1	1	2.22674	4.04328	0.550727	0.581821	1	-0.572107	3.52719	-0.162199	0.871149	0.953349	1.65463	4.12124	0.401489	0.68806	0.878401	ENSMUSG00000104138	0	0	0	0	20.5535	0	0	0	0	0	0	0	0	0	0	0
ENSMUSG00000082935	Gm7658	50.6466	-0.119539	0.363923	-0.328473	0.742554	1	0.223137	0.345266	0.646275	0.518101	1	0.342676	0.460275	0.744503	0.456572	1	-0.0373323	0.22344	-0.16708	0.867307	1	0.212277	0.19442	1.09185	0.2749	0.562689	0.174945	0.227865	0.767757	0.442632	0.72836	ENSMUSG00000082935	111.814	12.1321	34.3	37.0387	59.4584	29.5074	30.9574	39.793	50.5336	47.1174	37.7028	85.6794	85.9572	14.8286	91.8044	45.5396
ENSMUSG00000103748	Gm38243	2.2418	-0.498732	6.59614	-0.0756096	0.93973	1	0.588399	6.27732	0.0937342	0.92532	1	1.08713	8.35337	0.130143	0.896453	1	-4.86697	4.04839	-1.2022	0.229287	1	4.72109	3.52161	1.3406	0.180049	0.454944	-0.145876	4.13797	-0.0352532	0.971878	0.993794	ENSMUSG00000103748	0	0	0	0	0	0	0	0	0	0	2.97653	0	0	0	0	0
ENSMUSG00000099692	Gm5696	0.00822914	0	6.59616	0	1	NA	0	6.27734	0	1	NA	0	8.35337	0	1	NA	0.180222	4.0578	0.0444138	0.964575	NA	0	3.53247	0	1	NA	0.333287	4.138	0.080543	0.935805	NA	ENSMUSG00000099692	0	0	0	0	0	0	0	0	0	0	0	0	0	0	0	0
ENSMUSG00000100418	Gm28239	0	NA	NA	NA	NA	NA	NA	NA	NA	NA	NA	NA	NA	NA	NA	NA	NA	NA	NA	NA	NA	NA	NA	NA	NA	NA	NA	NA	NA	NA	NA	ENSMUSG00000100418	0	0	0	0	0	0	0	0	0	0	0	0	0	0	0	0
ENSMUSG00000041670	Rims1	0.449295	-1.21079	6.59576	-0.183571	0.85435	NA	-1.08541	6.27691	-0.172921	0.862713	1	0	8.35337	0	1	1	-2.46299	4.05267	-0.607743	0.543358	1	1.39902	3.52582	0.396794	0.691519	NA	-1.06396	4.13736	-0.25716	0.797056	NA	ENSMUSG00000041670	0	0	0	0	13.947	0	0	0	0	0	0	0	0	0	0	0
ENSMUSG00000097642	Gm26866	0	NA	NA	NA	NA	NA	NA	NA	NA	NA	NA	NA	NA	NA	NA	NA	NA	NA	NA	NA	NA	NA	NA	NA	NA	NA	NA	NA	NA	NA	NA	ENSMUSG00000097642	0	0	0	0	0	0	0	0	0	0	0	0	0	0	0	0
ENSMUSG00000101468	Gm7761	0	NA	NA	NA	NA	NA	NA	NA	NA	NA	NA	NA	NA	NA	NA	NA	NA	NA	NA	NA	NA	NA	NA	NA	NA	NA	NA	NA	NA	NA	NA	ENSMUSG00000101468	0	0	0	0	0	0	0	0	0	0	0	0	0	0	0	0
ENSMUSG00000101227	Gm29506	0	NA	NA	NA	NA	NA	NA	NA	NA	NA	NA	NA	NA	NA	NA	NA	NA	NA	NA	NA	NA	NA	NA	NA	NA	NA	NA	NA	NA	NA	NA	ENSMUSG00000101227	0	0	0	0	0	0	0	0	0	0	0	0	0	0	0	0
ENSMUSG00000073730	4933415F23Rik	0	NA	NA	NA	NA	NA	NA	NA	NA	NA	NA	NA	NA	NA	NA	NA	NA	NA	NA	NA	NA	NA	NA	NA	NA	NA	NA	NA	NA	NA	NA	ENSMUSG00000073730	0	0	0	0	0	0	0	0	0	0	0	0	0	0	0	0
ENSMUSG00000089553	Gm24176	0	NA	NA	NA	NA	NA	NA	NA	NA	NA	NA	NA	NA	NA	NA	NA	NA	NA	NA	NA	NA	NA	NA	NA	NA	NA	NA	NA	NA	NA	NA	ENSMUSG00000089553	0	0	0	0	0	0	0	0	0	0	0	0	0	0	0	0
ENSMUSG00000102766	Gm6420	0.329276	-1.6366	3.1212	-0.524349	0.600036	NA	0.039933	2.96255	0.0134793	0.989245	1	1.67653	3.95075	0.424359	0.671304	NA	0.611701	1.91997	0.3186	0.75003	1	-1.05529	1.66723	-0.632957	0.526762	NA	-0.443587	1.95367	-0.227053	0.820383	NA	ENSMUSG00000102766	0	0	2.23696	0	0.734054	0	0	0	0	0	0	4.43169	0	0	0	0
ENSMUSG00000065405	Mir30a	0	NA	NA	NA	NA	NA	NA	NA	NA	NA	NA	NA	NA	NA	NA	NA	NA	NA	NA	NA	NA	NA	NA	NA	NA	NA	NA	NA	NA	NA	NA	ENSMUSG00000065405	0	0	0	0	0	0	0	0	0	0	0	0	0	0	0	0
ENSMUSG00000097970	Gm27028	0.020153	-0.109012	6.59616	-0.0165265	0.986814	NA	0.0163753	6.27734	0.00260864	0.997919	NA	0	8.35337	0	1	NA	0.0183069	4.05779	0.00451154	0.9964	NA	0.0195741	3.53246	0.00554121	0.995579	NA	0.0378811	4.138	0.00915442	0.992696	NA	ENSMUSG00000097970	0	0	0	0	0	0	0	0	0	0	0	0	0	0	0	0
ENSMUSG00000065567	Mir30c-2	0	NA	NA	NA	NA	NA	NA	NA	NA	NA	NA	NA	NA	NA	NA	NA	NA	NA	NA	NA	NA	NA	NA	NA	NA	NA	NA	NA	NA	NA	NA	ENSMUSG00000065567	0	0	0	0	0	0	0	0	0	0	0	0	0	0	0	0
ENSMUSG00000100775	Gm29107	0	NA	NA	NA	NA	NA	NA	NA	NA	NA	NA	NA	NA	NA	NA	NA	NA	NA	NA	NA	NA	NA	NA	NA	NA	NA	NA	NA	NA	NA	NA	ENSMUSG00000100775	0	0	0	0	0	0	0	0	0	0	0	0	0	0	0	0
ENSMUSG00000101226	Gm20954	0	NA	NA	NA	NA	NA	NA	NA	NA	NA	NA	NA	NA	NA	NA	NA	NA	NA	NA	NA	NA	NA	NA	NA	NA	NA	NA	NA	NA	NA	NA	ENSMUSG00000101226	0	0	0	0	0	0	0	0	0	0	0	0	0	0	0	0
ENSMUSG00000026158	Ogfrl1	24.4074	-22.9741	2.53114	-9.0766	1.12024e-19	1.50931e-17	1.24213	2.30958	0.537815	0.590705	1	24.2163	3.15621	7.67258	1.68565e-14	2.09044e-12	-2.55899	1.49903	-1.70711	0.0878024	0.95329	-0.365412	1.3003	-0.28102	0.778695	0.909624	-2.92441	1.52823	-1.91359	0.0556726	0.229586	ENSMUSG00000026158	0	0	0	0	7.34054	0	11.609	41.3235	95.8397	102.088	543.713	0	0	6.97817	13.7707	242.878
ENSMUSG00000097920	Gm7784	0	NA	NA	NA	NA	NA	NA	NA	NA	NA	NA	NA	NA	NA	NA	NA	NA	NA	NA	NA	NA	NA	NA	NA	NA	NA	NA	NA	NA	NA	NA	ENSMUSG00000097920	0	0	0	0	0	0	0	0	0	0	0	0	0	0	0	0
ENSMUSG00000099503	Gm28822	0	NA	NA	NA	NA	NA	NA	NA	NA	NA	NA	NA	NA	NA	NA	NA	NA	NA	NA	NA	NA	NA	NA	NA	NA	NA	NA	NA	NA	NA	NA	ENSMUSG00000099503	0	0	0	0	0	0	0	0	0	0	0	0	0	0	0	0
ENSMUSG00000026156	B3gat2	50.2041	-0.799127	1.69448	-0.471607	0.637207	0.989272	1.12024	1.61115	0.695304	0.486865	1	1.91936	2.14504	0.89479	0.370899	1	-3.6804	1.04918	-3.50787	0.000451711	0.022928	0.035759	0.906986	0.0394262	0.968551	0.988373	-3.64464	1.06958	-3.40754	0.000655513	0.0073226	ENSMUSG00000026156	250.864	29.8637	85.0044	158.958	99.8314	17.3573	50.3058	2.29575	1.74254	157.058	328.411	141.814	218.077	76.7598	197.379	7.19046
ENSMUSG00000026155	Smap1	99.0806	-0.459991	0.891525	-0.515959	0.605883	0.985201	0.711078	0.847557	0.838974	0.401484	1	1.17107	1.1285	1.03772	0.299399	0.985135	-1.12831	0.548866	-2.05572	0.0398097	0.654328	0.158888	0.477168	0.332983	0.739147	0.889477	-0.969425	0.559666	-1.73215	0.0832472	0.300668	ENSMUSG00000026155	388.482	54.128	111.848	208.343	158.556	46.8647	145.113	2.29575	45.306	268.962	247.052	172.836	261.055	143.052	323.61	11.9841
ENSMUSG00000026154	Sdhaf4	156.772	0.127335	0.588598	0.216336	0.828726	1	-0.110059	0.56058	-0.19633	0.844352	1	-0.237394	0.745705	-0.318348	0.750221	1	-0.943685	0.361921	-2.60743	0.00912236	0.259488	1.15929	0.315	3.68029	0.000232967	0.00290763	0.215608	0.369301	0.583827	0.559336	0.804699	ENSMUSG00000026154	50.1729	1.86648	326.596	90.2818	188.652	147.537	36.762	191.313	99.3248	142.334	154.78	1.47723	133.711	0	192.789	136.619
ENSMUSG00000102495	Gm26524	8.05596	-0.562768	1.42091	-0.396063	0.692059	0.995738	-0.229853	1.35027	-0.170227	0.864832	1	0.332916	1.79911	0.185044	0.853194	1	-1.88867	0.881578	-2.14238	0.0321633	0.577135	0.288436	0.758214	0.380415	0.703638	0.871171	-1.60024	0.898717	-1.78058	0.0749815	0.279798	ENSMUSG00000102495	5.73404	0	32.8087	10.0313	18.3514	15.6216	1.93484	16.8355	8.7127	10.7977	17.8592	0	12.7344	0	16.0658	21.5714
ENSMUSG00000026153	Fam135a	523.304	1.29001	1.04249	1.23743	0.215927	0.728959	0.00930453	0.992356	0.00937619	0.992519	1	-1.28071	1.32035	-0.969974	0.332059	1	1.02465	0.64129	1.59779	0.11009	1	0.846167	0.558366	1.51544	0.129662	0.382636	1.87081	0.653997	2.86058	0.00422863	0.0338713	ENSMUSG00000026153	0	1741.43	0	279.333	237.834	460.836	1.93484	0	0	340.62	438.543	384.819	143.262	0	0	0
ENSMUSG00000102398	Gm37580	0	NA	NA	NA	NA	NA	NA	NA	NA	NA	NA	NA	NA	NA	NA	NA	NA	NA	NA	NA	NA	NA	NA	NA	NA	NA	NA	NA	NA	NA	NA	ENSMUSG00000102398	0	0	0	0	0	0	0	0	0	0	0	0	0	0	0	0
ENSMUSG00000097670	Gm26607	0	NA	NA	NA	NA	NA	NA	NA	NA	NA	NA	NA	NA	NA	NA	NA	NA	NA	NA	NA	NA	NA	NA	NA	NA	NA	NA	NA	NA	NA	NA	ENSMUSG00000097670	0	0	0	0	0	0	0	0	0	0	0	0	0	0	0	0
ENSMUSG00000026147	Col9a1	0.143433	-1.23279	6.59573	-0.186908	0.851733	NA	-1.10741	6.27688	-0.176426	0.859959	NA	0	8.35337	0	1	NA	-0.0405678	4.05779	-0.00999751	0.992023	NA	-1.04534	3.53164	-0.295992	0.767236	NA	-1.0859	4.13731	-0.262466	0.792962	NA	ENSMUSG00000026147	0	0	0	0	0	0	0	0	0	0	0	0	0	0	0	0
ENSMUSG00000026141	Col19a1	36.4243	-8.93077	2.31401	-3.85943	0.000113651	0.00183034	-0.506878	2.09411	-0.24205	0.808742	1	8.42389	2.87733	2.92768	0.00341502	0.0453649	5.51417	1.3602	4.05393	5.03634e-05	0.00354851	-4.48104	1.18628	-3.77738	0.000158489	0.00208561	1.03313	1.37978	0.748763	0.454	0.735258	ENSMUSG00000026141	4.30053	0	29.8261	40.8969	139.47	0	196.386	0	13.9403	287.613	0.992178	0.738616	0	49.7194	0	0
ENSMUSG00000077463	Gm26418	0	NA	NA	NA	NA	NA	NA	NA	NA	NA	NA	NA	NA	NA	NA	NA	NA	NA	NA	NA	NA	NA	NA	NA	NA	NA	NA	NA	NA	NA	NA	ENSMUSG00000077463	0	0	0	0	0	0	0	0	0	0	0	0	0	0	0	0
ENSMUSG00000099997	Tubb4b-ps2	1.06443	0.465037	0.775159	0.599924	0.548557	0.976526	-0.719215	0.855298	-0.840894	0.400407	1	-1.18425	1.06671	-1.11019	0.266916	0.94798	-0.0491811	0.516381	-0.0952418	0.924123	1	-0.110087	0.437018	-0.251905	0.801115	0.917952	-0.159268	0.51981	-0.306396	0.759303	0.917148	ENSMUSG00000099997	0	0	0	0.771639	4.40433	0.867865	0	0.765251	0	1.96323	0	2.95446	2.3877	0	1.14755	0.79894
ENSMUSG00000100131	Gm28439	2724.3	-0.556415	0.460358	-1.20866	0.226795	0.745871	0.112605	0.438071	0.257047	0.797143	1	0.66902	0.582982	1.14758	0.251141	0.926856	-0.159315	0.283215	-0.562523	0.57376	1	-0.47342	0.246528	-1.92035	0.0548141	0.223042	-0.632735	0.288795	-2.19095	0.0284556	0.143291	ENSMUSG00000100131	2471.37	6614.81	5147.24	3558.8	4032.89	3255.36	2833.57	3244.66	3761.27	2614.04	4384.43	3432.35	3985.87	3755.13	4865.63	4412.55
ENSMUSG00000067736	Gm10222	632.829	-0.577296	0.477066	-1.21009	0.226243	0.744794	0.148756	0.453856	0.327759	0.743094	1	0.726051	0.604083	1.20191	0.2294	0.890166	-0.223222	0.293585	-0.76033	0.447057	1	-0.616175	0.255465	-2.41198	0.0158664	0.0924347	-0.839397	0.299318	-2.80437	0.00504157	0.0389212	ENSMUSG00000067736	603.508	1826.35	1263.13	956.833	1070.99	858.319	663.65	769.077	1008.93	687.129	1065.6	1087.24	916.876	848.719	1344.93	1051.4
ENSMUSG00000101939	Gm28438	482.089	-0.630956	0.453883	-1.39013	0.16449	0.632593	-0.0249969	0.431725	-0.0578999	0.953828	1	0.605959	0.574704	1.05438	0.291707	0.976266	-0.0292661	0.279127	-0.104849	0.916496	1	-0.0983489	0.242945	-0.40482	0.68561	0.860935	-0.127615	0.284607	-0.448391	0.653871	0.859567	ENSMUSG00000101939	569.821	1123.62	369.844	566.383	747.267	549.359	446.948	635.158	1035.07	448.597	755.047	346.411	471.968	765.854	802.141	637.554
ENSMUSG00000101111	Gm28437	23307	-0.354618	0.416526	-0.851371	0.394563	0.920585	0.0971264	0.396388	0.245028	0.806434	1	0.451744	0.527487	0.856408	0.391772	1	0.0917042	0.256234	0.357893	0.720423	1	-0.0282495	0.223061	-0.126645	0.899221	0.964336	0.0634548	0.261293	0.242849	0.808123	0.938985	ENSMUSG00000101111	18608.4	40784.5	24675.9	20099.7	21566.5	27788.2	19653.1	16123.8	27128.7	24956.5	26697.5	18191.4	23814.9	24758.5	33226.3	21437.2
ENSMUSG00000100862	Gm10925	28759.2	-0.32412	0.415916	-0.779291	0.435808	0.94186	0.122165	0.395809	0.308647	0.75759	1	0.446285	0.526715	0.847298	0.396829	1	0.00878063	0.25586	0.034318	0.972624	1	-0.231834	0.222735	-1.04085	0.297944	0.584525	-0.223054	0.260912	-0.854899	0.392607	0.691813	ENSMUSG00000100862	27656	51463.6	37007.5	27266.6	33881	34330.1	28749.8	27496.2	38845.6	33854.9	36619.3	27571	31778.7	33141.9	44133.8	35659.9
ENSMUSG00000102070	Gm28661	8579.81	-0.305593	0.403158	-0.757998	0.448452	0.946521	-0.16009	0.383669	-0.417261	0.676487	1	0.145503	0.510561	0.284986	0.775655	1	0.0368938	0.248013	0.148758	0.881745	1	-0.178155	0.215901	-0.825167	0.409277	0.682126	-0.141261	0.252908	-0.558547	0.576471	0.815397	ENSMUSG00000102070	7953.12	14864.7	9483.95	7093.68	8106.16	10000.4	5797.75	6511.52	8296.23	7438.66	7755.85	7026.45	7881.79	6912.74	8621.58	6852.51
ENSMUSG00000101249	Gm29216	4813.91	-0.502966	0.404355	-1.24387	0.213547	0.724625	0.193756	0.38478	0.503551	0.614577	1	0.696722	0.512061	1.36062	0.173633	0.783401	-0.0990171	0.248731	-0.39809	0.690564	1	0.250449	0.216528	1.15666	0.247412	0.533582	0.151432	0.253643	0.597027	0.550489	0.799712	ENSMUSG00000101249	3636.82	8448.63	4356.85	2936.86	4358.81	3756.99	3226.35	2888.82	6091.05	5128.93	5179.17	3628.82	4936.17	4309.02	5775.64	4811.22
ENSMUSG00000073725	Lmbrd1	424.613	-1.4267	1.07777	-1.32374	0.185588	0.67196	0.235945	1.02511	0.230165	0.817964	1	1.66264	1.36461	1.2184	0.223071	0.8786	-0.113846	0.662605	-0.171816	0.863582	1	0.701826	0.576845	1.21666	0.223732	0.508711	0.58798	0.675716	0.870158	0.384214	0.684612	ENSMUSG00000073725	149.802	793.255	671.087	169.761	63.8627	243.002	249.594	1.5305	707.471	567.372	406.793	604.187	1033.08	13.9563	2.29511	169.375
ENSMUSG00000100808	Gm28594	0	NA	NA	NA	NA	NA	NA	NA	NA	NA	NA	NA	NA	NA	NA	NA	NA	NA	NA	NA	NA	NA	NA	NA	NA	NA	NA	NA	NA	NA	NA	ENSMUSG00000100808	0	0	0	0	0	0	0	0	0	0	0	0	0	0	0	0
ENSMUSG00000100483	Gm28237	0	NA	NA	NA	NA	NA	NA	NA	NA	NA	NA	NA	NA	NA	NA	NA	NA	NA	NA	NA	NA	NA	NA	NA	NA	NA	NA	NA	NA	NA	NA	ENSMUSG00000100483	0	0	0	0	0	0	0	0	0	0	0	0	0	0	0	0
ENSMUSG00000100450	Gm9443	0	NA	NA	NA	NA	NA	NA	NA	NA	NA	NA	NA	NA	NA	NA	NA	NA	NA	NA	NA	NA	NA	NA	NA	NA	NA	NA	NA	NA	NA	NA	ENSMUSG00000100450	0	0	0	0	0	0	0	0	0	0	0	0	0	0	0	0
ENSMUSG00000099392	Gm29414	0	NA	NA	NA	NA	NA	NA	NA	NA	NA	NA	NA	NA	NA	NA	NA	NA	NA	NA	NA	NA	NA	NA	NA	NA	NA	NA	NA	NA	NA	NA	ENSMUSG00000099392	0	0	0	0	0	0	0	0	0	0	0	0	0	0	0	0
ENSMUSG00000033569	Adgrb3	0	NA	NA	NA	NA	NA	NA	NA	NA	NA	NA	NA	NA	NA	NA	NA	NA	NA	NA	NA	NA	NA	NA	NA	NA	NA	NA	NA	NA	NA	NA	ENSMUSG00000033569	0	0	0	0	0	0	0	0	0	0	0	0	0	0	0	0
ENSMUSG00000080849	Gm15702	0.036574	0.379891	6.59616	0.0575928	0.954073	NA	0.144617	6.27734	0.023038	0.98162	NA	-0.235274	8.35337	-0.0281652	0.97753	NA	0.00361762	4.05778	0.000891528	0.999289	NA	0.265551	3.53244	0.0751749	0.940076	NA	0.269169	4.138	0.065048	0.948136	NA	ENSMUSG00000080849	0	0	0	0	0	0.867865	0	0	0	0	0	0	0	0	0	0
ENSMUSG00000104257	Gm20172	0	NA	NA	NA	NA	NA	NA	NA	NA	NA	NA	NA	NA	NA	NA	NA	NA	NA	NA	NA	NA	NA	NA	NA	NA	NA	NA	NA	NA	NA	NA	ENSMUSG00000104257	0	0	0	0	0	0	0	0	0	0	0	0	0	0	0	0
ENSMUSG00000096866	Gm22260	0	NA	NA	NA	NA	NA	NA	NA	NA	NA	NA	NA	NA	NA	NA	NA	NA	NA	NA	NA	NA	NA	NA	NA	NA	NA	NA	NA	NA	NA	NA	ENSMUSG00000096866	0	0	0	0	0	0	0	0	0	0	0	0	0	0	0	0
ENSMUSG00000102296	Gm37543	0	NA	NA	NA	NA	NA	NA	NA	NA	NA	NA	NA	NA	NA	NA	NA	NA	NA	NA	NA	NA	NA	NA	NA	NA	NA	NA	NA	NA	NA	NA	ENSMUSG00000102296	0	0	0	0	0	0	0	0	0	0	0	0	0	0	0	0
ENSMUSG00000103209	Gm37331	0	NA	NA	NA	NA	NA	NA	NA	NA	NA	NA	NA	NA	NA	NA	NA	NA	NA	NA	NA	NA	NA	NA	NA	NA	NA	NA	NA	NA	NA	NA	ENSMUSG00000103209	0	0	0	0	0	0	0	0	0	0	0	0	0	0	0	0
ENSMUSG00000104027	Gm37211	0	NA	NA	NA	NA	NA	NA	NA	NA	NA	NA	NA	NA	NA	NA	NA	NA	NA	NA	NA	NA	NA	NA	NA	NA	NA	NA	NA	NA	NA	NA	ENSMUSG00000104027	0	0	0	0	0	0	0	0	0	0	0	0	0	0	0	0
ENSMUSG00000102407	Gm37862	0	NA	NA	NA	NA	NA	NA	NA	NA	NA	NA	NA	NA	NA	NA	NA	NA	NA	NA	NA	NA	NA	NA	NA	NA	NA	NA	NA	NA	NA	NA	ENSMUSG00000102407	0	0	0	0	0	0	0	0	0	0	0	0	0	0	0	0
ENSMUSG00000103214	Gm38286	0	NA	NA	NA	NA	NA	NA	NA	NA	NA	NA	NA	NA	NA	NA	NA	NA	NA	NA	NA	NA	NA	NA	NA	NA	NA	NA	NA	NA	NA	NA	ENSMUSG00000103214	0	0	0	0	0	0	0	0	0	0	0	0	0	0	0	0
ENSMUSG00000104100	Gm37880	0	NA	NA	NA	NA	NA	NA	NA	NA	NA	NA	NA	NA	NA	NA	NA	NA	NA	NA	NA	NA	NA	NA	NA	NA	NA	NA	NA	NA	NA	NA	ENSMUSG00000104100	0	0	0	0	0	0	0	0	0	0	0	0	0	0	0	0
ENSMUSG00000084740	Gm25294	0	NA	NA	NA	NA	NA	NA	NA	NA	NA	NA	NA	NA	NA	NA	NA	NA	NA	NA	NA	NA	NA	NA	NA	NA	NA	NA	NA	NA	NA	NA	ENSMUSG00000084740	0	0	0	0	0	0	0	0	0	0	0	0	0	0	0	0
ENSMUSG00000103889	Gm37011	0	NA	NA	NA	NA	NA	NA	NA	NA	NA	NA	NA	NA	NA	NA	NA	NA	NA	NA	NA	NA	NA	NA	NA	NA	NA	NA	NA	NA	NA	NA	ENSMUSG00000103889	0	0	0	0	0	0	0	0	0	0	0	0	0	0	0	0
ENSMUSG00000101301	Gm29214	0.00436848	0	6.59616	0	1	NA	0	6.27734	0	1	NA	0	8.35337	0	1	NA	0.180222	4.0578	0.0444138	0.964575	NA	0	3.53247	0	1	NA	0.333287	4.138	0.080543	0.935805	NA	ENSMUSG00000101301	0	0	0	0	0	0	0	0	0	0	0	0	0	0	0	0
ENSMUSG00000104221	Gm37051	0	NA	NA	NA	NA	NA	NA	NA	NA	NA	NA	NA	NA	NA	NA	NA	NA	NA	NA	NA	NA	NA	NA	NA	NA	NA	NA	NA	NA	NA	NA	ENSMUSG00000104221	0	0	0	0	0	0	0	0	0	0	0	0	0	0	0	0
ENSMUSG00000102250	Gm38260	0	NA	NA	NA	NA	NA	NA	NA	NA	NA	NA	NA	NA	NA	NA	NA	NA	NA	NA	NA	NA	NA	NA	NA	NA	NA	NA	NA	NA	NA	NA	ENSMUSG00000102250	0	0	0	0	0	0	0	0	0	0	0	0	0	0	0	0
ENSMUSG00000102317	Gm37628	0	NA	NA	NA	NA	NA	NA	NA	NA	NA	NA	NA	NA	NA	NA	NA	NA	NA	NA	NA	NA	NA	NA	NA	NA	NA	NA	NA	NA	NA	NA	ENSMUSG00000102317	0	0	0	0	0	0	0	0	0	0	0	0	0	0	0	0
ENSMUSG00000103563	8030445P17Rik	0	NA	NA	NA	NA	NA	NA	NA	NA	NA	NA	NA	NA	NA	NA	NA	NA	NA	NA	NA	NA	NA	NA	NA	NA	NA	NA	NA	NA	NA	NA	ENSMUSG00000103563	0	0	0	0	0	0	0	0	0	0	0	0	0	0	0	0
ENSMUSG00000102465	Gm38198	0	NA	NA	NA	NA	NA	NA	NA	NA	NA	NA	NA	NA	NA	NA	NA	NA	NA	NA	NA	NA	NA	NA	NA	NA	NA	NA	NA	NA	NA	NA	ENSMUSG00000102465	0	0	0	0	0	0	0	0	0	0	0	0	0	0	0	0
ENSMUSG00000102659	Gm37077	0	NA	NA	NA	NA	NA	NA	NA	NA	NA	NA	NA	NA	NA	NA	NA	NA	NA	NA	NA	NA	NA	NA	NA	NA	NA	NA	NA	NA	NA	NA	ENSMUSG00000102659	0	0	0	0	0	0	0	0	0	0	0	0	0	0	0	0
ENSMUSG00000103924	Gm37895	0	NA	NA	NA	NA	NA	NA	NA	NA	NA	NA	NA	NA	NA	NA	NA	NA	NA	NA	NA	NA	NA	NA	NA	NA	NA	NA	NA	NA	NA	NA	ENSMUSG00000103924	0	0	0	0	0	0	0	0	0	0	0	0	0	0	0	0
ENSMUSG00000104132	Gm36952	0	NA	NA	NA	NA	NA	NA	NA	NA	NA	NA	NA	NA	NA	NA	NA	NA	NA	NA	NA	NA	NA	NA	NA	NA	NA	NA	NA	NA	NA	NA	ENSMUSG00000104132	0	0	0	0	0	0	0	0	0	0	0	0	0	0	0	0
ENSMUSG00000102747	Gm37602	0	NA	NA	NA	NA	NA	NA	NA	NA	NA	NA	NA	NA	NA	NA	NA	NA	NA	NA	NA	NA	NA	NA	NA	NA	NA	NA	NA	NA	NA	NA	ENSMUSG00000102747	0	0	0	0	0	0	0	0	0	0	0	0	0	0	0	0
ENSMUSG00000102386	2900022M07Rik	0	NA	NA	NA	NA	NA	NA	NA	NA	NA	NA	NA	NA	NA	NA	NA	NA	NA	NA	NA	NA	NA	NA	NA	NA	NA	NA	NA	NA	NA	NA	ENSMUSG00000102386	0	0	0	0	0	0	0	0	0	0	0	0	0	0	0	0
ENSMUSG00000103004	2900002M20Rik	0	NA	NA	NA	NA	NA	NA	NA	NA	NA	NA	NA	NA	NA	NA	NA	NA	NA	NA	NA	NA	NA	NA	NA	NA	NA	NA	NA	NA	NA	NA	ENSMUSG00000103004	0	0	0	0	0	0	0	0	0	0	0	0	0	0	0	0
ENSMUSG00000104516	Gm9884	0	NA	NA	NA	NA	NA	NA	NA	NA	NA	NA	NA	NA	NA	NA	NA	NA	NA	NA	NA	NA	NA	NA	NA	NA	NA	NA	NA	NA	NA	NA	ENSMUSG00000104516	0	0	0	0	0	0	0	0	0	0	0	0	0	0	0	0
ENSMUSG00000101618	Gm18443	0	NA	NA	NA	NA	NA	NA	NA	NA	NA	NA	NA	NA	NA	NA	NA	NA	NA	NA	NA	NA	NA	NA	NA	NA	NA	NA	NA	NA	NA	NA	ENSMUSG00000101618	0	0	0	0	0	0	0	0	0	0	0	0	0	0	0	0
ENSMUSG00000099458	Gm19123	0	NA	NA	NA	NA	NA	NA	NA	NA	NA	NA	NA	NA	NA	NA	NA	NA	NA	NA	NA	NA	NA	NA	NA	NA	NA	NA	NA	NA	NA	NA	ENSMUSG00000099458	0	0	0	0	0	0	0	0	0	0	0	0	0	0	0	0
ENSMUSG00000088111	Gm24064	0	NA	NA	NA	NA	NA	NA	NA	NA	NA	NA	NA	NA	NA	NA	NA	NA	NA	NA	NA	NA	NA	NA	NA	NA	NA	NA	NA	NA	NA	NA	ENSMUSG00000088111	0	0	0	0	0	0	0	0	0	0	0	0	0	0	0	0
ENSMUSG00000073722	4931408C20Rik	0	NA	NA	NA	NA	NA	NA	NA	NA	NA	NA	NA	NA	NA	NA	NA	NA	NA	NA	NA	NA	NA	NA	NA	NA	NA	NA	NA	NA	NA	NA	ENSMUSG00000073722	0	0	0	0	0	0	0	0	0	0	0	0	0	0	0	0
ENSMUSG00000095256	n-R5s209	0	NA	NA	NA	NA	NA	NA	NA	NA	NA	NA	NA	NA	NA	NA	NA	NA	NA	NA	NA	NA	NA	NA	NA	NA	NA	NA	NA	NA	NA	NA	ENSMUSG00000095256	0	0	0	0	0	0	0	0	0	0	0	0	0	0	0	0
ENSMUSG00000100310	Gm19641	0	NA	NA	NA	NA	NA	NA	NA	NA	NA	NA	NA	NA	NA	NA	NA	NA	NA	NA	NA	NA	NA	NA	NA	NA	NA	NA	NA	NA	NA	NA	ENSMUSG00000100310	0	0	0	0	0	0	0	0	0	0	0	0	0	0	0	0
ENSMUSG00000101514	Gm5524	0	NA	NA	NA	NA	NA	NA	NA	NA	NA	NA	NA	NA	NA	NA	NA	NA	NA	NA	NA	NA	NA	NA	NA	NA	NA	NA	NA	NA	NA	NA	ENSMUSG00000101514	0	0	0	0	0	0	0	0	0	0	0	0	0	0	0	0
ENSMUSG00000101033	Gm18776	0	NA	NA	NA	NA	NA	NA	NA	NA	NA	NA	NA	NA	NA	NA	NA	NA	NA	NA	NA	NA	NA	NA	NA	NA	NA	NA	NA	NA	NA	NA	ENSMUSG00000101033	0	0	0	0	0	0	0	0	0	0	0	0	0	0	0	0
ENSMUSG00000101372	Gm19028	0	NA	NA	NA	NA	NA	NA	NA	NA	NA	NA	NA	NA	NA	NA	NA	NA	NA	NA	NA	NA	NA	NA	NA	NA	NA	NA	NA	NA	NA	NA	ENSMUSG00000101372	0	0	0	0	0	0	0	0	0	0	0	0	0	0	0	0
ENSMUSG00000103241	Gm38089	0	NA	NA	NA	NA	NA	NA	NA	NA	NA	NA	NA	NA	NA	NA	NA	NA	NA	NA	NA	NA	NA	NA	NA	NA	NA	NA	NA	NA	NA	NA	ENSMUSG00000103241	0	0	0	0	0	0	0	0	0	0	0	0	0	0	0	0
ENSMUSG00000086240	Gm7846	10.144	-0.171671	0.54675	-0.313985	0.753532	1	0.369276	0.5155	0.716345	0.473779	1	0.540947	0.689478	0.784575	0.432703	1	-0.0394841	0.343358	-0.114994	0.90845	1	-0.555168	0.294634	-1.88426	0.0595292	0.236157	-0.594652	0.34696	-1.71389	0.0865483	0.308219	ENSMUSG00000086240	12.9016	11.1989	7.45652	21.6059	3.67027	13.8858	40.6316	10.7135	0	31.4116	31.7497	11.8178	15.918	1.74454	20.656	4.79364
ENSMUSG00000048411	Gm597	0	NA	NA	NA	NA	NA	NA	NA	NA	NA	NA	NA	NA	NA	NA	NA	NA	NA	NA	NA	NA	NA	NA	NA	NA	NA	NA	NA	NA	NA	NA	ENSMUSG00000048411	0	0	0	0	0	0	0	0	0	0	0	0	0	0	0	0
ENSMUSG00000081557	Gm5697	0.120015	-0.367761	6.59615	-0.0557538	0.955538	NA	-0.242375	6.27733	-0.0386112	0.9692	NA	0	8.35337	0	1	NA	-0.0753008	4.05772	-0.0185574	0.985194	NA	0.0605218	3.53236	0.0171335	0.98633	NA	-0.014779	4.13799	-0.00357155	0.99715	NA	ENSMUSG00000081557	0	0	0	0	0	0	0	0	0	0	0	0	0	0	0	0
ENSMUSG00000058590	Gm6462	0	NA	NA	NA	NA	NA	NA	NA	NA	NA	NA	NA	NA	NA	NA	NA	NA	NA	NA	NA	NA	NA	NA	NA	NA	NA	NA	NA	NA	NA	NA	ENSMUSG00000058590	0	0	0	0	0	0	0	0	0	0	0	0	0	0	0	0
ENSMUSG00000101235	Gm18033	0	NA	NA	NA	NA	NA	NA	NA	NA	NA	NA	NA	NA	NA	NA	NA	NA	NA	NA	NA	NA	NA	NA	NA	NA	NA	NA	NA	NA	NA	NA	ENSMUSG00000101235	0	0	0	0	0	0	0	0	0	0	0	0	0	0	0	0
ENSMUSG00000064433	Gm25586	0	NA	NA	NA	NA	NA	NA	NA	NA	NA	NA	NA	NA	NA	NA	NA	NA	NA	NA	NA	NA	NA	NA	NA	NA	NA	NA	NA	NA	NA	NA	ENSMUSG00000064433	0	0	0	0	0	0	0	0	0	0	0	0	0	0	0	0
ENSMUSG00000080625	Gm22679	0	NA	NA	NA	NA	NA	NA	NA	NA	NA	NA	NA	NA	NA	NA	NA	NA	NA	NA	NA	NA	NA	NA	NA	NA	NA	NA	NA	NA	NA	NA	ENSMUSG00000080625	0	0	0	0	0	0	0	0	0	0	0	0	0	0	0	0
ENSMUSG00000080391	Gm23785	0	NA	NA	NA	NA	NA	NA	NA	NA	NA	NA	NA	NA	NA	NA	NA	NA	NA	NA	NA	NA	NA	NA	NA	NA	NA	NA	NA	NA	NA	NA	ENSMUSG00000080391	0	0	0	0	0	0	0	0	0	0	0	0	0	0	0	0
ENSMUSG00000099257	Mir6342	0	NA	NA	NA	NA	NA	NA	NA	NA	NA	NA	NA	NA	NA	NA	NA	NA	NA	NA	NA	NA	NA	NA	NA	NA	NA	NA	NA	NA	NA	NA	ENSMUSG00000099257	0	0	0	0	0	0	0	0	0	0	0	0	0	0	0	0
ENSMUSG00000099492	Gm5525	4.9768	-0.144105	0.216598	-0.665311	0.505852	0.964597	-0.482884	0.238472	-2.02491	0.0428766	0.865294	-0.338779	0.302616	-1.1195	0.262926	0.943879	0.0238001	0.146499	0.162459	0.870945	1	-0.326692	0.115788	-2.82147	0.00478038	0.0366315	-0.302891	0.142347	-2.12784	0.0333506	0.160145	ENSMUSG00000099492	5.01729	0	7.45652	3.08656	3.67027	3.47146	4.8371	9.94826	16.5541	8.83452	1.98436	3.69308	3.1836	9.59498	2.29511	0
ENSMUSG00000118548	AC125120.1	0	NA	NA	NA	NA	NA	NA	NA	NA	NA	NA	NA	NA	NA	NA	NA	NA	NA	NA	NA	NA	NA	NA	NA	NA	NA	NA	NA	NA	NA	NA	ENSMUSG00000118548	0	0	0	0	0	0	0	0	0	0	0	0	0	0	0	0
ENSMUSG00000101726	Gm7858	0	NA	NA	NA	NA	NA	NA	NA	NA	NA	NA	NA	NA	NA	NA	NA	NA	NA	NA	NA	NA	NA	NA	NA	NA	NA	NA	NA	NA	NA	NA	ENSMUSG00000101726	0	0	0	0	0	0	0	0	0	0	0	0	0	0	0	0
ENSMUSG00000096829	Gm23771	0	NA	NA	NA	NA	NA	NA	NA	NA	NA	NA	NA	NA	NA	NA	NA	NA	NA	NA	NA	NA	NA	NA	NA	NA	NA	NA	NA	NA	NA	NA	ENSMUSG00000096829	0	0	0	0	0	0	0	0	0	0	0	0	0	0	0	0
ENSMUSG00000098883	Gm27430	0	NA	NA	NA	NA	NA	NA	NA	NA	NA	NA	NA	NA	NA	NA	NA	NA	NA	NA	NA	NA	NA	NA	NA	NA	NA	NA	NA	NA	NA	NA	ENSMUSG00000098883	0	0	0	0	0	0	0	0	0	0	0	0	0	0	0	0
ENSMUSG00000053185	Gm9898	0	NA	NA	NA	NA	NA	NA	NA	NA	NA	NA	NA	NA	NA	NA	NA	NA	NA	NA	NA	NA	NA	NA	NA	NA	NA	NA	NA	NA	NA	NA	ENSMUSG00000053185	0	0	0	0	0	0	0	0	0	0	0	0	0	0	0	0
ENSMUSG00000100261	Gm6473	8.39451	0.901372	1.07046	0.842043	0.399764	0.923201	-0.136358	1.03262	-0.132051	0.894944	1	-1.03773	1.3638	-0.760911	0.44671	1	0.024992	0.656702	0.0380569	0.969642	1	1.17426	0.575268	2.04125	0.0412261	0.184048	1.19926	0.672721	1.7827	0.0746357	0.279135	ENSMUSG00000100261	12.1848	0.933241	3.72826	10.0313	5.13838	19.093	3.86968	6.12201	0	14.7242	0	4.43169	1.5918	17.4454	9.18044	18.3756
ENSMUSG00000101180	Gm2914	0	NA	NA	NA	NA	NA	NA	NA	NA	NA	NA	NA	NA	NA	NA	NA	NA	NA	NA	NA	NA	NA	NA	NA	NA	NA	NA	NA	NA	NA	NA	ENSMUSG00000101180	0	0	0	0	0	0	0	0	0	0	0	0	0	0	0	0
ENSMUSG00000048874	Phf3	742.11	-0.467906	0.631576	-0.740854	0.458782	0.950639	0.164853	0.600915	0.274336	0.783827	1	0.632758	0.799763	0.791183	0.428837	1	-0.0622793	0.388387	-0.160354	0.872602	1	0.669102	0.338129	1.97884	0.0478343	0.204787	0.606823	0.396081	1.53207	0.125506	0.3853	ENSMUSG00000048874	674.467	9.33241	362.387	1014.71	1256.7	520.719	801.991	746.885	231.758	364.178	1476.36	423.227	1017.16	517.257	1237.06	124.635
ENSMUSG00000103783	Gm37522	0.358568	-0.173133	6.59616	-0.0262475	0.97906	NA	1.84586	6.26787	0.294495	0.76838	1	2.01899	8.34625	0.241904	0.808855	NA	3.10041	4.04587	0.766315	0.443489	1	-0.103382	3.53247	-0.0292661	0.976652	NA	2.99703	4.1263	0.726323	0.467641	NA	ENSMUSG00000103783	0	0	0	0	0	0	0	0	0	5.88968	0	0	1.5918	0	0	0
ENSMUSG00000104315	Gm37906	34.4734	-0.107595	3.13897	-0.0342773	0.972656	1	0.503262	2.98692	0.168489	0.866199	1	0.610858	3.97499	0.153675	0.877866	1	0.546837	1.93105	0.283181	0.777038	1	-0.320745	1.68109	-0.190796	0.848685	0.942603	0.226092	1.96908	0.114821	0.908587	0.978552	ENSMUSG00000104315	0	24.2643	0	0	65.3308	0	44.5013	240.289	0	0	0	0	581.007	0	376.398	0
ENSMUSG00000117310	Ptp4a1	316.711	-1.05081	0.88153	-1.19203	0.233249	0.754667	0.522959	0.838554	0.623644	0.532862	1	1.57377	1.11617	1.40997	0.158549	0.750506	0.043574	0.542415	0.0803333	0.935972	1	-1.17904	0.472049	-2.4977	0.0125002	0.0779336	-1.13546	0.553	-2.05328	0.0400457	0.182891	ENSMUSG00000117310	934.649	9.33241	1027.51	797.875	469.795	123.237	494.352	153.05	957.525	798.051	375.043	975.711	409.888	383.799	1598.54	114.248
ENSMUSG00000026064	Ptp4a1	321.958	-1.05209	1.32513	-0.79395	0.427225	0.939638	0.51519	1.26084	0.40861	0.682826	1	1.56728	1.67802	0.934005	0.350301	1	-0.0165709	0.815253	-0.0203261	0.983783	1	-1.08447	0.709614	-1.52826	0.126448	0.376998	-1.10104	0.831277	-1.32452	0.18533	0.479619	ENSMUSG00000026064	931.065	9.33241	1022.29	794.017	464.656	140.594	494.352	153.05	977.565	792.162	373.059	969.802	409.092	376.821	1587.07	114.248
ENSMUSG00000117091	Gm5698	0	NA	NA	NA	NA	NA	NA	NA	NA	NA	NA	NA	NA	NA	NA	NA	NA	NA	NA	NA	NA	NA	NA	NA	NA	NA	NA	NA	NA	NA	NA	ENSMUSG00000117091	0	0	0	0	0	0	0	0	0	0	0	0	0	0	0	0
ENSMUSG00000086726	Gm9458	0	NA	NA	NA	NA	NA	NA	NA	NA	NA	NA	NA	NA	NA	NA	NA	NA	NA	NA	NA	NA	NA	NA	NA	NA	NA	NA	NA	NA	NA	NA	ENSMUSG00000086726	0	0	0	0	0	0	0	0	0	0	0	0	0	0	0	0
ENSMUSG00000086727	4931428L18Rik	0	NA	NA	NA	NA	NA	NA	NA	NA	NA	NA	NA	NA	NA	NA	NA	NA	NA	NA	NA	NA	NA	NA	NA	NA	NA	NA	NA	NA	NA	NA	ENSMUSG00000086727	0	0	0	0	0	0	0	0	0	0	0	0	0	0	0	0
ENSMUSG00000100237	Gm28644	0	NA	NA	NA	NA	NA	NA	NA	NA	NA	NA	NA	NA	NA	NA	NA	NA	NA	NA	NA	NA	NA	NA	NA	NA	NA	NA	NA	NA	NA	NA	ENSMUSG00000100237	0	0	0	0	0	0	0	0	0	0	0	0	0	0	0	0
ENSMUSG00000098529	Gm27362	0	NA	NA	NA	NA	NA	NA	NA	NA	NA	NA	NA	NA	NA	NA	NA	NA	NA	NA	NA	NA	NA	NA	NA	NA	NA	NA	NA	NA	NA	NA	ENSMUSG00000098529	0	0	0	0	0	0	0	0	0	0	0	0	0	0	0	0
ENSMUSG00000100910	Gm29128	0	NA	NA	NA	NA	NA	NA	NA	NA	NA	NA	NA	NA	NA	NA	NA	NA	NA	NA	NA	NA	NA	NA	NA	NA	NA	NA	NA	NA	NA	NA	ENSMUSG00000100910	0	0	0	0	0	0	0	0	0	0	0	0	0	0	0	0
ENSMUSG00000099796	Gm7893	0	NA	NA	NA	NA	NA	NA	NA	NA	NA	NA	NA	NA	NA	NA	NA	NA	NA	NA	NA	NA	NA	NA	NA	NA	NA	NA	NA	NA	NA	NA	ENSMUSG00000099796	0	0	0	0	0	0	0	0	0	0	0	0	0	0	0	0
ENSMUSG00000050217	Lgsn	0	NA	NA	NA	NA	NA	NA	NA	NA	NA	NA	NA	NA	NA	NA	NA	NA	NA	NA	NA	NA	NA	NA	NA	NA	NA	NA	NA	NA	NA	NA	ENSMUSG00000050217	0	0	0	0	0	0	0	0	0	0	0	0	0	0	0	0
ENSMUSG00000026063	Pih1d3	0	NA	NA	NA	NA	NA	NA	NA	NA	NA	NA	NA	NA	NA	NA	NA	NA	NA	NA	NA	NA	NA	NA	NA	NA	NA	NA	NA	NA	NA	NA	ENSMUSG00000026063	0	0	0	0	0	0	0	0	0	0	0	0	0	0	0	0
ENSMUSG00000077664	Gm26145	0	NA	NA	NA	NA	NA	NA	NA	NA	NA	NA	NA	NA	NA	NA	NA	NA	NA	NA	NA	NA	NA	NA	NA	NA	NA	NA	NA	NA	NA	NA	ENSMUSG00000077664	0	0	0	0	0	0	0	0	0	0	0	0	0	0	0	0
ENSMUSG00000100205	Gm4850	0	NA	NA	NA	NA	NA	NA	NA	NA	NA	NA	NA	NA	NA	NA	NA	NA	NA	NA	NA	NA	NA	NA	NA	NA	NA	NA	NA	NA	NA	NA	ENSMUSG00000100205	0	0	0	0	0	0	0	0	0	0	0	0	0	0	0	0
ENSMUSG00000100592	Gm28645	0	NA	NA	NA	NA	NA	NA	NA	NA	NA	NA	NA	NA	NA	NA	NA	NA	NA	NA	NA	NA	NA	NA	NA	NA	NA	NA	NA	NA	NA	NA	ENSMUSG00000100592	0	0	0	0	0	0	0	0	0	0	0	0	0	0	0	0
ENSMUSG00000094215	Gm6489	0	NA	NA	NA	NA	NA	NA	NA	NA	NA	NA	NA	NA	NA	NA	NA	NA	NA	NA	NA	NA	NA	NA	NA	NA	NA	NA	NA	NA	NA	NA	ENSMUSG00000094215	0	0	0	0	0	0	0	0	0	0	0	0	0	0	0	0
ENSMUSG00000101093	Gm10307	0	NA	NA	NA	NA	NA	NA	NA	NA	NA	NA	NA	NA	NA	NA	NA	NA	NA	NA	NA	NA	NA	NA	NA	NA	NA	NA	NA	NA	NA	NA	ENSMUSG00000101093	0	0	0	0	0	0	0	0	0	0	0	0	0	0	0	0
ENSMUSG00000070960	Gm19680	51.7799	-0.430398	1.12163	-0.383726	0.701182	0.99779	-0.233818	1.06726	-0.219083	0.826586	1	0.19658	1.42049	0.138389	0.889933	1	0.654349	0.689786	0.948627	0.342811	1	-0.406372	0.600568	-0.676647	0.49863	0.748537	0.247977	0.703157	0.352662	0.724342	0.897725	ENSMUSG00000070960	0	126.921	70.837	22.3775	44.0433	0	16.4461	49.7413	1.74254	60.86	44.648	17.7268	1.5918	47.9749	34.4266	54.3279
ENSMUSG00000088620	Gm23032	0	NA	NA	NA	NA	NA	NA	NA	NA	NA	NA	NA	NA	NA	NA	NA	NA	NA	NA	NA	NA	NA	NA	NA	NA	NA	NA	NA	NA	NA	NA	ENSMUSG00000088620	0	0	0	0	0	0	0	0	0	0	0	0	0	0	0	0
ENSMUSG00000082159	Gm7910	0	NA	NA	NA	NA	NA	NA	NA	NA	NA	NA	NA	NA	NA	NA	NA	NA	NA	NA	NA	NA	NA	NA	NA	NA	NA	NA	NA	NA	NA	NA	ENSMUSG00000082159	0	0	0	0	0	0	0	0	0	0	0	0	0	0	0	0
ENSMUSG00000026058	Khdrbs2	0.0853726	-0.173126	5.98166	-0.0289427	0.97691	NA	-0.0477387	5.69253	-0.0083862	0.993309	NA	0	7.57517	0	1	NA	0.722434	3.67916	0.196358	0.84433	NA	0.204471	3.20331	0.0638311	0.949105	NA	0.926904	3.75195	0.247046	0.804873	NA	ENSMUSG00000026058	0	0	0	0	0	0	0	0	0	0	0	0	0	0	0	0
ENSMUSG00000064688	Gm25814	0	NA	NA	NA	NA	NA	NA	NA	NA	NA	NA	NA	NA	NA	NA	NA	NA	NA	NA	NA	NA	NA	NA	NA	NA	NA	NA	NA	NA	NA	NA	ENSMUSG00000064688	0	0	0	0	0	0	0	0	0	0	0	0	0	0	0	0
ENSMUSG00000103482	Gm37999	0	NA	NA	NA	NA	NA	NA	NA	NA	NA	NA	NA	NA	NA	NA	NA	NA	NA	NA	NA	NA	NA	NA	NA	NA	NA	NA	NA	NA	NA	NA	ENSMUSG00000103482	0	0	0	0	0	0	0	0	0	0	0	0	0	0	0	0
ENSMUSG00000104498	Gm37110	0.158294	1.62481	6.58563	0.24672	0.805125	NA	-0.176808	6.27734	-0.0281662	0.97753	NA	-1.80162	8.34506	-0.21589	0.829073	NA	-0.670033	4.05747	-0.165136	0.868837	1	0.514715	3.53208	0.145726	0.884138	NA	-0.155318	4.138	-0.0375346	0.970059	NA	ENSMUSG00000104498	0	1.86648	0	0	0	0	0.96742	0	0	0	0	0	0	0	0	0
ENSMUSG00000104313	Gm37911	0	NA	NA	NA	NA	NA	NA	NA	NA	NA	NA	NA	NA	NA	NA	NA	NA	NA	NA	NA	NA	NA	NA	NA	NA	NA	NA	NA	NA	NA	NA	ENSMUSG00000104313	0	0	0	0	0	0	0	0	0	0	0	0	0	0	0	0
ENSMUSG00000102865	Gm9839	0	NA	NA	NA	NA	NA	NA	NA	NA	NA	NA	NA	NA	NA	NA	NA	NA	NA	NA	NA	NA	NA	NA	NA	NA	NA	NA	NA	NA	NA	NA	ENSMUSG00000102865	0	0	0	0	0	0	0	0	0	0	0	0	0	0	0	0
ENSMUSG00000102321	Gm37792	0	NA	NA	NA	NA	NA	NA	NA	NA	NA	NA	NA	NA	NA	NA	NA	NA	NA	NA	NA	NA	NA	NA	NA	NA	NA	NA	NA	NA	NA	NA	ENSMUSG00000102321	0	0	0	0	0	0	0	0	0	0	0	0	0	0	0	0
ENSMUSG00000091318	Gm5415	0	NA	NA	NA	NA	NA	NA	NA	NA	NA	NA	NA	NA	NA	NA	NA	NA	NA	NA	NA	NA	NA	NA	NA	NA	NA	NA	NA	NA	NA	NA	ENSMUSG00000091318	0	0	0	0	0	0	0	0	0	0	0	0	0	0	0	0
ENSMUSG00000089489	Gm24732	0	NA	NA	NA	NA	NA	NA	NA	NA	NA	NA	NA	NA	NA	NA	NA	NA	NA	NA	NA	NA	NA	NA	NA	NA	NA	NA	NA	NA	NA	NA	ENSMUSG00000089489	0	0	0	0	0	0	0	0	0	0	0	0	0	0	0	0
ENSMUSG00000104433	Gm37426	0	NA	NA	NA	NA	NA	NA	NA	NA	NA	NA	NA	NA	NA	NA	NA	NA	NA	NA	NA	NA	NA	NA	NA	NA	NA	NA	NA	NA	NA	NA	ENSMUSG00000104433	0	0	0	0	0	0	0	0	0	0	0	0	0	0	0	0
ENSMUSG00000089395	Gm23024	0	NA	NA	NA	NA	NA	NA	NA	NA	NA	NA	NA	NA	NA	NA	NA	NA	NA	NA	NA	NA	NA	NA	NA	NA	NA	NA	NA	NA	NA	NA	ENSMUSG00000089395	0	0	0	0	0	0	0	0	0	0	0	0	0	0	0	0
ENSMUSG00000102926	Gm37151	0	NA	NA	NA	NA	NA	NA	NA	NA	NA	NA	NA	NA	NA	NA	NA	NA	NA	NA	NA	NA	NA	NA	NA	NA	NA	NA	NA	NA	NA	NA	ENSMUSG00000102926	0	0	0	0	0	0	0	0	0	0	0	0	0	0	0	0
ENSMUSG00000100497	Gm28624	0	NA	NA	NA	NA	NA	NA	NA	NA	NA	NA	NA	NA	NA	NA	NA	NA	NA	NA	NA	NA	NA	NA	NA	NA	NA	NA	NA	NA	NA	NA	ENSMUSG00000100497	0	0	0	0	0	0	0	0	0	0	0	0	0	0	0	0
ENSMUSG00000102917	Gm37724	0.382526	-0.993043	6.59597	-0.150553	0.880328	NA	-0.867664	6.27713	-0.138226	0.890062	1	0	8.35337	0	1	NA	-1.21828	4.05391	-0.300519	0.763781	1	1.21585	3.5279	0.344637	0.730367	NA	-0.00243064	4.13746	-0.000587471	0.999531	NA	ENSMUSG00000102917	0	0	0	0	0	0	0	0	0	0	0	0	0	0	0	0
ENSMUSG00000100481	Gm7114	0.307342	1.43527	1.5322	0.936737	0.348894	NA	0.54492	1.51919	0.35869	0.719827	1	-0.890348	1.97066	-0.451802	0.651412	NA	-0.597728	0.980778	-0.609443	0.542231	1	0.548053	0.851781	0.64342	0.519952	NA	-0.0496752	1.00423	-0.0494661	0.960548	NA	ENSMUSG00000100481	0	1.86648	0	0	0	0	0	0	0	0	0	0	0	0	0	0
ENSMUSG00000100590	Gm4785	0.019048	0	6.59616	0	1	NA	0	6.27734	0	1	NA	0	8.35337	0	1	NA	0.386318	4.0578	0.0952038	0.924153	NA	0	3.53247	0	1	NA	0.539385	4.138	0.130349	0.89629	NA	ENSMUSG00000100590	0	0	0	0	0	0	0	0	0	0	0	0	0	0	0	0
ENSMUSG00000088750	Gm24901	0	NA	NA	NA	NA	NA	NA	NA	NA	NA	NA	NA	NA	NA	NA	NA	NA	NA	NA	NA	NA	NA	NA	NA	NA	NA	NA	NA	NA	NA	NA	ENSMUSG00000088750	0	0	0	0	0	0	0	0	0	0	0	0	0	0	0	0
ENSMUSG00000104230	Gm37591	0	NA	NA	NA	NA	NA	NA	NA	NA	NA	NA	NA	NA	NA	NA	NA	NA	NA	NA	NA	NA	NA	NA	NA	NA	NA	NA	NA	NA	NA	NA	ENSMUSG00000104230	0	0	0	0	0	0	0	0	0	0	0	0	0	0	0	0
ENSMUSG00000101754	Gm2987	0	NA	NA	NA	NA	NA	NA	NA	NA	NA	NA	NA	NA	NA	NA	NA	NA	NA	NA	NA	NA	NA	NA	NA	NA	NA	NA	NA	NA	NA	NA	ENSMUSG00000101754	0	0	0	0	0	0	0	0	0	0	0	0	0	0	0	0
ENSMUSG00000065223	Gm25792	0	NA	NA	NA	NA	NA	NA	NA	NA	NA	NA	NA	NA	NA	NA	NA	NA	NA	NA	NA	NA	NA	NA	NA	NA	NA	NA	NA	NA	NA	NA	ENSMUSG00000065223	0	0	0	0	0	0	0	0	0	0	0	0	0	0	0	0
ENSMUSG00000100318	Gm18799	0	NA	NA	NA	NA	NA	NA	NA	NA	NA	NA	NA	NA	NA	NA	NA	NA	NA	NA	NA	NA	NA	NA	NA	NA	NA	NA	NA	NA	NA	NA	ENSMUSG00000100318	0	0	0	0	0	0	0	0	0	0	0	0	0	0	0	0
ENSMUSG00000101612	Gm7933	0.0316764	0.0192342	6.59616	0.00291597	0.997673	NA	0.14462	6.27734	0.0230384	0.98162	NA	0	8.35337	0	1	NA	-0.212135	4.05775	-0.052279	0.958306	NA	0.378256	3.53242	0.107081	0.914724	NA	0.166121	4.138	0.0401451	0.967977	NA	ENSMUSG00000101612	0	0	0	0	0	0	0	0	0	0	0	0	0	0	0	0
ENSMUSG00000065260	Gm23453	0	NA	NA	NA	NA	NA	NA	NA	NA	NA	NA	NA	NA	NA	NA	NA	NA	NA	NA	NA	NA	NA	NA	NA	NA	NA	NA	NA	NA	NA	NA	ENSMUSG00000065260	0	0	0	0	0	0	0	0	0	0	0	0	0	0	0	0
ENSMUSG00000026134	Prim2	278.48	-0.152218	1.2825	-0.118689	0.905522	1	0.167427	1.22047	0.137182	0.890887	1	0.319646	1.62414	0.196809	0.843977	1	-0.492825	0.789306	-0.624377	0.53238	1	-1.23467	0.686905	-1.79744	0.072265	0.267107	-1.7275	0.804788	-2.14653	0.0318311	0.154677	ENSMUSG00000026134	3.58378	0	457.83	10.0313	148.279	336.732	657.846	5.35676	9.58397	326.877	1164.82	363.399	0	252.958	34.4266	325.967
ENSMUSG00000101682	Gm29228	0.058258	-0.0448884	6.03633	-0.00743637	0.994067	NA	0.0804986	5.74456	0.014013	0.98882	NA	0	7.6444	0	1	NA	0.0484454	3.71336	0.0130462	0.989591	NA	0.259653	3.23261	0.080323	0.93598	NA	0.308099	3.78679	0.0813615	0.935154	NA	ENSMUSG00000101682	0	0	0	0	0	0	0	0	0	0	0	0	0	0.872271	0	0
ENSMUSG00000102714	Gm37618	0.0377522	-0.0448904	6.59616	-0.00680553	0.99457	NA	0.0804962	6.27734	0.0128233	0.989769	NA	0	8.35337	0	1	NA	0.165535	4.05779	0.0407945	0.96746	NA	0.142562	3.53245	0.0403579	0.967808	NA	0.308098	4.138	0.0744556	0.940648	NA	ENSMUSG00000102714	0	0	0	0	0	0	0	1.5305	0	0	0	0	0	0	0	0
ENSMUSG00000102093	Gm17813	0.128832	-1.36371	6.59548	-0.206764	0.836194	NA	-1.23832	6.27662	-0.197291	0.8436	NA	0.125387	8.35337	0.0150104	0.988024	NA	0.180213	4.0578	0.0444116	0.964576	NA	-1.29398	3.53119	-0.366443	0.714035	NA	-1.11377	4.13691	-0.269227	0.787755	NA	ENSMUSG00000102093	0	0	0	0	0	0	0	0	0	0	44.648	0	0	0	0	0
ENSMUSG00000103746	1700001G17Rik	0.302009	-0.36292	6.58309	-0.0551292	0.956036	NA	-1.80842	6.27404	-0.288239	0.773164	1	-1.4455	8.34553	-0.173207	0.862489	NA	0.283243	4.0578	0.069802	0.944351	1	-2.18465	3.5266	-0.619478	0.535602	NA	-1.90141	4.13299	-0.460056	0.645476	NA	ENSMUSG00000103746	0	0	0	0	30.0962	0	0	0	0	0.981613	0	0	0	0	0	0
ENSMUSG00000102198	Gm38173	0	NA	NA	NA	NA	NA	NA	NA	NA	NA	NA	NA	NA	NA	NA	NA	NA	NA	NA	NA	NA	NA	NA	NA	NA	NA	NA	NA	NA	NA	NA	ENSMUSG00000102198	0	0	0	0	0	0	0	0	0	0	0	0	0	0	0	0
ENSMUSG00000004768	Rab23	187.723	-0.902752	1.53797	-0.586977	0.557219	0.979147	-0.128355	1.46336	-0.0877124	0.930105	1	0.774397	1.94757	0.397621	0.690909	1	-0.202283	0.94595	-0.213841	0.830671	1	0.0845255	0.823446	0.102648	0.918242	0.97175	-0.117758	0.964621	-0.122077	0.902838	0.976248	ENSMUSG00000004768	2.86702	0	571.17	276.247	399.326	0	141.243	1.5305	0	0	178.592	427.658	245.137	245.98	0	0
ENSMUSG00000042215	Bag2	404.178	0.365123	1.11154	0.328485	0.742545	1	-0.522425	1.05798	-0.493795	0.621451	1	-0.887548	1.40777	-0.630463	0.528391	1	-0.590708	0.683923	-0.863706	0.38775	1	-0.110806	0.595303	-0.186134	0.85234	0.944694	-0.701514	0.697411	-1.00588	0.314472	0.626239	ENSMUSG00000042215	1.43351	0	384.757	334.891	88.0865	272.51	855.199	319.875	1.74254	1.96323	786.797	412.886	722.677	774.576	0	3.19576
ENSMUSG00000103072	Gm37905	6.27007	-0.283653	1.90602	-0.148819	0.881697	1	-0.695965	1.81657	-0.383121	0.70163	1	-0.412312	2.41613	-0.17065	0.864499	1	-2.26756	1.20755	-1.87781	0.0604067	0.812999	-1.39604	1.02319	-1.36439	0.172444	0.445384	-3.66359	1.22736	-2.98493	0.00283639	0.0244985	ENSMUSG00000103072	0	0	11.9304	7.71639	4.40433	13.8858	17.4136	10.7135	0	0	18.8514	9.602	33.4278	10.4672	0	0
ENSMUSG00000042197	Zfp451	732.228	-0.628309	0.825299	-0.76131	0.446472	0.946521	0.157571	0.785297	0.200651	0.840972	1	0.78588	1.04511	0.751962	0.452074	1	-0.758194	0.507681	-1.49344	0.135321	1	0.295216	0.441908	0.668047	0.504103	0.752711	-0.462978	0.517708	-0.894284	0.37117	0.673973	ENSMUSG00000042197	1111.69	347.166	193.87	741.545	1023.27	833.151	195.419	1266.49	419.952	414.241	797.711	670.663	533.253	685.605	829.682	1426.11
ENSMUSG00000081402	Gm15455	0.434351	-1.44572	1.34733	-1.07302	0.283261	NA	-0.351861	1.27311	-0.27638	0.782256	1	1.09386	1.7121	0.6389	0.522888	NA	0.057528	0.820201	0.0701389	0.944083	1	-0.389832	0.7017	-0.555554	0.578516	NA	-0.332304	0.827754	-0.401453	0.688087	NA	ENSMUSG00000081402	0	0	1.4913	0	0	0.867865	1.93484	0	0	0	0	0	0	0	0	0
ENSMUSG00000042182	Bend6	33.2159	-9.02384	2.48866	-3.62599	0.000287857	0.00424032	-1.14582	2.26786	-0.505241	0.613389	1	7.87802	3.10213	2.53955	0.0110995	0.119552	-0.76034	1.54229	-0.492993	0.622017	1	-10.0301	1.30788	-7.66895	1.73407e-14	1.25553e-12	-10.7904	1.5432	-6.99223	2.70544e-12	1.48832e-10	ENSMUSG00000042182	0	0.933241	19.387	182.107	0	0	0	0	5.22762	298.41	0	0	0	0	0	0
ENSMUSG00000104416	Gm37067	0	NA	NA	NA	NA	NA	NA	NA	NA	NA	NA	NA	NA	NA	NA	NA	NA	NA	NA	NA	NA	NA	NA	NA	NA	NA	NA	NA	NA	NA	NA	ENSMUSG00000104416	0	0	0	0	0	0	0	0	0	0	0	0	0	0	0	0
ENSMUSG00000026131	Dst	653.94	-5.83	1.01304	-5.75496	8.66629e-09	2.76188e-07	-1.25952	0.960354	-1.31152	0.189682	1	4.57048	1.28108	3.56767	0.00036017	0.00664755	-0.461973	0.621328	-0.743526	0.457163	1	-3.17791	0.540556	-5.87896	4.12851e-09	1.61775e-07	-3.63988	0.633407	-5.74651	9.11039e-09	3.42852e-07	ENSMUSG00000026131	1399.11	201.58	2902.08	1814.9	1968.73	26.036	890.026	2760.26	2077.11	1226.03	271.857	883.384	1571.9	877.504	291.479	1818.39
ENSMUSG00000103596	Gm37354	6.82392	-6.31216	2.74714	-2.29772	0.0215777	0.15905	-6.26692	2.61271	-2.39862	0.0164568	0.430928	0.045242	3.4998	0.012927	0.989686	1	0	1.70007	0	1	1	-6.9638	1.44905	-4.80579	1.54144e-06	3.57314e-05	-6.8866	1.70733	-4.03356	5.4939e-05	0.000873957	ENSMUSG00000103596	0	0	37.2826	0	19.0854	1.73573	0	43.6193	229.144	0	1.98436	0	19.1016	0	0	194.941
ENSMUSG00000099382	Gm28631	0	NA	NA	NA	NA	NA	NA	NA	NA	NA	NA	NA	NA	NA	NA	NA	NA	NA	NA	NA	NA	NA	NA	NA	NA	NA	NA	NA	NA	NA	NA	ENSMUSG00000099382	0	0	0	0	0	0	0	0	0	0	0	0	0	0	0	0
ENSMUSG00000084506	Gm23792	0	NA	NA	NA	NA	NA	NA	NA	NA	NA	NA	NA	NA	NA	NA	NA	NA	NA	NA	NA	NA	NA	NA	NA	NA	NA	NA	NA	NA	NA	NA	ENSMUSG00000084506	0	0	0	0	0	0	0	0	0	0	0	0	0	0	0	0
ENSMUSG00000103364	Gm38157	3.18561	-5.92128	5.13239	-1.15371	0.24862	0.778999	-5.79589	4.88346	-1.18684	0.23529	1	0	6.51055	0	1	1	0.592404	3.16261	0.187315	0.851413	1	-5.85154	2.73707	-2.13789	0.032526	0.155548	-5.25914	3.21136	-1.63766	0.101492	0.340252	ENSMUSG00000103364	9.31782	0	0	0	0	0	0	0	0	0	0	0	167.935	0	0	0
ENSMUSG00000105982	Mir6896	0.106488	-0.909443	6.59603	-0.137877	0.890337	NA	-0.784057	6.2772	-0.124905	0.900598	NA	0	8.35337	0	1	NA	0.0183015	4.05779	0.00451021	0.996401	NA	-0.780852	3.53221	-0.221066	0.825041	NA	-0.762551	4.13779	-0.184289	0.853787	NA	ENSMUSG00000105982	0	0	0	0	0	0	12.5765	29.0795	0	0	0	0	0	0	0	0
ENSMUSG00000096992	Gm26788	40.9621	-8.78292	1.84108	-4.77053	1.83743e-06	4.21745e-05	-1.53301	1.61373	-0.949974	0.342126	1	7.24992	2.26427	3.20187	0.00136538	0.0208621	-2.14864	1.11793	-1.92198	0.0546087	0.776439	-6.07283	0.920265	-6.599	4.13935e-11	2.06897e-09	-8.22147	1.12679	-7.29635	2.95676e-13	1.8579e-11	ENSMUSG00000096992	93.1782	0	366.115	108.03	246.642	1.73573	44.5013	151.52	120.235	56.9336	0	104.145	132.915	373.332	0	151.799
ENSMUSG00000103001	A930005N03Rik	0.333898	-2.20221	5.77891	-0.381078	0.703146	NA	1.03922	5.47051	0.189968	0.849334	1	3.24143	7.3012	0.443959	0.657072	NA	0.0771542	3.55715	0.0216899	0.982695	1	-2.13247	3.09023	-0.69007	0.49015	NA	-2.05532	3.62198	-0.567458	0.570403	NA	ENSMUSG00000103001	0	0	0	0	0	0	0	0	0	13.7426	0	0	8.7549	0	0	0
ENSMUSG00000104397	Gm37958	0	NA	NA	NA	NA	NA	NA	NA	NA	NA	NA	NA	NA	NA	NA	NA	NA	NA	NA	NA	NA	NA	NA	NA	NA	NA	NA	NA	NA	NA	NA	ENSMUSG00000104397	0	0	0	0	0	0	0	0	0	0	0	0	0	0	0	0
ENSMUSG00000102839	Gm37385	0.0283711	-0.10901	6.59616	-0.0165262	0.986815	NA	0.336965	6.27734	0.0536796	0.95719	NA	0.445975	8.35337	0.0533886	0.957422	NA	-0.0405619	4.05779	-0.00999606	0.992024	NA	0.0784432	3.53245	0.0222064	0.982283	NA	0.0378813	4.138	0.00915448	0.992696	NA	ENSMUSG00000102839	0	0	0	0	0	0	0	0	0	0	0	0	0	0	0	0
ENSMUSG00000101206	Gm5266	0.00862761	0.0192271	6.59616	0.00291489	0.997674	NA	0.144614	6.27734	0.0230375	0.98162	NA	0	8.35337	0	1	NA	0.0211169	4.05779	0.00520402	0.995848	NA	0.145003	3.53246	0.0410487	0.967257	NA	0.16612	4.138	0.0401449	0.967978	NA	ENSMUSG00000101206	0	0	0	0	0	0	0	0	0	0	0	0	0	0	0	0
ENSMUSG00000101462	Gm3052	3.35481	-4.11033	4.45015	-0.923639	0.355675	0.891176	1.92521	4.18175	0.460383	0.645241	1	6.03554	5.60756	1.07632	0.281783	0.965718	-4.26566	2.72935	-1.56289	0.118079	1	0.817412	2.35569	0.346995	0.728595	0.884968	-3.44825	2.78321	-1.23895	0.215366	0.52013	ENSMUSG00000101462	0	0	4.47391	87.1953	0	0	0	0	0	0	0	95.2814	0	0	0	0
ENSMUSG00000102336	Gm37233	0.20754	-1.2392	6.5949	-0.187903	0.850953	NA	-1.47447	6.27601	-0.234938	0.814257	1	-0.235275	8.35337	-0.0281653	0.97753	NA	0.443547	4.05768	0.109311	0.912956	1	-1.17156	3.53002	-0.331886	0.739975	NA	-0.728017	4.13594	-0.176022	0.860277	NA	ENSMUSG00000102336	0	0	0	0	0	0	0	318.344	0	0	345.278	0	0	0	0	0
ENSMUSG00000092852	Mir5103	0	NA	NA	NA	NA	NA	NA	NA	NA	NA	NA	NA	NA	NA	NA	NA	NA	NA	NA	NA	NA	NA	NA	NA	NA	NA	NA	NA	NA	NA	NA	ENSMUSG00000092852	0	0	0	0	0	0	0	0	0	0	0	0	0	0	0	0
ENSMUSG00000042111	Ccdc115	431.999	2.58645	0.870121	2.97252	0.00295363	0.0314573	0.83387	0.828312	1.00671	0.314074	1	-1.75258	1.102	-1.59037	0.111751	0.616318	-0.358375	0.535411	-0.669345	0.503275	1	1.12639	0.466149	2.41638	0.0156759	0.0915152	0.768016	0.54606	1.40647	0.159585	0.441501	ENSMUSG00000042111	4.30053	457.288	4.47391	97.2266	105.704	2110.65	162.527	172.947	555.87	200.249	238.123	511.122	531.661	212.834	479.678	225.301
ENSMUSG00000101711	Gm28306	62.7905	0.575975	1.66702	0.345513	0.729709	1	-0.318653	1.58704	-0.200784	0.840867	1	-0.894628	2.1115	-0.423694	0.671789	1	-1.20937	1.02663	-1.17801	0.238794	1	-0.183095	0.892972	-0.20504	0.837541	0.936469	-1.39247	1.04679	-1.33022	0.183444	0.476739	ENSMUSG00000101711	111.097	66.2601	31.3174	131.179	148.279	183.987	98.6768	68.1073	121.978	104.051	77.3899	129.258	62.8761	0	87.2142	220.507
ENSMUSG00000026127	Imp4	803.242	0.267413	0.659412	0.405533	0.685086	0.995338	-0.615536	0.627713	-0.980602	0.326789	1	-0.88295	0.835205	-1.05716	0.290436	0.975236	-0.500749	0.405707	-1.23426	0.217105	1	0.260906	0.353149	0.738799	0.460029	0.722181	-0.239843	0.41372	-0.579723	0.562102	0.806509	ENSMUSG00000026127	813.518	723.262	305.717	712.995	734.054	1371.23	652.041	484.404	761.49	657.681	504.026	813.216	378.052	5.23362	674.762	1434.9
ENSMUSG00000026126	Ptpn18	23.7187	7.83902	3.22565	2.43021	0.0150901	0.120692	-13.9555	3.14306	-4.44012	8.99096e-06	0.000522407	-21.7946	4.12198	-5.28741	1.24062e-07	4.67e-06	-1.86913	1.97528	-0.946263	0.344014	1	9.87613	1.74522	5.65896	1.52297e-08	5.36976e-07	8.007	2.03689	3.931	8.45949e-05	0.00126777	ENSMUSG00000026126	0	0	0	0	0	0	0	0	0	0	0	0	0	0	0	0
ENSMUSG00000100280	Gm28417	1.08228	-0.0447775	6.59616	-0.00678842	0.994584	1	2.74053	6.25656	0.438025	0.661368	1	2.78531	8.33777	0.334059	0.738335	1	-1.80397	4.04465	-0.446014	0.655587	1	3.85845	3.52313	1.09518	0.273439	0.561197	2.05448	4.13309	0.497082	0.619131	0.841288	ENSMUSG00000100280	0	0	0	0	0	0	0	0	0	0	0	0	0	0	0	0
ENSMUSG00000101223	4930568A12Rik	0	NA	NA	NA	NA	NA	NA	NA	NA	NA	NA	NA	NA	NA	NA	NA	NA	NA	NA	NA	NA	NA	NA	NA	NA	NA	NA	NA	NA	NA	NA	ENSMUSG00000101223	0	0	0	0	0	0	0	0	0	0	0	0	0	0	0	0
ENSMUSG00000026125	Prss39	0	NA	NA	NA	NA	NA	NA	NA	NA	NA	NA	NA	NA	NA	NA	NA	NA	NA	NA	NA	NA	NA	NA	NA	NA	NA	NA	NA	NA	NA	NA	ENSMUSG00000026125	0	0	0	0	0	0	0	0	0	0	0	0	0	0	0	0
ENSMUSG00000101116	Gm28416	0	NA	NA	NA	NA	NA	NA	NA	NA	NA	NA	NA	NA	NA	NA	NA	NA	NA	NA	NA	NA	NA	NA	NA	NA	NA	NA	NA	NA	NA	NA	ENSMUSG00000101116	0	0	0	0	0	0	0	0	0	0	0	0	0	0	0	0
ENSMUSG00000026124	Cfc1	15.9946	3.29897	2.32578	1.41844	0.156064	0.618433	-2.76924	2.31075	-1.19842	0.230755	1	-6.06821	3.00718	-2.01791	0.0436007	0.334365	-1.06603	1.4226	-0.749355	0.453643	1	5.36321	1.25636	4.26883	1.96501e-05	0.000336307	4.29718	1.46665	2.92993	0.00339035	0.0282834	ENSMUSG00000026124	0	0	0	0	0	0	0	0	0	0	0	0	0	0	1.14755	0
ENSMUSG00000101803	Gm28419	0	NA	NA	NA	NA	NA	NA	NA	NA	NA	NA	NA	NA	NA	NA	NA	NA	NA	NA	NA	NA	NA	NA	NA	NA	NA	NA	NA	NA	NA	NA	ENSMUSG00000101803	0	0	0	0	0	0	0	0	0	0	0	0	0	0	0	0
ENSMUSG00000037529	Prss40	2.51645	0	6.59616	0	1	1	0.529453	6.27734	0.0843435	0.932783	1	0.445955	8.35337	0.0533862	0.957424	1	-1.15979	4.03378	-0.287521	0.773714	1	5.20447	3.52173	1.47782	0.139457	0.39909	4.04468	4.12364	0.98085	0.326667	0.63695	ENSMUSG00000037529	0	0	0	0	0	0	0	0	0	0	0	0	0	0	1.14755	0
ENSMUSG00000045815	1700101I19Rik	0	NA	NA	NA	NA	NA	NA	NA	NA	NA	NA	NA	NA	NA	NA	NA	NA	NA	NA	NA	NA	NA	NA	NA	NA	NA	NA	NA	NA	NA	NA	ENSMUSG00000045815	0	0	0	0	0	0	0	0	0	0	0	0	0	0	0	0
ENSMUSG00000045174	Amer3	0	NA	NA	NA	NA	NA	NA	NA	NA	NA	NA	NA	NA	NA	NA	NA	NA	NA	NA	NA	NA	NA	NA	NA	NA	NA	NA	NA	NA	NA	NA	ENSMUSG00000045174	0	0	0	0	0	0	0	0	0	0	0	0	0	0	0	0
ENSMUSG00000100524	Gm28418	0	NA	NA	NA	NA	NA	NA	NA	NA	NA	NA	NA	NA	NA	NA	NA	NA	NA	NA	NA	NA	NA	NA	NA	NA	NA	NA	NA	NA	NA	NA	ENSMUSG00000100524	0	0	0	0	0	0	0	0	0	0	0	0	0	0	0	0
ENSMUSG00000102499	Gm36984	0	NA	NA	NA	NA	NA	NA	NA	NA	NA	NA	NA	NA	NA	NA	NA	NA	NA	NA	NA	NA	NA	NA	NA	NA	NA	NA	NA	NA	NA	NA	ENSMUSG00000102499	0	0	0	0	0	0	0	0	0	0	0	0	0	0	0	0
ENSMUSG00000103521	Gm29730	0	NA	NA	NA	NA	NA	NA	NA	NA	NA	NA	NA	NA	NA	NA	NA	NA	NA	NA	NA	NA	NA	NA	NA	NA	NA	NA	NA	NA	NA	NA	ENSMUSG00000103521	0	0	0	0	0	0	0	0	0	0	0	0	0	0	0	0
ENSMUSG00000104098	AA619741	0	NA	NA	NA	NA	NA	NA	NA	NA	NA	NA	NA	NA	NA	NA	NA	NA	NA	NA	NA	NA	NA	NA	NA	NA	NA	NA	NA	NA	NA	NA	ENSMUSG00000104098	0	0	0	0	0	0	0	0	0	0	0	0	0	0	0	0
ENSMUSG00000037509	Arhgef4	67.7158	1.87031	1.45007	1.28981	0.197116	0.694727	0.432208	1.38038	0.313108	0.754199	1	-1.43811	1.83654	-0.783053	0.433596	1	3.04211	0.901759	3.37352	0.000742124	0.0355215	-5.14564	0.785964	-6.54692	5.87366e-11	2.87858e-09	-2.10354	0.911426	-2.30796	0.0210013	0.115078	ENSMUSG00000037509	2.15027	3.73296	12.6761	3.08656	390.517	164.894	1.93484	9.18301	340.666	518.292	13.8905	307.264	1.5918	4.36135	6.88533	3.19576
ENSMUSG00000102537	Gm37224	0	NA	NA	NA	NA	NA	NA	NA	NA	NA	NA	NA	NA	NA	NA	NA	NA	NA	NA	NA	NA	NA	NA	NA	NA	NA	NA	NA	NA	NA	NA	ENSMUSG00000102537	0	0	0	0	0	0	0	0	0	0	0	0	0	0	0	0
ENSMUSG00000102612	Gm37845	0	NA	NA	NA	NA	NA	NA	NA	NA	NA	NA	NA	NA	NA	NA	NA	NA	NA	NA	NA	NA	NA	NA	NA	NA	NA	NA	NA	NA	NA	NA	ENSMUSG00000102612	0	0	0	0	0	0	0	0	0	0	0	0	0	0	0	0
ENSMUSG00000118272	Arhgef4	0.0454825	-0.302215	6.59616	-0.0458168	0.963456	NA	0.464349	6.27734	0.0739723	0.941032	NA	0.766564	8.35337	0.091767	0.926883	NA	0	4.0578	0	1	NA	-0.232489	3.53246	-0.0658149	0.947525	NA	-0.155321	4.138	-0.0375352	0.970058	NA	ENSMUSG00000118272	0	0	0	0	4.40433	0	0	0	0	1.96323	0	0	0	0	0	0
ENSMUSG00000104002	Gm38336	7.81128	2.33319	3.42476	0.681273	0.495699	0.962137	3.23908	3.25887	0.993927	0.320258	1	0.905881	4.33588	0.208927	0.834505	1	0	2.15997	0	1	1	-21.2718	1.85727	-11.4533	2.26388e-30	4.68597e-28	-40.7672	2.18298	-18.6751	7.90149e-78	1.73773e-74	ENSMUSG00000104002	0	0	0	0	53.586	108.483	0	0	90.6121	121.72	0	54.6575	0	1.74454	0	0
ENSMUSG00000037503	Fam168b	481.908	-0.830439	0.630644	-1.31681	0.187902	0.676644	0.248782	0.599901	0.414705	0.678358	1	1.07922	0.798515	1.35154	0.176524	0.787185	-0.609398	0.388017	-1.57055	0.116288	1	-0.364314	0.337636	-1.07901	0.280581	0.568269	-0.973713	0.395634	-2.46115	0.0138494	0.0848204	ENSMUSG00000037503	250.148	125.054	140.928	283.963	460.252	513.776	400.512	621.384	2010.89	323.932	1016.98	989.745	155.996	584.421	495.744	79.894
ENSMUSG00000104358	Gm37127	0.222752	-2.11851	6.59339	-0.321308	0.747977	NA	-1.99312	6.27443	-0.317658	0.750744	1	0	8.35337	0	1	NA	0.0771609	4.0578	0.0190154	0.984829	1	-2.04878	3.52729	-0.580836	0.561351	NA	-1.97162	4.13358	-0.476975	0.63338	NA	ENSMUSG00000104358	0	0	0	0	0	0	0	0	0	0	0	0	0	47.1026	0	0
ENSMUSG00000026123	Plekhb2	234.246	0.101535	1.82577	0.0556122	0.955651	1	0.0915596	1.73753	0.0526953	0.957975	1	-0.00997555	2.31217	-0.00431437	0.996558	1	-0.200365	1.12346	-0.178347	0.85845	1	-1.36864	0.977862	-1.39963	0.161625	0.430788	-1.56901	1.14554	-1.36966	0.170793	0.457598	ENSMUSG00000026123	0	1.86648	0	129.635	0	5.20719	118.025	0	0	298.41	658.806	570.211	0	0	75.7386	554.464
ENSMUSG00000103716	Gm19430	0	NA	NA	NA	NA	NA	NA	NA	NA	NA	NA	NA	NA	NA	NA	NA	NA	NA	NA	NA	NA	NA	NA	NA	NA	NA	NA	NA	NA	NA	NA	ENSMUSG00000103716	0	0	0	0	0	0	0	0	0	0	0	0	0	0	0	0
ENSMUSG00000103548	Gm37670	0	NA	NA	NA	NA	NA	NA	NA	NA	NA	NA	NA	NA	NA	NA	NA	NA	NA	NA	NA	NA	NA	NA	NA	NA	NA	NA	NA	NA	NA	NA	ENSMUSG00000103548	0	0	0	0	0	0	0	0	0	0	0	0	0	0	0	0
ENSMUSG00000103760	Gm8009	0.0298397	-0.0448904	6.59616	-0.00680553	0.99457	NA	0.0804962	6.27734	0.0128233	0.989769	NA	0	8.35337	0	1	NA	0.165535	4.05779	0.0407945	0.96746	NA	0.142562	3.53245	0.0403579	0.967808	NA	0.308098	4.138	0.0744556	0.940648	NA	ENSMUSG00000103760	0	0	0	0	0	0	0	0	0	0	0	0	0	0	0	0
ENSMUSG00000103997	Gm38027	0	NA	NA	NA	NA	NA	NA	NA	NA	NA	NA	NA	NA	NA	NA	NA	NA	NA	NA	NA	NA	NA	NA	NA	NA	NA	NA	NA	NA	NA	NA	ENSMUSG00000103997	0	0	0	0	0	0	0	0	0	0	0	0	0	0	0	0
ENSMUSG00000077231	Gm25096	0	NA	NA	NA	NA	NA	NA	NA	NA	NA	NA	NA	NA	NA	NA	NA	NA	NA	NA	NA	NA	NA	NA	NA	NA	NA	NA	NA	NA	NA	NA	ENSMUSG00000077231	0	0	0	0	0	0	0	0	0	0	0	0	0	0	0	0
ENSMUSG00000104417	Gm37068	0	NA	NA	NA	NA	NA	NA	NA	NA	NA	NA	NA	NA	NA	NA	NA	NA	NA	NA	NA	NA	NA	NA	NA	NA	NA	NA	NA	NA	NA	NA	ENSMUSG00000104417	0	0	0	0	0	0	0	0	0	0	0	0	0	0	0	0
ENSMUSG00000064601	Gm25634	0	NA	NA	NA	NA	NA	NA	NA	NA	NA	NA	NA	NA	NA	NA	NA	NA	NA	NA	NA	NA	NA	NA	NA	NA	NA	NA	NA	NA	NA	NA	ENSMUSG00000064601	0	0	0	0	0	0	0	0	0	0	0	0	0	0	0	0
ENSMUSG00000101714	Gm28415	0	NA	NA	NA	NA	NA	NA	NA	NA	NA	NA	NA	NA	NA	NA	NA	NA	NA	NA	NA	NA	NA	NA	NA	NA	NA	NA	NA	NA	NA	NA	ENSMUSG00000101714	0	0	0	0	0	0	0	0	0	0	0	0	0	0	0	0
ENSMUSG00000102531	1110002O04Rik	0	NA	NA	NA	NA	NA	NA	NA	NA	NA	NA	NA	NA	NA	NA	NA	NA	NA	NA	NA	NA	NA	NA	NA	NA	NA	NA	NA	NA	NA	NA	ENSMUSG00000102531	0	0	0	0	0	0	0	0	0	0	0	0	0	0	0	0
ENSMUSG00000103096	Gm8022	0	NA	NA	NA	NA	NA	NA	NA	NA	NA	NA	NA	NA	NA	NA	NA	NA	NA	NA	NA	NA	NA	NA	NA	NA	NA	NA	NA	NA	NA	NA	ENSMUSG00000103096	0	0	0	0	0	0	0	0	0	0	0	0	0	0	0	0
ENSMUSG00000102279	Gm37146	0	0	0	0	1	NA	0	0	0	1	NA	0	0	0	1	NA	0	0	0	1	NA	0	0	0	1	NA	0	0	0	1	NA	ENSMUSG00000102279	0	0	0	0	0	0	0	0	0	0	0	0	0	0	0	0
ENSMUSG00000103708	Gm33222	0	NA	NA	NA	NA	NA	NA	NA	NA	NA	NA	NA	NA	NA	NA	NA	NA	NA	NA	NA	NA	NA	NA	NA	NA	NA	NA	NA	NA	NA	NA	ENSMUSG00000103708	0	0	0	0	0	0	0	0	0	0	0	0	0	0	0	0
ENSMUSG00000104201	4930535G08Rik	0	NA	NA	NA	NA	NA	NA	NA	NA	NA	NA	NA	NA	NA	NA	NA	NA	NA	NA	NA	NA	NA	NA	NA	NA	NA	NA	NA	NA	NA	NA	ENSMUSG00000104201	0	0	0	0	0	0	0	0	0	0	0	0	0	0	0	0
ENSMUSG00000102434	Gm38049	0	NA	NA	NA	NA	NA	NA	NA	NA	NA	NA	NA	NA	NA	NA	NA	NA	NA	NA	NA	NA	NA	NA	NA	NA	NA	NA	NA	NA	NA	NA	ENSMUSG00000102434	0	0	0	0	0	0	0	0	0	0	0	0	0	0	0	0
ENSMUSG00000045216	Hs6st1	85.9961	-5.06837	1.70613	-2.97069	0.0029713	0.0316252	1.95293	1.56525	1.24768	0.212147	1	7.0213	2.13141	3.2942	0.00098702	0.015829	0.363973	1.01174	0.359749	0.719034	1	1.46853	0.881178	1.66655	0.0956037	0.320014	1.8325	1.03203	1.77563	0.0757935	0.281867	ENSMUSG00000045216	20.7859	110.122	85.0044	0	127.725	0	0	0	1.74254	1.96323	345.278	471.975	0	259.064	12.6231	61.5184
ENSMUSG00000104523	Gm37335	5.69617	-3.00091	2.59482	-1.1565	0.247476	0.777067	2.22162	2.40938	0.92207	0.356492	1	5.22253	3.25485	1.60454	0.108596	0.606113	-0.970581	1.5682	-0.618914	0.535973	1	-0.251518	1.35989	-0.184954	0.853265	0.945037	-1.2221	1.59815	-0.764695	0.444453	0.729598	ENSMUSG00000104523	2.15027	16.7983	40.2652	0	24.9578	0	0	0	0	1.96323	63.4994	99.7131	0	30.5295	5.73777	0.79894
ENSMUSG00000102202	Gm33280	0.00743386	0.0833483	6.59616	0.0126359	0.989918	NA	0.208735	6.27734	0.0332521	0.973474	NA	0	8.35337	0	1	NA	-0.0405598	4.05779	-0.00999555	0.992025	NA	0.270799	3.53245	0.0766604	0.938894	NA	0.230239	4.138	0.0556402	0.955628	NA	ENSMUSG00000102202	0	0	0	0	0	0	0	0	0	0	0	0	0	0	0	0
ENSMUSG00000037470	Uggt1	728.151	0.79261	0.764141	1.03726	0.299616	0.838164	-0.154244	0.727392	-0.212051	0.832067	1	-0.946854	0.967821	-0.978336	0.327908	1	0.0445732	0.47007	0.0948225	0.924456	1	0.877002	0.409253	2.14293	0.0321184	0.154439	0.921575	0.479385	1.92241	0.0545542	0.226321	ENSMUSG00000037470	116.114	11.1989	348.965	1027.05	198.195	1044.91	396.642	139.276	1.74254	316.079	545.698	1.47723	448.887	751.897	0	877.236
ENSMUSG00000098752	Mir6897	0.0109536	-0.0448939	6.59616	-0.00680607	0.99457	NA	0.0804931	6.27734	0.0128228	0.989769	NA	0	8.35337	0	1	NA	0	4.0578	0	1	NA	0.0248266	3.53247	0.00702812	0.994392	NA	0.102	4.138	0.0246496	0.980334	NA	ENSMUSG00000098752	0	0	0	0.771639	0	0	0	0	0	0	0	0	0	0	0	0
ENSMUSG00000047180	Neurl3	0.0770424	0	6.59616	0	1	NA	0	6.27734	0	1	NA	0	8.35337	0	1	NA	-0.281394	4.05772	-0.0693478	0.944713	NA	0.511634	3.53238	0.144841	0.884836	NA	0	4.138	0	1	NA	ENSMUSG00000047180	0	0	0	0	0	0	0	0	0	0	0	0	0	0	0	0
ENSMUSG00000037447	Arid5a	75.9724	1.46382	2.93909	0.498052	0.618447	0.988132	-23.4274	2.87822	-8.13956	3.96732e-16	8.37786e-14	-24.8912	3.78333	-6.57919	4.7303e-11	3.31245e-09	1.5174	1.80806	0.839242	0.401334	1	0.465557	1.57423	0.295737	0.767431	0.903821	1.98296	1.84382	1.07546	0.282169	0.595404	ENSMUSG00000037447	0	0	0	0	0	0.867865	0	0	0	0	0	0	0	0	0	0
ENSMUSG00000102762	4930403P22Rik	0.299267	-2.00548	6.59371	-0.30415	0.761013	NA	-1.5595	6.27476	-0.248536	0.80372	1	0.445974	8.35337	0.0533885	0.957422	NA	-0.344064	4.05769	-0.0847932	0.932426	1	-1.51453	3.52776	-0.429318	0.667692	NA	-1.85859	4.13409	-0.449578	0.653015	NA	ENSMUSG00000102762	0	0	0	0	108.64	0	0	0	0	0	0	0	0	0	0	0
ENSMUSG00000010453	Kansl3	379.295	-0.440913	0.965998	-0.456433	0.648079	0.991244	0.62218	0.919118	0.676932	0.498449	1	1.06309	1.22323	0.869087	0.3848	1	0.428398	0.594243	0.720914	0.470962	1	-0.408001	0.517304	-0.788706	0.430284	0.700057	0.0203973	0.605937	0.0336624	0.973146	0.994486	ENSMUSG00000010453	202.125	179.182	0	353.411	234.897	361.9	719.76	1.5305	742.322	491.788	1240.22	946.905	830.919	352.397	214.593	490.549
ENSMUSG00000098680	Mir6898	0.011957	0.0192254	6.59616	0.00291464	0.997674	NA	0.465201	6.27734	0.0741079	0.940924	NA	0.445975	8.35337	0.0533887	0.957422	NA	0	4.0578	0	1	NA	0.0889475	3.53247	0.02518	0.979911	NA	0.16612	4.138	0.0401448	0.967978	NA	ENSMUSG00000098680	0	0	0	0	0	0	0	0	0	0	0	0	0	0	1.14755	0
ENSMUSG00000037432	Fer1l5	0.0756251	-0.17312	6.59616	-0.0262456	0.979061	NA	0.593442	6.27734	0.0945371	0.924682	NA	0.766562	8.35337	0.0917668	0.926883	NA	-0.328363	4.0577	-0.0809236	0.935503	NA	0.302127	3.53235	0.0855313	0.931839	NA	-0.0262369	4.138	-0.00634048	0.994941	NA	ENSMUSG00000037432	0	0	0	0	0	0	0	0	1.74254	1.96323	0	0	0	0	0	0
ENSMUSG00000001143	Lman2l	527.555	0.503367	1.0381	0.484894	0.627752	0.988878	1.47012	0.987761	1.48834	0.136661	1	0.966758	1.3145	0.735458	0.46206	1	0.750614	0.638434	1.17571	0.239711	1	1.475	0.555917	2.65327	0.00797167	0.0551962	2.22561	0.651131	3.41807	0.000630667	0.00710369	ENSMUSG00000001143	219.327	601.94	2.98261	155.1	598.988	296.81	352.141	1.5305	479.198	99.1429	726.274	457.942	208.526	23.5513	332.791	1.59788
ENSMUSG00000037408	Cnnm4	78.0061	0.0267846	1.50651	0.0177793	0.985815	1	1.06245	1.43324	0.741292	0.458516	1	1.03567	1.90752	0.54294	0.587171	1	0.0704778	0.926935	0.0760332	0.939393	1	-0.157065	0.806857	-0.194662	0.845657	0.940672	-0.0865868	0.945162	-0.0916105	0.927008	0.982971	ENSMUSG00000037408	2.86702	0	0	13.8895	0	0	379.229	74.9946	3.48508	1.96323	519.901	161.018	4.7754	138.691	0	38.3491
ENSMUSG00000104316	Gm37909	0	NA	NA	NA	NA	NA	NA	NA	NA	NA	NA	NA	NA	NA	NA	NA	NA	NA	NA	NA	NA	NA	NA	NA	NA	NA	NA	NA	NA	NA	NA	ENSMUSG00000104316	0	0	0	0	0	0	0	0	0	0	0	0	0	0	0	0
ENSMUSG00000106081	Gm47280	0	NA	NA	NA	NA	NA	NA	NA	NA	NA	NA	NA	NA	NA	NA	NA	NA	NA	NA	NA	NA	NA	NA	NA	NA	NA	NA	NA	NA	NA	NA	ENSMUSG00000106081	0	0	0	0	0	0	0	0	0	0	0	0	0	0	0	0
ENSMUSG00000001138	Cnnm3	61.0487	-3.56269	1.87833	-1.89674	0.0578628	0.330428	0.822856	1.77641	0.463211	0.643213	1	4.38554	2.37307	1.84805	0.0645954	0.437057	-0.66706	1.14878	-0.580667	0.561465	1	0.252894	0.999831	0.252936	0.800317	0.917952	-0.414167	1.17147	-0.353544	0.72368	0.897725	ENSMUSG00000001138	0	595.408	0	0	0	0	1.93484	21.427	106.295	5.88968	89.296	0	0	0	0	238.084
ENSMUSG00000102845	Gm38033	0	0	0	0	1	NA	0	0	0	1	NA	0	0	0	1	NA	0	0	0	1	NA	0	0	0	1	NA	0	0	0	1	NA	ENSMUSG00000102845	0	0	0	0	0	0	0	0	0	0	35.7184	0	0	0	0	0
ENSMUSG00000067653	Ankrd23	9.02502	0.815867	3.19731	0.255173	0.79859	1	0.000470568	3.04438	0.000154569	0.999877	1	-0.815397	4.04998	-0.201334	0.840438	1	2.86508	1.97183	1.45301	0.146221	1	-2.41455	1.71794	-1.40549	0.159877	0.428465	0.450535	2.00637	0.224552	0.822328	0.942865	ENSMUSG00000067653	30.1037	7.46593	0	0	60.1925	13.018	0	0	0	0	0	98.2359	105.855	0	0	0
ENSMUSG00000109510	Gm42417	10.7725	-0.0212721	3.10106	-0.0068596	0.994527	1	-0.111592	2.95156	-0.0378079	0.969841	1	-0.0903202	3.92752	-0.0229968	0.981653	1	2.25464	1.90963	1.18067	0.237735	1	-1.82835	1.66316	-1.09932	0.271628	0.559669	0.426284	1.94512	0.219156	0.826529	0.945167	ENSMUSG00000109510	10.0346	0	0	0	63.1287	6.07506	0	0	60.9889	0	0	109.315	101.079	0	0	0
ENSMUSG00000079610	Ankrd39	123.975	-1.0284	1.77911	-0.578044	0.563234	0.980776	-0.987607	1.69323	-0.583267	0.559714	1	0.0407973	2.2536	0.0181031	0.985557	1	-0.479466	1.0924	-0.438908	0.660728	1	2.52205	0.951369	2.65096	0.00802622	0.0555084	2.04258	1.11436	1.83297	0.0668074	0.260749	ENSMUSG00000079610	12.1848	102.656	0	1.54328	14.6811	0	0	0	174.254	0	0	163.973	0	0	0	0
ENSMUSG00000026121	Sema4c	25.641	-2.73386	2.43604	-1.12226	0.261753	0.794043	2.57947	2.30479	1.11918	0.263063	1	5.31333	3.07784	1.72632	0.0842906	0.520857	0.0640954	1.49154	0.0429726	0.965723	1	-0.32817	1.29817	-0.252795	0.800427	0.917952	-0.264075	1.52073	-0.173649	0.862141	0.960958	ENSMUSG00000026121	0	169.85	0	0	16.1492	0	0	0	0	308.226	0	53.1803	0	0	123.936	0
ENSMUSG00000087589	D430040D24Rik	0.1765	-0.888427	5.14572	-0.172654	0.862924	NA	0.992348	4.88802	0.203016	0.839122	NA	1.88077	6.51	0.288906	0.772654	NA	1.10236	3.16474	0.348325	0.727596	1	-0.818701	2.75549	-0.297116	0.766378	NA	0.283659	3.22706	0.0878999	0.929956	NA	ENSMUSG00000087589	0	9.33241	0	0	0	0	0	0	0	3.92645	0	0	0	0	0	0
ENSMUSG00000046337	Fam178b	1.51957	-24.7279	6.59123	-3.75163	0.000175687	0.00271847	3.46419	6.23629	0.555489	0.57856	1	28.1921	8.32647	3.38583	0.000709624	0.0119298	0	4.0578	0	1	1	-19.5847	3.52325	-5.5587	2.71799e-08	9.16044e-07	-37.4341	4.13013	-9.06366	1.26147e-19	1.36161e-17	ENSMUSG00000046337	0	0	0	0	0	0	0	0	0	0	0	0	0	0	0	0
ENSMUSG00000089906	Gm6428	0.620037	0.768282	0.799517	0.960933	0.336586	NA	-0.169824	0.883079	-0.192308	0.847501	1	-0.938106	1.08786	-0.862344	0.388498	1	0.689854	0.490094	1.40759	0.159251	1	0.354108	0.464337	0.762609	0.445696	0.712224	1.04396	0.510107	2.04655	0.040702	0.184994	ENSMUSG00000089906	0.716756	0	0	0	0.734054	0.867865	0	0.765251	0	0.981613	1.98436	0	0	0.872271	1.14755	0
ENSMUSG00000077939	Gm24133	0	NA	NA	NA	NA	NA	NA	NA	NA	NA	NA	NA	NA	NA	NA	NA	NA	NA	NA	NA	NA	NA	NA	NA	NA	NA	NA	NA	NA	NA	NA	ENSMUSG00000077939	0	0	0	0	0	0	0	0	0	0	0	0	0	0	0	0
ENSMUSG00000061518	Cox5b	573.698	-0.220106	0.202481	-1.08705	0.277017	0.812086	-0.114799	0.192691	-0.595768	0.55133	1	0.105306	0.256469	0.410601	0.681365	1	0.00293924	0.124507	0.023607	0.981166	1	0.0732178	0.108353	0.675736	0.499208	0.748537	0.0761571	0.126939	0.599948	0.548541	0.798251	ENSMUSG00000061518	611.392	31.7302	558.494	942.943	745.065	516.38	527.244	560.929	600.305	311.171	345.278	437.26	716.31	334.08	462.465	624.771
ENSMUSG00000037351	Actr1b	1410.41	-0.063149	0.542788	-0.116342	0.907382	1	-0.00490654	0.516556	-0.00949856	0.992421	1	0.0582425	0.687395	0.0847293	0.932477	1	0.0641766	0.333892	0.192208	0.84758	1	0.269425	0.29067	0.92691	0.353973	0.634778	0.333601	0.340488	0.979775	0.327197	0.63758	ENSMUSG00000037351	366.979	998.568	1094.62	1027.82	425.752	334.996	475.971	2121.28	799.826	1503.83	1456.52	728.275	1190.67	406.478	296.069	840.485
ENSMUSG00000102416	4933424G06Rik	0	NA	NA	NA	NA	NA	NA	NA	NA	NA	NA	NA	NA	NA	NA	NA	NA	NA	NA	NA	NA	NA	NA	NA	NA	NA	NA	NA	NA	NA	NA	ENSMUSG00000102416	0	0	0	0	0	0	0	0	0	0	0	0	0	0	0	0
ENSMUSG00000104237	Gm33533	0.0360822	0	6.59616	0	1	NA	0	6.27734	0	1	NA	0	8.35337	0	1	NA	-0.219082	4.05775	-0.0539909	0.956942	NA	0.449322	3.53241	0.1272	0.898782	NA	0	4.138	0	1	NA	ENSMUSG00000104237	0	0	0	0	0	0	0	0	0	0	0	0	0	0	0	0
ENSMUSG00000026117	Zap70	0	NA	NA	NA	NA	NA	NA	NA	NA	NA	NA	NA	NA	NA	NA	NA	NA	NA	NA	NA	NA	NA	NA	NA	NA	NA	NA	NA	NA	NA	NA	ENSMUSG00000026117	0	0	0	0	0	0	0	0	0	0	0	0	0	0	0	0
ENSMUSG00000097291	Gm18828	0	NA	NA	NA	NA	NA	NA	NA	NA	NA	NA	NA	NA	NA	NA	NA	NA	NA	NA	NA	NA	NA	NA	NA	NA	NA	NA	NA	NA	NA	NA	ENSMUSG00000097291	0	0	0	0	0	0	0	0	0	0	0	0	0	0	0	0
ENSMUSG00000026116	Tmem131	483.96	-0.587141	0.891817	-0.658365	0.510304	0.966239	0.0570861	0.848623	0.0672692	0.946367	1	0.644227	1.12936	0.570436	0.568382	1	0.362612	0.548718	0.660834	0.508719	1	-1.14521	0.477625	-2.39771	0.0164979	0.0950129	-0.782595	0.559475	-1.3988	0.161872	0.445019	ENSMUSG00000026116	369.846	306.103	366.861	736.144	534.392	279.453	1060.29	538.737	195.164	337.675	854.265	5.90892	177.486	1426.16	398.201	167.777
ENSMUSG00000103016	Gm37506	0	0	0	0	1	NA	0	0	0	1	NA	0	0	0	1	NA	0	0	0	1	NA	0	0	0	1	NA	0	0	0	1	NA	ENSMUSG00000103016	0	0	0	0	0	0	0	0	0	0	0	0	0	0	0	0
ENSMUSG00000102930	Gm38115	20.368	-22.3509	2.68205	-8.33353	7.84651e-17	7.78636e-15	1.9108	2.459	0.777065	0.43712	1	24.2617	3.34995	7.24243	4.40728e-13	4.51615e-11	-8.84459	1.63551	-5.40784	6.37889e-08	8.34681e-06	0.32414	1.38451	0.234119	0.814893	0.92533	-8.52045	1.66612	-5.11395	3.15495e-07	8.71401e-06	ENSMUSG00000102930	0	0	0	0	0	0	0	0	0	345.528	0	278.458	0	1.74454	29.8364	22.3703
ENSMUSG00000103159	F830112A20Rik	0.370429	-2.83942	6.59178	-0.430752	0.666649	NA	-2.71403	6.27274	-0.432671	0.665254	1	0	8.35337	0	1	NA	0	4.0578	0	1	1	-2.76968	3.52428	-0.785885	0.431935	NA	-2.69253	4.13102	-0.651783	0.514541	NA	ENSMUSG00000103159	0	0	0	0	25.6919	0	0	0	0	0	0	0	0	26.1681	0	0
ENSMUSG00000080054	Rpl12-ps1	0.306379	-0.855409	1.10407	-0.774778	0.438471	NA	-0.449494	1.05043	-0.427916	0.668713	1	0.405915	1.40171	0.289586	0.772133	NA	-0.01878	0.67082	-0.0279956	0.977666	1	-0.0162246	0.581096	-0.0279207	0.977725	NA	-0.0350046	0.685493	-0.0510648	0.959274	NA	ENSMUSG00000080054	0	0	0	0.771639	4.40433	0	0	0.765251	0	0	0	0.738616	0	0.872271	1.14755	0
ENSMUSG00000095944	n-R5s210	0	NA	NA	NA	NA	NA	NA	NA	NA	NA	NA	NA	NA	NA	NA	NA	NA	NA	NA	NA	NA	NA	NA	NA	NA	NA	NA	NA	NA	NA	NA	ENSMUSG00000095944	0	0	0	0	0	0	0	0	0	0	0	0	0	0	0	0
ENSMUSG00000050122	Vwa3b	0.00726424	0.0833448	6.59616	0.0126353	0.989919	NA	0.52932	6.27734	0.0843224	0.9328	NA	0.445975	8.35337	0.0533887	0.957422	NA	0.0771724	4.0578	0.0190183	0.984827	NA	0.153066	3.53247	0.0433313	0.965437	NA	0.230239	4.138	0.0556401	0.955629	NA	ENSMUSG00000050122	0	0	0	41.6685	0	0	0	0	0	0	0	0	0	0	0	0
ENSMUSG00000103603	Gm37020	0.0589728	-0.109006	6.59616	-0.0165257	0.986815	NA	0.01638	6.27734	0.00260938	0.997918	NA	0	8.35337	0	1	NA	0.356268	4.05777	0.087799	0.930036	NA	0.196857	3.53243	0.0557283	0.955558	NA	0.553125	4.138	0.133669	0.893664	NA	ENSMUSG00000103603	0	0	0	0	0	0	0	0	0	0	0	0	0	0	0	0
ENSMUSG00000026114	Cnga3	0	NA	NA	NA	NA	NA	NA	NA	NA	NA	NA	NA	NA	NA	NA	NA	NA	NA	NA	NA	NA	NA	NA	NA	NA	NA	NA	NA	NA	NA	NA	ENSMUSG00000026114	0	0	0	0	0	0	0	0	0	0	0	0	0	0	0	0
ENSMUSG00000102231	1700074A21Rik	0	NA	NA	NA	NA	NA	NA	NA	NA	NA	NA	NA	NA	NA	NA	NA	NA	NA	NA	NA	NA	NA	NA	NA	NA	NA	NA	NA	NA	NA	NA	ENSMUSG00000102231	0	0	0	0	0	0	0	0	0	0	0	0	0	0	0	0
ENSMUSG00000026113	Inpp4a	74.6721	-2.01373	1.29816	-1.55122	0.120849	0.536098	-1.07506	1.23379	-0.871353	0.383562	1	0.938662	1.64347	0.571148	0.567899	1	0.232677	0.797123	0.291896	0.770366	1	-0.508421	0.693815	-0.73279	0.463687	0.724946	-0.275744	0.812703	-0.339293	0.734389	0.902852	ENSMUSG00000026113	5.73404	48.5285	220.713	3.08656	38.1708	3.47146	119.96	0	0	157.058	111.124	1.47723	9.5508	24.4236	11.4755	4.79364
ENSMUSG00000086064	4930439A04Rik	0.0957593	-0.173133	6.59616	-0.0262475	0.97906	NA	-0.0477456	6.27734	-0.00760602	0.993931	NA	0	8.35337	0	1	NA	1.42192	4.05617	0.350558	0.72592	NA	-0.103403	3.53247	-0.0292722	0.976648	NA	1.31852	4.1364	0.31876	0.749908	NA	ENSMUSG00000086064	0	0	0	0	2.93622	0	0	0	0	0	0	0	0	0	0	0
ENSMUSG00000102879	Gm37135	0	NA	NA	NA	NA	NA	NA	NA	NA	NA	NA	NA	NA	NA	NA	NA	NA	NA	NA	NA	NA	NA	NA	NA	NA	NA	NA	NA	NA	NA	NA	ENSMUSG00000102879	0	0	0	0	0	0	0	0	0	0	0	0	0	0	0	0
ENSMUSG00000026112	Coa5	467.883	0.468447	1.22652	0.381932	0.702512	0.99779	-0.72668	1.16743	-0.622463	0.533637	1	-1.19513	1.5534	-0.769361	0.441679	1	0.808913	0.754572	1.07202	0.283713	1	-0.466962	0.656897	-0.71086	0.477171	0.73439	0.341951	0.769445	0.444412	0.656745	0.861072	ENSMUSG00000026112	465.891	1056.43	0	808.678	85.1503	442.611	0	1034.62	693.531	181.598	182.561	586.461	19.1016	0	0	434.623
ENSMUSG00000026111	Unc50	792.223	0.645066	0.584104	1.10437	0.269434	0.802754	0.125147	0.55597	0.225096	0.821904	1	-0.519919	0.739762	-0.702818	0.482169	1	0.339964	0.359355	0.946039	0.344129	1	0.227891	0.312857	0.728419	0.466357	0.726545	0.567855	0.366454	1.54959	0.121239	0.37667	ENSMUSG00000026111	989.839	1849.68	383.265	691.389	656.245	2049.9	1164.77	987.173	1212.81	421.112	1144.97	1134.51	1095.16	947.286	656.401	319.576
ENSMUSG00000026110	Mgat4a	150.168	0.371246	1.46672	0.253113	0.800181	1	-0.984484	1.3966	-0.704914	0.480864	1	-1.35573	1.85801	-0.729666	0.465594	1	0.110315	0.902309	0.122258	0.902694	1	0.325315	0.785523	0.414138	0.678773	0.857031	0.43563	0.920142	0.473437	0.635901	0.850137	ENSMUSG00000026110	51.6064	0	560.731	37.0387	111.576	470.383	20.3158	177.538	353.736	5.88968	390.918	0.738616	0	0	90.6568	0
ENSMUSG00000103948	4930594C11Rik	0.153256	-0.982832	6.59597	-0.149005	0.88155	NA	-0.857445	6.27714	-0.136598	0.891349	NA	0	8.35337	0	1	NA	1.15402	4.05698	0.284453	0.776063	NA	-0.9131	3.53212	-0.258513	0.796011	NA	0.240922	4.1369	0.0582373	0.95356	NA	ENSMUSG00000103948	0	0	0	0	0	0	0	0	0	0	0	0	0	11.3395	0	0
ENSMUSG00000087233	Gm43213	0.329271	-1.51776	6.59511	-0.230134	0.817987	NA	-1.39237	6.27623	-0.221849	0.824432	1	0	8.35337	0	1	NA	2.42104	4.04973	0.597828	0.549955	1	-1.44802	3.5305	-0.410145	0.6817	NA	0.973023	4.1284	0.23569	0.813673	NA	ENSMUSG00000087233	0	0	0	0	0	0	0	0	0	0	0	0	0	11.3395	0	0
ENSMUSG00000026090	2010300C02Rik	33.3186	0.943178	2.67397	0.352726	0.724294	1	-0.896976	2.5467	-0.352212	0.72468	1	-1.84015	3.38765	-0.543194	0.586996	1	1.19289	1.64532	0.725016	0.468442	1	-0.408931	1.43255	-0.285457	0.775294	0.907493	0.783955	1.67764	0.467298	0.640287	0.851619	ENSMUSG00000026090	0	0	0	0	0	0	0	0	101.067	131.536	0	0	173.506	0	2.29511	0
ENSMUSG00000089767	4930556I23Rik	0.209527	-0.626658	6.59597	-0.0950062	0.92431	NA	-0.861936	6.27714	-0.137314	0.890783	1	-0.235278	8.35337	-0.0281656	0.97753	NA	-0.365007	4.05712	-0.0899671	0.928313	1	0.142846	3.53133	0.0404511	0.967734	NA	-0.222161	4.1377	-0.053692	0.957181	NA	ENSMUSG00000089767	0	0	0	0	0	0	0	0	3.48508	0	0	0	9.5508	0	0	0
ENSMUSG00000104365	4930470B04Rik	0	NA	NA	NA	NA	NA	NA	NA	NA	NA	NA	NA	NA	NA	NA	NA	NA	NA	NA	NA	NA	NA	NA	NA	NA	NA	NA	NA	NA	NA	NA	ENSMUSG00000104365	0	0	0	0	0	0	0	0	0	0	0	0	0	0	0	0
ENSMUSG00000102650	Gm19863	0	NA	NA	NA	NA	NA	NA	NA	NA	NA	NA	NA	NA	NA	NA	NA	NA	NA	NA	NA	NA	NA	NA	NA	NA	NA	NA	NA	NA	NA	NA	ENSMUSG00000102650	0	0	0	0	0	0	0	0	0	0	0	0	0	0	0	0
ENSMUSG00000060771	Tsga10	71.7759	-22.8604	2.23383	-10.2337	1.40046e-24	3.3155e-22	1.68629	2.01258	0.837876	0.4021	1	24.5467	2.77287	8.85243	8.56355e-19	2.124e-16	0.351219	1.3008	0.270003	0.787158	1	1.62135	1.13282	1.43124	0.15236	0.418456	1.97257	1.32681	1.4867	0.137095	0.406616	ENSMUSG00000060771	0	1.86648	0	3.08656	0	0	0	0	27.8806	310.19	540.737	0	0	0	0	0
ENSMUSG00000097268	Gm26805	0.507873	-3.0206	6.59149	-0.458258	0.646767	NA	-2.89521	6.27243	-0.461578	0.644384	1	0	8.35337	0	1	1	1.54721	4.05576	0.381484	0.702844	1	-2.95085	3.52373	-0.837423	0.402355	NA	-1.40364	4.12854	-0.339986	0.733867	NA	ENSMUSG00000097268	0	0	0	0	0	0	1.93484	0	0	0	0	0	0	0	0	0
ENSMUSG00000037216	Lipt1	63.3857	-2.89567	2.03882	-1.42027	0.155529	0.6172	-0.0797302	1.93503	-0.0412036	0.967134	1	2.81594	2.57938	1.09171	0.274959	0.954869	0.466353	1.25079	0.372847	0.709262	1	-0.156254	1.0889	-0.143497	0.885897	0.959995	0.310099	1.27543	0.243133	0.807902	0.938799	ENSMUSG00000037216	0	812.853	0	5.40148	24.9578	5.20719	1.93484	133.154	275.321	0	283.763	279.197	0	1.74454	0	0
ENSMUSG00000026088	Mitd1	212.537	-0.215729	0.967844	-0.222896	0.823616	1	0.273118	0.920938	0.296565	0.766799	1	0.488847	1.22561	0.39886	0.689996	1	1.06643	0.595506	1.79079	0.0733263	0.879523	-0.976306	0.518435	-1.88318	0.0596761	0.236505	0.0901229	0.60711	0.148446	0.881991	0.968044	ENSMUSG00000026088	432.92	97.9903	388.485	138.123	127.725	324.582	355.043	154.581	97.5822	147.242	41.6715	397.375	335.87	0	2.29511	4.79364
ENSMUSG00000026087	Mrpl30	427.789	0.725177	0.453303	1.59976	0.109651	0.508718	0.391735	0.431541	0.907758	0.364006	1	-0.333443	0.574114	-0.580795	0.561379	1	0.710264	0.278952	2.54619	0.0108907	0.288003	0.0043762	0.242927	0.0180144	0.985627	0.995604	0.71464	0.284437	2.51247	0.011989	0.0762873	ENSMUSG00000026087	503.162	111.989	425.022	552.494	361.155	682.142	381.163	151.52	515.792	502.586	232.17	561.348	609.659	763.237	634.598	258.857
ENSMUSG00000061584	Lyg2	0	NA	NA	NA	NA	NA	NA	NA	NA	NA	NA	NA	NA	NA	NA	NA	NA	NA	NA	NA	NA	NA	NA	NA	NA	NA	NA	NA	NA	NA	NA	ENSMUSG00000061584	0	0	0	0	0	0	0	0	0	0	0	0	0	0	0	0
ENSMUSG00000087374	Gm15457	0	NA	NA	NA	NA	NA	NA	NA	NA	NA	NA	NA	NA	NA	NA	NA	NA	NA	NA	NA	NA	NA	NA	NA	NA	NA	NA	NA	NA	NA	NA	ENSMUSG00000087374	0	0	0	0	0	0	0	0	0	0	0	0	0	0	0	0
ENSMUSG00000026085	Lyg1	0	NA	NA	NA	NA	NA	NA	NA	NA	NA	NA	NA	NA	NA	NA	NA	NA	NA	NA	NA	NA	NA	NA	NA	NA	NA	NA	NA	NA	NA	NA	ENSMUSG00000026085	0	0	0	0	0	0	0	0	0	0	0	0	0	0	0	0
ENSMUSG00000089141	Gm23409	0	0	0	0	1	NA	0	0	0	1	NA	0	0	0	1	NA	0	0	0	1	NA	0	0	0	1	NA	0	0	0	1	NA	ENSMUSG00000089141	0	0	0	0	0	0	0	0	0	0	0	0	0	0	0	0
ENSMUSG00000058407	Txndc9	703.52	0.308548	0.565716	0.545411	0.585471	0.982214	0.179136	0.538422	0.332705	0.739357	1	-0.129412	0.716448	-0.18063	0.856658	1	0.26023	0.347986	0.747818	0.45457	1	0.448005	0.302973	1.4787	0.139222	0.398741	0.708235	0.354875	1.99573	0.0459633	0.202372	ENSMUSG00000058407	324.69	547.812	596.522	689.846	427.22	1329.57	446.948	593.835	1149.2	510.439	77.3899	0	456.846	1033.64	1253.13	86.2855
ENSMUSG00000026083	Eif5b	591.008	-0.0465012	0.520837	-0.0892816	0.928858	1	-0.624244	0.495859	-1.25892	0.208061	1	-0.577743	0.659743	-0.875709	0.381188	1	0.0736146	0.320477	0.229703	0.818322	1	-0.281579	0.278951	-1.00942	0.312773	0.597618	-0.207964	0.326769	-0.636426	0.524499	0.780594	ENSMUSG00000026083	541.15	520.748	606.961	770.096	470.529	274.245	389.87	1919.25	607.275	418.167	39.6871	1033.32	974.181	343.675	346.562	193.343
ENSMUSG00000026082	Rev1	111.271	-8.79339	1.41688	-6.20616	5.42933e-10	2.05892e-08	-1.44445	1.17389	-1.23048	0.218517	1	7.34894	1.71085	4.29549	1.74309e-05	0.00043773	-0.426082	0.758763	-0.561548	0.574424	1	-0.833769	0.660195	-1.26291	0.20662	0.488087	-1.25985	0.773585	-1.62859	0.1034	0.344029	ENSMUSG00000026082	2.15027	12.1321	131.235	78.7072	0.734054	0	397.61	83.4123	13.069	192.396	0	245.959	0	191.9	0	382.692
ENSMUSG00000103804	Gm37062	0.380371	-2.64733	6.59213	-0.40159	0.687986	NA	-2.52195	6.27311	-0.402025	0.687666	1	0.125387	8.35337	0.0150103	0.988024	NA	0.953143	4.05734	0.234918	0.814272	1	-2.51872	3.52493	-0.714545	0.47489	NA	-1.56558	4.13114	-0.378971	0.704709	NA	ENSMUSG00000103804	0	0	41.7565	0	106.438	0	0	0	0	29.4484	0	0	0	3.48908	0	0
ENSMUSG00000102716	Gm5099	0	NA	NA	NA	NA	NA	NA	NA	NA	NA	NA	NA	NA	NA	NA	NA	NA	NA	NA	NA	NA	NA	NA	NA	NA	NA	NA	NA	NA	NA	NA	ENSMUSG00000102716	0	0	0	0	0	0	0	0	0	0	0	0	0	0	0	0
ENSMUSG00000037138	Aff3	0.0136317	0.804666	6.59616	0.12199	0.902907	NA	0	6.27734	0	1	NA	-0.595934	8.35337	-0.0713405	0.943127	NA	0.07717	4.0578	0.0190177	0.984827	NA	0.153069	3.53247	0.043332	0.965437	NA	0	4.138	0	1	NA	ENSMUSG00000037138	0	0	0	0	0	0	0	0	0	0	0	0	0	0	0	0
ENSMUSG00000085391	Gm16150	0	NA	NA	NA	NA	NA	NA	NA	NA	NA	NA	NA	NA	NA	NA	NA	NA	NA	NA	NA	NA	NA	NA	NA	NA	NA	NA	NA	NA	NA	NA	ENSMUSG00000085391	0	0	0	0	0	0	0	0	0	0	0	0	0	0	0	0
ENSMUSG00000085280	Gm16151	0	NA	NA	NA	NA	NA	NA	NA	NA	NA	NA	NA	NA	NA	NA	NA	NA	NA	NA	NA	NA	NA	NA	NA	NA	NA	NA	NA	NA	NA	NA	ENSMUSG00000085280	0	0	0	0	0	0	0	0	0	0	0	0	0	0	0	0
ENSMUSG00000087131	Gm16152	0	NA	NA	NA	NA	NA	NA	NA	NA	NA	NA	NA	NA	NA	NA	NA	NA	NA	NA	NA	NA	NA	NA	NA	NA	NA	NA	NA	NA	NA	NA	ENSMUSG00000087131	0	0	0	0	0	0	0	0	0	0	0	0	0	0	0	0
ENSMUSG00000102984	Gm34727	0.0491809	0	6.59616	0	1	NA	2.32547	6.26394	0.371247	0.710454	NA	2.24212	8.34331	0.268733	0.788135	NA	0	4.0578	0	1	NA	0	3.53247	0	1	NA	0	4.138	0	1	NA	ENSMUSG00000102984	0	0	0	0	0	0	0	0	0	0	0	0	0	0	6.88533	0
ENSMUSG00000102541	Gm38135	0	NA	NA	NA	NA	NA	NA	NA	NA	NA	NA	NA	NA	NA	NA	NA	NA	NA	NA	NA	NA	NA	NA	NA	NA	NA	NA	NA	NA	NA	NA	ENSMUSG00000102541	0	0	0	0	0	0	0	0	0	0	0	0	0	0	0	0
ENSMUSG00000103531	2610300A13Rik	0	NA	NA	NA	NA	NA	NA	NA	NA	NA	NA	NA	NA	NA	NA	NA	NA	NA	NA	NA	NA	NA	NA	NA	NA	NA	NA	NA	NA	NA	NA	ENSMUSG00000103531	0	0	0	0	0	0	0	0	0	0	0	0	0	0	0	0
ENSMUSG00000048814	Lonrf2	0.0222836	0	6.59616	0	1	NA	0	6.27734	0	1	NA	0	8.35337	0	1	NA	-0.338675	4.05769	-0.0834649	0.933482	NA	0.568915	3.53235	0.161059	0.872047	NA	0	4.138	0	1	NA	ENSMUSG00000048814	0	0	0	0	0	0	0	0	0	0	0	0	0	0	0	0
ENSMUSG00000026080	Chst10	0.595721	0.379984	6.59616	0.0576069	0.954062	NA	0.144698	6.27734	0.0230508	0.98161	1	-0.235287	8.35337	-0.0281667	0.977529	1	-3.05948	4.05076	-0.755286	0.450078	1	3.32866	3.52438	0.944468	0.344931	0.627457	0.269181	4.138	0.0650509	0.948133	0.989059	ENSMUSG00000026080	0	0	0	0	0	0	0	0	0	0	0	0	0	0	0	0
ENSMUSG00000103647	Gm37707	0	NA	NA	NA	NA	NA	NA	NA	NA	NA	NA	NA	NA	NA	NA	NA	NA	NA	NA	NA	NA	NA	NA	NA	NA	NA	NA	NA	NA	NA	NA	ENSMUSG00000103647	0	0	0	0	0	0	0	0	0	0	0	0	0	0	0	0
ENSMUSG00000102447	Gm6621	0	NA	NA	NA	NA	NA	NA	NA	NA	NA	NA	NA	NA	NA	NA	NA	NA	NA	NA	NA	NA	NA	NA	NA	NA	NA	NA	NA	NA	NA	NA	ENSMUSG00000102447	0	0	0	0	0	0	0	0	0	0	0	0	0	0	0	0
ENSMUSG00000067604	Nms	0	NA	NA	NA	NA	NA	NA	NA	NA	NA	NA	NA	NA	NA	NA	NA	NA	NA	NA	NA	NA	NA	NA	NA	NA	NA	NA	NA	NA	NA	NA	ENSMUSG00000067604	0	0	0	0	0	0	0	0	0	0	0	0	0	0	0	0
ENSMUSG00000026078	Pdcl3	488.526	0.862043	0.524996	1.642	0.10059	0.48095	0.165952	0.499861	0.331995	0.739893	1	-0.696092	0.664976	-1.04679	0.295196	0.981059	0.101231	0.323006	0.313403	0.753974	1	0.595507	0.281247	2.11738	0.0342276	0.161423	0.696738	0.329426	2.11501	0.0344294	0.163938	ENSMUSG00000026078	728.224	453.555	310.191	597.249	114.512	597.091	278.617	274.725	6.97016	388.719	63.4994	329.423	275.381	551.275	208.855	413.851
ENSMUSG00000103046	Gm37309	0.12267	-1.40046	6.59539	-0.212338	0.831843	NA	-1.27507	6.27653	-0.203148	0.839019	NA	0.125387	8.35337	0.0150104	0.988024	NA	0.0771653	4.0578	0.0190165	0.984828	NA	-1.33073	3.53103	-0.376866	0.706273	NA	-1.25356	4.13678	-0.303028	0.761868	NA	ENSMUSG00000103046	0	0	0	0	0	0	0	0	0	0	0	0	0	0	0	0
ENSMUSG00000104188	Gm37821	0	NA	NA	NA	NA	NA	NA	NA	NA	NA	NA	NA	NA	NA	NA	NA	NA	NA	NA	NA	NA	NA	NA	NA	NA	NA	NA	NA	NA	NA	NA	ENSMUSG00000104188	0	0	0	0	0	0	0	0	0	0	0	0	0	0	0	0
ENSMUSG00000103182	Gm37091	0	NA	NA	NA	NA	NA	NA	NA	NA	NA	NA	NA	NA	NA	NA	NA	NA	NA	NA	NA	NA	NA	NA	NA	NA	NA	NA	NA	NA	NA	NA	ENSMUSG00000103182	0	0	0	0	0	0	0	0	0	0	0	0	0	0	0	0
ENSMUSG00000098833	Mir6349	0	NA	NA	NA	NA	NA	NA	NA	NA	NA	NA	NA	NA	NA	NA	NA	NA	NA	NA	NA	NA	NA	NA	NA	NA	NA	NA	NA	NA	NA	NA	ENSMUSG00000098833	0	0	0	0	0	0	0	0	0	0	0	0	0	0	0	0
ENSMUSG00000026077	Npas2	0	0	0	0	1	NA	0	0	0	1	NA	0	0	0	1	NA	0	0	0	1	NA	0	0	0	1	NA	0	0	0	1	NA	ENSMUSG00000026077	0	0	0	0	0	0	0	0	0	0	0	0	0	0	0	0
ENSMUSG00000092553	Gm20428	0.00601032	0	6.59616	0	1	NA	0	6.27734	0	1	NA	0	8.35337	0	1	NA	-0.0405598	4.05779	-0.00999555	0.992025	NA	0.270799	3.53245	0.0766604	0.938894	NA	0	4.138	0	1	NA	ENSMUSG00000092553	0	0	0	0	0	0	0	0	0	0	0	0	0	0	0	0
ENSMUSG00000092563	Gm3617	0.0264899	-0.0448922	6.59616	-0.0068058	0.99457	NA	0.0804947	6.27734	0.0128231	0.989769	NA	0	8.35337	0	1	NA	0.327451	4.05779	0.0806968	0.935683	NA	0.083695	3.53246	0.0236931	0.981097	NA	0.411146	4.138	0.0993585	0.920854	NA	ENSMUSG00000092563	0	0	0	0	0	0	0	0	0	0	0	0	0	0	0	0
ENSMUSG00000073702	Rpl31	595.317	0.123672	0.208214	0.593967	0.552534	0.977436	0.251444	0.198139	1.26903	0.204431	1	0.127772	0.263664	0.4846	0.62796	1	0.051145	0.12834	0.39851	0.690254	1	-0.275048	0.111626	-2.46401	0.0137391	0.0836492	-0.223903	0.130782	-1.71204	0.0868898	0.308961	ENSMUSG00000073702	1055.78	693.398	677.052	846.488	979.229	873.073	959.681	625.975	1319.97	506.512	1027.9	734.184	842.858	913.267	659.844	680.697
ENSMUSG00000003134	Tbc1d8	350.008	-1.03009	1.17688	-0.875273	0.381425	0.908689	-0.607123	1.11991	-0.542117	0.587738	1	0.422966	1.49039	0.283795	0.776567	1	-0.322029	0.724028	-0.444775	0.656482	1	-0.755582	0.630193	-1.19897	0.23054	0.517296	-1.07761	0.738273	-1.45964	0.14439	0.417713	ENSMUSG00000003134	719.623	576.743	12.6761	13.8895	500.625	31.2432	479.84	339.771	1815.73	668.478	585.385	2.95446	0	364.609	555.416	679.099
ENSMUSG00000102607	Gm37265	0.102602	0	6.59616	0	1	NA	0.20874	6.27734	0.0332529	0.973473	NA	0.125386	8.35337	0.0150102	0.988024	NA	-0.219082	4.05775	-0.0539909	0.956942	NA	0.449322	3.53241	0.1272	0.898782	NA	0	4.138	0	1	NA	ENSMUSG00000102607	0	0	0	0	0	0	0	0	0	0	0	0	0	0	0	0
ENSMUSG00000065629	Gm24826	0	NA	NA	NA	NA	NA	NA	NA	NA	NA	NA	NA	NA	NA	NA	NA	NA	NA	NA	NA	NA	NA	NA	NA	NA	NA	NA	NA	NA	NA	NA	ENSMUSG00000065629	0	0	0	0	0	0	0	0	0	0	0	0	0	0	0	0
ENSMUSG00000104827	Gm24826	0	NA	NA	NA	NA	NA	NA	NA	NA	NA	NA	NA	NA	NA	NA	NA	NA	NA	NA	NA	NA	NA	NA	NA	NA	NA	NA	NA	NA	NA	NA	ENSMUSG00000104827	0	0	0	0	0	0	0	0	0	0	0	0	0	0	0	0
ENSMUSG00000003135	Cnot11	584.078	0.712629	0.71214	1.00069	0.316979	0.855458	0.374049	0.677814	0.551846	0.581054	1	-0.33858	0.90189	-0.375411	0.707355	1	-0.108984	0.438057	-0.248791	0.803523	1	1.0543	0.381401	2.76429	0.00570463	0.0421357	0.94532	0.446763	2.11593	0.0343506	0.163651	ENSMUSG00000003135	5.73404	974.303	301.244	245.381	729.65	583.206	123.83	408.644	0	734.247	613.166	560.609	467.193	273.893	359.185	551.269
ENSMUSG00000085894	Gm15832	51.8979	1.981	1.40276	1.41222	0.157885	0.621433	0.412577	1.33591	0.308835	0.757447	1	-1.56843	1.77687	-0.88269	0.377404	1	0.514113	0.86402	0.595024	0.551828	1	-0.391808	0.752177	-0.520898	0.602438	0.814441	0.122305	0.880845	0.138849	0.889569	0.97061	ENSMUSG00000085894	40.1383	227.711	111.848	33.9521	8.80865	350.618	118.025	47.4455	41.8209	9.81613	24.8044	255.561	122.569	95.9498	240.986	28.7618
ENSMUSG00000077704	Snord89	0.0940568	-0.699575	6.5961	-0.106059	0.915536	NA	-0.574188	6.27728	-0.0914708	0.927118	NA	0	8.35337	0	1	NA	0.0771695	4.0578	0.0190176	0.984827	NA	-0.62985	3.53236	-0.178309	0.858481	NA	-0.552681	4.13791	-0.133565	0.893746	NA	ENSMUSG00000077704	0	0	0	0	0	0	0	0	0	0	0	0	0	0	0	0
ENSMUSG00000048234	Rnf149	804.501	1.99505	0.769846	2.59149	0.00955624	0.0843719	-0.497518	0.733096	-0.678653	0.497358	1	-2.49256	0.975217	-2.55591	0.0105911	0.115242	-0.251546	0.473616	-0.531118	0.595337	1	1.45531	0.412359	3.52923	0.000416766	0.00481141	1.20377	0.48303	2.49211	0.0126985	0.0794515	ENSMUSG00000048234	338.309	2082.99	791.883	271.617	114.512	2849.2	764.262	680.308	223.045	86.3819	24.8044	546.575	431.378	854.825	966.241	131.026
ENSMUSG00000064936	Gm23722	1.87472	-1.90458	4.26616	-0.446439	0.65528	0.992048	-1.13801	4.05961	-0.280323	0.779229	1	0.766572	5.40688	0.141777	0.887256	1	0.273884	2.58919	0.10578	0.915757	1	2.20289	2.26521	0.972489	0.330807	0.614336	2.47677	2.64933	0.934867	0.349857	0.657627	ENSMUSG00000064936	0	0	0	0	1.46811	0	0	0	0	0	0	0	0	0	2.29511	0
ENSMUSG00000102471	Gm5100	0.0316141	0.18753	6.59616	0.0284301	0.977319	NA	-0.047744	6.27734	-0.00760577	0.993932	NA	-0.235274	8.35337	-0.0281651	0.97753	NA	0.0183044	4.05779	0.00451091	0.996401	NA	-0.0445427	3.53246	-0.0126095	0.989939	NA	-0.0262383	4.138	-0.00634081	0.994941	NA	ENSMUSG00000102471	0	0	0	0	0	0	0	0	1.74254	0	0	0	0	0	0	0
ENSMUSG00000050967	Creg2	22.7643	9.45991	4.57081	2.06964	0.0384864	0.249237	-15.168	4.40341	-3.44461	0.000571883	0.0241013	-24.6279	5.8154	-4.23496	2.28597e-05	0.000551865	4.83336	2.80807	1.72124	0.085208	0.941868	4.68122	2.46393	1.8999	0.0574469	0.230123	9.51457	2.87712	3.30698	0.000943072	0.0098882	ENSMUSG00000050967	0	0	0	0	0	95.4652	0	0	0	0	0	0	0	0	0	0
ENSMUSG00000097083	D930019O06Rik	0.777295	8.55093	6.55796	1.3039	0.192267	NA	-22.9852	6.27734	-3.66161	0.000250632	0.0113223	-31.5361	8.32324	-3.78893	0.0001513	0.00306768	14.5212	4.0578	3.57859	0.000345454	0.0183674	-14.2508	3.53247	-4.03424	5.47794e-05	0.000827286	0.270369	4.138	0.0653381	0.947905	0.989059	ENSMUSG00000097083	0	0	0	0	0	194.402	0	0	0	0	0	0	0	0	0	0
ENSMUSG00000057173	Rfx8	0.0372482	0.0833501	6.59616	0.0126362	0.989918	NA	0.208736	6.27734	0.0332524	0.973473	NA	0	8.35337	0	1	NA	-0.0994278	4.05778	-0.024503	0.980451	NA	0.329667	3.53244	0.0933256	0.925645	NA	0.23024	4.138	0.0556402	0.955628	NA	ENSMUSG00000057173	0	0	0	0	0	0	106.416	0	0	0	0	0	0	0	0	0
ENSMUSG00000091937	Gm3646	0	NA	NA	NA	NA	NA	NA	NA	NA	NA	NA	NA	NA	NA	NA	NA	NA	NA	NA	NA	NA	NA	NA	NA	NA	NA	NA	NA	NA	NA	NA	ENSMUSG00000091937	0	0	0	0	0	0	0	0	0	0	0	0	0	0	0	0
ENSMUSG00000101634	1700066B17Rik	0	NA	NA	NA	NA	NA	NA	NA	NA	NA	NA	NA	NA	NA	NA	NA	NA	NA	NA	NA	NA	NA	NA	NA	NA	NA	NA	NA	NA	NA	NA	ENSMUSG00000101634	0	0	0	0	0	0	0	0	0	0	0	0	0	0	0	0
ENSMUSG00000026074	Map4k4	224.067	-0.0734732	0.956417	-0.0768212	0.938766	1	-0.382796	0.910446	-0.420449	0.674158	1	-0.309323	1.21142	-0.255339	0.798461	1	-0.145432	0.588125	-0.247281	0.804691	1	0.928362	0.512063	1.81298	0.0698344	0.261814	0.78293	0.599825	1.30526	0.191803	0.488534	ENSMUSG00000026074	253.731	48.5285	350.457	231.492	430.89	564.112	112.221	0	550.642	106.996	156.764	59.0892	95.508	203.239	141.149	28.7618
ENSMUSG00000102985	4930456G14Rik	0.0171006	0	6.59616	0	1	NA	0	6.27734	0	1	NA	0	8.35337	0	1	NA	-0.0405598	4.05779	-0.00999555	0.992025	NA	0.270799	3.53245	0.0766604	0.938894	NA	0	4.138	0	1	NA	ENSMUSG00000102985	0	0	0	0	0	0	0	0	0	0	0	0	0	0	0	0
ENSMUSG00000026073	Il1r2	0	0	0	0	1	NA	0	0	0	1	NA	0	0	0	1	NA	0	0	0	1	NA	0	0	0	1	NA	0	0	0	1	NA	ENSMUSG00000026073	0	0	0	0	0	0	0	0	0	0	0	0	0	0	153.772	0
ENSMUSG00000097899	Gm16894	0	NA	NA	NA	NA	NA	NA	NA	NA	NA	NA	NA	NA	NA	NA	NA	NA	NA	NA	NA	NA	NA	NA	NA	NA	NA	NA	NA	NA	NA	NA	ENSMUSG00000097899	0	0	0	0	0	0	0	0	0	0	0	0	0	0	0	0
ENSMUSG00000102975	Gm37347	0	NA	NA	NA	NA	NA	NA	NA	NA	NA	NA	NA	NA	NA	NA	NA	NA	NA	NA	NA	NA	NA	NA	NA	NA	NA	NA	NA	NA	NA	NA	ENSMUSG00000102975	0	0	0	0	0	0	0	0	0	0	0	0	0	0	0	0
ENSMUSG00000026072	Il1r1	210.374	-1.35237	1.85039	-0.730858	0.464866	0.952728	-0.590035	1.76083	-0.335089	0.737558	1	0.762339	2.3433	0.325327	0.744934	1	-2.09254	1.14138	-1.83335	0.0667511	0.846489	-3.34512	0.99123	-3.37472	0.000738918	0.00777543	-5.43766	1.16346	-4.67371	2.95812e-06	6.63841e-05	ENSMUSG00000026072	756.894	0	684.509	834.142	286.281	0	984.834	148.459	2296.67	286.631	1415.84	496.35	585.782	0	203.117	735.824
ENSMUSG00000103560	Gm38070	0	NA	NA	NA	NA	NA	NA	NA	NA	NA	NA	NA	NA	NA	NA	NA	NA	NA	NA	NA	NA	NA	NA	NA	NA	NA	NA	NA	NA	NA	NA	ENSMUSG00000103560	0	0	0	0	0	0	0	0	0	0	0	0	0	0	0	0
ENSMUSG00000070942	Il1rl2	124.629	0.907804	1.47391	0.615915	0.537951	0.972938	-0.577413	1.40297	-0.411564	0.680659	1	-1.48522	1.86676	-0.795611	0.426258	1	-0.242966	1.02391	-0.237292	0.81243	1	-9.5984	0.837262	-11.464	1.9998e-30	4.18863e-28	-9.84137	1.00166	-9.82502	8.78571e-23	1.23661e-20	ENSMUSG00000070942	564.803	9.33241	1.4913	0	220.216	275.981	0	269.368	399.042	361.234	0	0	0	383.799	0	225.301
ENSMUSG00000103230	Gm17970	0	0	0	0	1	NA	0	0	0	1	NA	0	0	0	1	NA	0	0	0	1	NA	0	0	0	1	NA	0	0	0	1	NA	ENSMUSG00000103230	0	0	0	0	0	0	0	0	0	0	0	0	0	0	0	0
ENSMUSG00000026069	Il1rl1	0	NA	NA	NA	NA	NA	NA	NA	NA	NA	NA	NA	NA	NA	NA	NA	NA	NA	NA	NA	NA	NA	NA	NA	NA	NA	NA	NA	NA	NA	NA	ENSMUSG00000026069	0	0	0	0	0	0	0	0	0	0	0	0	0	0	0	0
ENSMUSG00000026070	Il18r1	0	0	0	0	1	NA	0	0	0	1	NA	0	0	0	1	NA	0	0	0	1	NA	0	0	0	1	NA	0	0	0	1	NA	ENSMUSG00000026070	0	0	0	0	0	0	0	0	0	0	0	0	0	0	0	0
ENSMUSG00000026068	Il18rap	0	NA	NA	NA	NA	NA	NA	NA	NA	NA	NA	NA	NA	NA	NA	NA	NA	NA	NA	NA	NA	NA	NA	NA	NA	NA	NA	NA	NA	NA	NA	ENSMUSG00000026068	0	0	0	0	0	0	0	0	0	0	0	0	0	0	0	0
ENSMUSG00000104441	Gm35801	0	NA	NA	NA	NA	NA	NA	NA	NA	NA	NA	NA	NA	NA	NA	NA	NA	NA	NA	NA	NA	NA	NA	NA	NA	NA	NA	NA	NA	NA	NA	ENSMUSG00000104441	0	0	0	0	0	0	0	0	0	0	0	0	0	0	0	0
ENSMUSG00000026065	Slc9a4	0	NA	NA	NA	NA	NA	NA	NA	NA	NA	NA	NA	NA	NA	NA	NA	NA	NA	NA	NA	NA	NA	NA	NA	NA	NA	NA	NA	NA	NA	NA	ENSMUSG00000026065	0	0	0	0	0	0	0	0	0	0	0	0	0	0	0	0
ENSMUSG00000102676	Gm37435	0	NA	NA	NA	NA	NA	NA	NA	NA	NA	NA	NA	NA	NA	NA	NA	NA	NA	NA	NA	NA	NA	NA	NA	NA	NA	NA	NA	NA	NA	NA	ENSMUSG00000102676	0	0	0	0	0	0	0	0	0	0	0	0	0	0	0	0
ENSMUSG00000026062	Slc9a2	0	NA	NA	NA	NA	NA	NA	NA	NA	NA	NA	NA	NA	NA	NA	NA	NA	NA	NA	NA	NA	NA	NA	NA	NA	NA	NA	NA	NA	NA	NA	ENSMUSG00000026062	0	0	0	0	0	0	0	0	0	0	0	0	0	0	0	0
ENSMUSG00000103679	Gm37623	0	NA	NA	NA	NA	NA	NA	NA	NA	NA	NA	NA	NA	NA	NA	NA	NA	NA	NA	NA	NA	NA	NA	NA	NA	NA	NA	NA	NA	NA	NA	ENSMUSG00000103679	0	0	0	0	0	0	0	0	0	0	0	0	0	0	0	0
ENSMUSG00000103270	Gm37915	0.0135498	-0.173133	6.59616	-0.0262475	0.97906	NA	-0.0477456	6.27734	-0.00760602	0.993931	NA	0.125387	8.35337	0.0150104	0.988024	NA	0	4.0578	0	1	NA	-0.103411	3.53247	-0.0292745	0.976646	NA	-0.0262385	4.138	-0.00634087	0.994941	NA	ENSMUSG00000103270	0	0	0	0	0.734054	0	0	165.294	0	74.6026	0	0	0	0	0	0
ENSMUSG00000041945	Mfsd9	0.264488	-2.24985	6.59303	-0.341247	0.732917	NA	-2.12447	6.27405	-0.338612	0.734902	1	0.125387	8.35337	0.0150104	0.988024	NA	0.386304	4.0578	0.0952003	0.924156	1	-2.18012	3.52662	-0.618189	0.536451	NA	-1.79381	4.13301	-0.434021	0.664273	NA	ENSMUSG00000041945	1.43351	0	0	0	0.734054	0	0	272.429	0	141.352	0	0	0	0	0	0
ENSMUSG00000079588	Tmem182	0	NA	NA	NA	NA	NA	NA	NA	NA	NA	NA	NA	NA	NA	NA	NA	NA	NA	NA	NA	NA	NA	NA	NA	NA	NA	NA	NA	NA	NA	NA	ENSMUSG00000079588	0	0	0	0	0	0	0	0	0	0	0	0	0	0	0	0
ENSMUSG00000094136	Gm5973	0	NA	NA	NA	NA	NA	NA	NA	NA	NA	NA	NA	NA	NA	NA	NA	NA	NA	NA	NA	NA	NA	NA	NA	NA	NA	NA	NA	NA	NA	NA	ENSMUSG00000094136	0	0	0	0	0	0	0	0	0	0	0	0	0	0	0	0
ENSMUSG00000104072	4930448I06Rik	0	NA	NA	NA	NA	NA	NA	NA	NA	NA	NA	NA	NA	NA	NA	NA	NA	NA	NA	NA	NA	NA	NA	NA	NA	NA	NA	NA	NA	NA	NA	ENSMUSG00000104072	0	0	0	0	0	0	0	0	0	0	0	0	0	0	0	0
ENSMUSG00000100185	Gm28634	0	NA	NA	NA	NA	NA	NA	NA	NA	NA	NA	NA	NA	NA	NA	NA	NA	NA	NA	NA	NA	NA	NA	NA	NA	NA	NA	NA	NA	NA	NA	ENSMUSG00000100185	0	0	0	0	0	0	0	0	0	0	0	0	0	0	0	0
ENSMUSG00000100832	Gm29260	0	NA	NA	NA	NA	NA	NA	NA	NA	NA	NA	NA	NA	NA	NA	NA	NA	NA	NA	NA	NA	NA	NA	NA	NA	NA	NA	NA	NA	NA	NA	ENSMUSG00000100832	0	0	0	0	0	0	0	0	0	0	0	0	0	0	0	0
ENSMUSG00000100178	Gm5267	0	NA	NA	NA	NA	NA	NA	NA	NA	NA	NA	NA	NA	NA	NA	NA	NA	NA	NA	NA	NA	NA	NA	NA	NA	NA	NA	NA	NA	NA	NA	ENSMUSG00000100178	0	0	0	0	0	0	0	0	0	0	0	0	0	0	0	0
ENSMUSG00000101877	Gm8176	0	NA	NA	NA	NA	NA	NA	NA	NA	NA	NA	NA	NA	NA	NA	NA	NA	NA	NA	NA	NA	NA	NA	NA	NA	NA	NA	NA	NA	NA	NA	ENSMUSG00000101877	0	0	0	0	0	0	0	0	0	0	0	0	0	0	0	0
ENSMUSG00000053640	Gm9915	0	NA	NA	NA	NA	NA	NA	NA	NA	NA	NA	NA	NA	NA	NA	NA	NA	NA	NA	NA	NA	NA	NA	NA	NA	NA	NA	NA	NA	NA	NA	ENSMUSG00000053640	0	0	0	0	0	0	0	0	0	0	0	0	0	0	0	0
ENSMUSG00000101919	Gm29664	0	NA	NA	NA	NA	NA	NA	NA	NA	NA	NA	NA	NA	NA	NA	NA	NA	NA	NA	NA	NA	NA	NA	NA	NA	NA	NA	NA	NA	NA	NA	ENSMUSG00000101919	0	0	0	0	0	0	0	0	0	0	0	0	0	0	0	0
ENSMUSG00000101299	Gm28175	0	0	0	0	1	NA	0	0	0	1	NA	0	0	0	1	NA	0	0	0	1	NA	0	0	0	1	NA	0	0	0	1	NA	ENSMUSG00000101299	0	0	0	0	0	0	0	0	0	0	0	0	0	0	0	0
ENSMUSG00000100180	Gm28140	0	NA	NA	NA	NA	NA	NA	NA	NA	NA	NA	NA	NA	NA	NA	NA	NA	NA	NA	NA	NA	NA	NA	NA	NA	NA	NA	NA	NA	NA	NA	ENSMUSG00000100180	0	0	0	0	0	0	0	0	0	0	0	0	0	0	0	0
ENSMUSG00000103106	Gm37047	0	NA	NA	NA	NA	NA	NA	NA	NA	NA	NA	NA	NA	NA	NA	NA	NA	NA	NA	NA	NA	NA	NA	NA	NA	NA	NA	NA	NA	NA	NA	ENSMUSG00000103106	0	0	0	0	0	0	0	0	0	0	0	0	0	0	0	0
ENSMUSG00000060424	Pantr1	0	NA	NA	NA	NA	NA	NA	NA	NA	NA	NA	NA	NA	NA	NA	NA	NA	NA	NA	NA	NA	NA	NA	NA	NA	NA	NA	NA	NA	NA	NA	ENSMUSG00000060424	0	0	0	0	0	0	0	0	0	0	0	0	0	0	0	0
ENSMUSG00000104199	4930420N18Rik	0	NA	NA	NA	NA	NA	NA	NA	NA	NA	NA	NA	NA	NA	NA	NA	NA	NA	NA	NA	NA	NA	NA	NA	NA	NA	NA	NA	NA	NA	NA	ENSMUSG00000104199	0	0	0	0	0	0	0	0	0	0	0	0	0	0	0	0
ENSMUSG00000093436	Gm20646	0	NA	NA	NA	NA	NA	NA	NA	NA	NA	NA	NA	NA	NA	NA	NA	NA	NA	NA	NA	NA	NA	NA	NA	NA	NA	NA	NA	NA	NA	NA	ENSMUSG00000093436	0	0	0	0	0	0	0	0	0	0	0	0	0	0	0	0
ENSMUSG00000045515	Pou3f3	0.13976	0	6.59616	0	1	NA	0	6.27734	0	1	NA	0	8.35337	0	1	NA	-0.604325	4.05733	-0.148947	0.881596	NA	1.04066	3.53193	0.294645	0.768265	NA	0.43634	4.138	0.105447	0.916021	NA	ENSMUSG00000045515	0	0	0	0	0	0	0	0	0	0	0	0	0	0	0	0
ENSMUSG00000097063	Pantr2	0	NA	NA	NA	NA	NA	NA	NA	NA	NA	NA	NA	NA	NA	NA	NA	NA	NA	NA	NA	NA	NA	NA	NA	NA	NA	NA	NA	NA	NA	NA	ENSMUSG00000097063	0	0	0	0	0	0	0	0	0	0	0	0	0	0	0	0
ENSMUSG00000099784	Dalir	0	NA	NA	NA	NA	NA	NA	NA	NA	NA	NA	NA	NA	NA	NA	NA	NA	NA	NA	NA	NA	NA	NA	NA	NA	NA	NA	NA	NA	NA	NA	ENSMUSG00000099784	0	0	0	0	0	0	0	0	0	0	0	0	0	0	0	0
ENSMUSG00000060679	Mrps9	467.772	-0.476798	0.77604	-0.6144	0.538951	0.972938	0.4123	0.738348	0.558409	0.576565	1	0.889099	0.982676	0.904773	0.365586	1	0.288676	0.477338	0.604762	0.545337	1	-0.11502	0.415542	-0.276795	0.781937	0.911388	0.173656	0.486744	0.356771	0.721264	0.897067	ENSMUSG00000060679	280.251	1159.09	890.309	453.724	676.798	135.387	410.186	277.786	404.269	551.667	956.459	963.155	655.821	404.734	41.312	194.941
ENSMUSG00000077448	Gm23126	0	NA	NA	NA	NA	NA	NA	NA	NA	NA	NA	NA	NA	NA	NA	NA	NA	NA	NA	NA	NA	NA	NA	NA	NA	NA	NA	NA	NA	NA	NA	ENSMUSG00000077448	0	0	0	0	0	0	0	0	0	0	0	0	0	0	0	0
ENSMUSG00000041907	Gpr45	0.0376087	0	6.59616	0	1	NA	0	6.27734	0	1	NA	0	8.35337	0	1	NA	0.489366	4.0578	0.120599	0.904009	NA	0	3.53247	0	1	NA	0.642433	4.138	0.155252	0.876623	NA	ENSMUSG00000041907	0	0	0	0	0	0	0	0	0	0	0	0	0	0	0	0
ENSMUSG00000089088	Gm24001	0	0	0	0	1	NA	0	0	0	1	NA	0	0	0	1	NA	0	0	0	1	NA	0	0	0	1	NA	0	0	0	1	NA	ENSMUSG00000089088	0	0	0	0	0	0	0	0	0	0	0	0	0	0	0	0
ENSMUSG00000070939	Tgfbrap1	77.2324	0.614809	1.70668	0.360237	0.71867	0.999332	1.00595	1.62404	0.619411	0.535646	1	0.391138	2.16113	0.180988	0.856377	1	0.0153261	1.04983	0.0145986	0.988352	1	0.816748	0.914069	0.89353	0.371573	0.650294	0.832074	1.07069	0.777135	0.437079	0.724366	ENSMUSG00000070939	0	0	271.417	0	111.576	34.7146	89.0026	202.026	121.978	0	0	104.883	28.6524	0	40.1644	7.9894
ENSMUSG00000100269	Gm28782	0	NA	NA	NA	NA	NA	NA	NA	NA	NA	NA	NA	NA	NA	NA	NA	NA	NA	NA	NA	NA	NA	NA	NA	NA	NA	NA	NA	NA	NA	NA	ENSMUSG00000100269	0	0	0	0	0	0	0	0	0	0	0	0	0	0	0	0
ENSMUSG00000041878	8430432A02Rik	0	0	0	0	1	NA	0	0	0	1	NA	0	0	0	1	NA	0	0	0	1	NA	0	0	0	1	NA	0	0	0	1	NA	ENSMUSG00000041878	0	0	0	0	0	0	0	0	0	0	72.429	0	0	0	0	0
ENSMUSG00000010290	AI597479	304.074	-0.56162	1.28558	-0.43686	0.662213	0.993235	0.670651	1.22314	0.548304	0.583483	1	1.23227	1.62789	0.756976	0.449064	1	0.438364	0.790641	0.554442	0.579277	1	0.486488	0.688338	0.706757	0.479718	0.736251	0.924852	0.806276	1.14707	0.251354	0.561369	ENSMUSG00000010290	2.86702	1.86648	1.4913	500.022	276.004	0	224.441	733.11	0	1.96323	0	2.95446	3.1836	420.434	0	247.671
ENSMUSG00000008136	Fhl2	10.8498	-2.19905	4.70289	-0.467595	0.640074	0.989272	-2.95297	4.49318	-0.657212	0.511044	1	-0.753923	5.97529	-0.126173	0.899595	1	5.98562	2.8812	2.07748	0.0377576	0.635103	-2.19917	2.5129	-0.875151	0.381492	0.658979	3.78646	2.9306	1.29204	0.196343	0.494189	ENSMUSG00000008136	0	3.73296	0	149.698	0	0	0	0	0	1.96323	0	0	512.559	0	0	0
ENSMUSG00000094497	Gm8210	1.94654	0.470565	0.292006	1.61149	0.107072	0.501953	0.294656	0.30492	0.966341	0.333874	1	-0.175909	0.38271	-0.45964	0.645775	1	-0.118901	0.231464	-0.513693	0.607467	1	-0.170567	0.181518	-0.939673	0.347385	0.629184	-0.289469	0.228918	-1.26451	0.206048	0.50685	ENSMUSG00000094497	3.58378	2.79972	0	1.54328	5.87244	4.33933	0.96742	3.82625	5.22762	2.94484	0	0.738616	1.5918	4.36135	3.44266	2.39682
ENSMUSG00000099576	Gm29040	0	NA	NA	NA	NA	NA	NA	NA	NA	NA	NA	NA	NA	NA	NA	NA	NA	NA	NA	NA	NA	NA	NA	NA	NA	NA	NA	NA	NA	NA	NA	ENSMUSG00000099576	0	0	0	0	0	0	0	0	0	0	0	0	0	0	0	0
ENSMUSG00000099694	Gm29610	0	NA	NA	NA	NA	NA	NA	NA	NA	NA	NA	NA	NA	NA	NA	NA	NA	NA	NA	NA	NA	NA	NA	NA	NA	NA	NA	NA	NA	NA	NA	ENSMUSG00000099694	0	0	0	0	0	0	0	0	0	0	0	0	0	0	0	0
ENSMUSG00000101923	Gm29041	0	NA	NA	NA	NA	NA	NA	NA	NA	NA	NA	NA	NA	NA	NA	NA	NA	NA	NA	NA	NA	NA	NA	NA	NA	NA	NA	NA	NA	NA	NA	ENSMUSG00000101923	0	0	0	0	0	0	0	0	0	0	0	0	0	0	0	0
ENSMUSG00000066877	Nck2	1175.69	-1.84062	0.606862	-3.03301	0.00242125	0.0267426	0.136696	0.576724	0.237021	0.81264	1	1.97732	0.76813	2.57419	0.0100474	0.110454	-0.296675	0.372676	-0.796068	0.425993	1	1.58529	0.324481	4.88563	1.031e-06	2.46796e-05	1.28862	0.38009	3.39029	0.00069818	0.00770626	ENSMUSG00000066877	15.7686	552.479	724.774	923.652	377.304	1.73573	499.189	183.66	51.4049	524.181	1458.5	714.241	627.169	506.789	621.975	872.442
ENSMUSG00000103422	Gm37536	0.0318297	0	6.59616	0	1	NA	0.849913	6.27734	0.135394	0.892301	NA	0.766563	8.35337	0.0917669	0.926883	NA	-0.0994316	4.05778	-0.0245039	0.980451	NA	0.329671	3.53244	0.0933266	0.925644	NA	0	4.138	0	1	NA	ENSMUSG00000103422	0	0	0	0	0	0	0	0	0	0	0	1.47723	0	0	0	0
ENSMUSG00000103945	Gm38228	5.67724	-3.03521	2.23283	-1.35935	0.174034	0.65299	1.35229	2.02814	0.666763	0.504923	1	4.3875	2.77478	1.58121	0.11383	0.624548	-0.555467	1.30128	-0.426861	0.669481	1	2.94116	1.14295	2.5733	0.0100735	0.0663297	2.38569	1.33661	1.78488	0.0742801	0.278277	ENSMUSG00000103945	5.01729	0	0.745652	0.771639	0	0	169.298	0	0	15.7058	0	0	13.5303	1.74454	227.216	0
ENSMUSG00000026051	Ecrg4	0	NA	NA	NA	NA	NA	NA	NA	NA	NA	NA	NA	NA	NA	NA	NA	NA	NA	NA	NA	NA	NA	NA	NA	NA	NA	NA	NA	NA	NA	NA	ENSMUSG00000026051	0	0	0	0	0	0	0	0	0	0	0	0	0	0	0	0
ENSMUSG00000100764	Gm29155	0	NA	NA	NA	NA	NA	NA	NA	NA	NA	NA	NA	NA	NA	NA	NA	NA	NA	NA	NA	NA	NA	NA	NA	NA	NA	NA	NA	NA	NA	NA	ENSMUSG00000100764	0	0	0	0	0	0	0	0	0	0	0	0	0	0	0	0
ENSMUSG00000100635	Gm29157	0	NA	NA	NA	NA	NA	NA	NA	NA	NA	NA	NA	NA	NA	NA	NA	NA	NA	NA	NA	NA	NA	NA	NA	NA	NA	NA	NA	NA	NA	NA	ENSMUSG00000100635	0	0	0	0	0	0	0	0	0	0	0	0	0	0	0	0
ENSMUSG00000100480	Gm29156	0.0506956	-0.367772	6.59615	-0.0557555	0.955537	NA	-0.242385	6.27733	-0.0386127	0.969199	NA	0	8.35337	0	1	NA	0	4.0578	0	1	NA	-0.298049	3.53245	-0.0843745	0.932759	NA	-0.220877	4.13799	-0.053378	0.957431	NA	ENSMUSG00000100480	0	0	0	0	0	0	0	0	0	0	0	0	0	0	0	0
ENSMUSG00000057363	Uxs1	274.683	0.169992	1.12741	0.150781	0.880149	1	-0.35128	1.0731	-0.327351	0.743402	1	-0.521273	1.42789	-0.365065	0.715063	1	-0.314966	0.693603	-0.454102	0.649756	1	0.275685	0.603775	0.456602	0.647957	0.840657	-0.0392811	0.707305	-0.0555363	0.955711	0.989804	ENSMUSG00000057363	281.685	0	2.98261	343.38	324.452	631.806	259.269	339.771	92.3546	162.948	145.85	305.787	0	27.9127	173.281	82.2908
ENSMUSG00000090243	Gm16103	0.131921	-0.367536	2.2869	-0.160714	0.872319	NA	-0.242145	2.17635	-0.111262	0.911408	NA	0	2.89617	0	1	NA	-0.192748	1.40574	-0.137115	0.89094	NA	0.487354	1.22338	0.398367	0.69036	NA	0.294606	1.43459	0.205359	0.837292	NA	ENSMUSG00000090243	0.716756	0.933241	0	1.54328	0	0	0	0	0	0	0	0	0	0	0	0
ENSMUSG00000100701	Gm19587	0.692939	-0.426679	1.08812	-0.392123	0.694967	NA	-1.15591	1.05861	-1.09191	0.274873	1	-0.729229	1.40788	-0.517961	0.604485	1	0.0685163	0.618046	0.11086	0.911728	1	0.418749	0.54596	0.766997	0.443083	0.709845	0.487266	0.63753	0.764303	0.444687	0.72963	ENSMUSG00000100701	0	1.86648	1.4913	0	0	3.47146	0	0	0.87127	0	0.992178	0	0	0.872271	0	0
ENSMUSG00000101395	Gm8241	0.00736543	0	6.59616	0	1	NA	0	6.27734	0	1	NA	0	8.35337	0	1	NA	0.180222	4.0578	0.0444138	0.964575	NA	0	3.53247	0	1	NA	0.333287	4.138	0.080543	0.935805	NA	ENSMUSG00000101395	0	0	0	0	0	0	0	0	0	0	0	0	0	0	0	0
ENSMUSG00000088848	Gm26352	0	NA	NA	NA	NA	NA	NA	NA	NA	NA	NA	NA	NA	NA	NA	NA	NA	NA	NA	NA	NA	NA	NA	NA	NA	NA	NA	NA	NA	NA	NA	ENSMUSG00000088848	0	0	0	0	0	0	0	0	0	0	0	0	0	0	0	0
ENSMUSG00000095757	Gm24180	0	NA	NA	NA	NA	NA	NA	NA	NA	NA	NA	NA	NA	NA	NA	NA	NA	NA	NA	NA	NA	NA	NA	NA	NA	NA	NA	NA	NA	NA	NA	ENSMUSG00000095757	0	0	0	0	0	0	0	0	0	0	0	0	0	0	0	0
ENSMUSG00000041763	Tpp2	1049.61	0.220592	0.676033	0.326304	0.744194	1	0.185778	0.643371	0.288758	0.772767	1	-0.034814	0.856136	-0.0406641	0.967564	1	0.269811	0.415878	0.648775	0.516484	1	0.174077	0.362048	0.480811	0.630651	0.829085	0.443888	0.42409	1.04668	0.295246	0.607551	ENSMUSG00000041763	105.363	2870.65	1984.18	841.087	782.502	1184.64	102.547	1085.13	1163.15	608.6	872.124	609.358	510.968	2062.92	1439.03	2806.68
ENSMUSG00000047343	Mettl21c	0.0990181	0.0833665	6.59616	0.0126386	0.989916	NA	0.208751	6.27734	0.0332546	0.973472	NA	0	8.35337	0	1	NA	-0.534041	4.0575	-0.131618	0.895286	NA	0.867331	3.53212	0.245555	0.806027	NA	0.33329	4.138	0.0805437	0.935805	NA	ENSMUSG00000047343	0	0	0	0	113.044	0	0	0	0	0	0	0	0	0	0	0
ENSMUSG00000090106	Gm15838	0	NA	NA	NA	NA	NA	NA	NA	NA	NA	NA	NA	NA	NA	NA	NA	NA	NA	NA	NA	NA	NA	NA	NA	NA	NA	NA	NA	NA	NA	NA	ENSMUSG00000090106	0	0	0	0	0	0	0	0	0	0	0	0	0	0	0	0
ENSMUSG00000091844	Gm8251	5.61615	-27.3652	6.58932	-4.15296	3.28205e-05	0.000593131	-27.6889	6.27015	-4.41598	1.00553e-05	0.000577414	0	8.35337	0	1	1	0	4.0578	0	1	1	-23.8908	3.51969	-6.78777	1.13884e-11	6.07172e-10	-32.3199	4.12709	-7.83116	4.83393e-15	3.65013e-13	ENSMUSG00000091844	0	0	0	0	0	0	0	0	0	0	0	0	0	0	0	0
ENSMUSG00000026049	Tex30	212.96	-0.385809	1.0466	-0.368631	0.712403	0.999332	-0.55908	0.99609	-0.561275	0.57461	1	-0.173271	1.3255	-0.130721	0.895996	1	-0.651481	0.644414	-1.01097	0.312033	1	-1.28794	0.560594	-2.29746	0.0215927	0.115612	-1.93942	0.656973	-2.95206	0.00315663	0.0266368	ENSMUSG00000026049	283.118	8.39917	22.3696	675.184	306.835	184.855	746.848	6.12201	383.359	189.451	361.153	383.341	520.518	1259.56	2.29511	540.083
ENSMUSG00000101104	Gm29247	42.6357	-2.10686	1.74412	-1.20798	0.227057	0.746146	-0.635485	1.65759	-0.383379	0.701439	1	1.47137	2.20779	0.666445	0.505127	1	0.0852775	1.07265	0.0795014	0.936634	1	-1.6402	0.933111	-1.75778	0.0787854	0.282082	-1.55492	1.09322	-1.42234	0.154928	0.433769	ENSMUSG00000101104	60.9242	34.5299	55.1783	205.256	55.7881	39.0539	222.507	3.061	54.0187	64.7865	145.85	71.6457	130.528	202.367	39.0169	131.026
ENSMUSG00000026047	Poglut2	282.305	-2.25605	1.20015	-1.8798	0.0601353	0.339892	0.292111	1.14075	0.256069	0.797898	1	2.54816	1.51917	1.67733	0.0934773	0.553564	0.0891953	0.73741	0.120957	0.903725	1	0.22912	0.641952	0.356912	0.721158	0.880561	0.318316	0.751975	0.423306	0.672072	0.869891	ENSMUSG00000026047	1.43351	341.566	465.287	853.433	145.343	0	609.475	3.061	0	466.266	850.296	181.699	313.584	0	439.513	230.894
ENSMUSG00000041684	Bivm	236.572	-1.73038	1.65059	-1.04834	0.294482	0.832082	-1.39352	1.57065	-0.887226	0.374957	1	0.33686	2.09037	0.161149	0.871976	1	-0.332235	1.01494	-0.327344	0.743408	1	0.416404	0.88353	0.471296	0.637429	0.833863	0.0841686	1.035	0.0813226	0.935185	0.985855	ENSMUSG00000041684	0	1377.46	0	225.319	0	452.158	0	1.5305	0	0	0	0	765.655	0	0	1.59788
ENSMUSG00000026048	Ercc5	202.959	-0.601877	1.42603	-0.422066	0.672977	0.994703	-0.236179	1.35702	-0.174042	0.861832	1	0.365697	1.80591	0.202501	0.839525	1	0.136244	0.877337	0.155292	0.876591	1	-0.786256	0.763677	-1.02957	0.303214	0.589367	-0.650012	0.894583	-0.72661	0.467465	0.744394	ENSMUSG00000026048	237.963	218.378	405.635	216.059	428.688	3.47146	796.187	261.716	1.74254	282.705	353.215	140.337	417.051	940.308	2.29511	353.131
ENSMUSG00000046828	Mettl21e	0	NA	NA	NA	NA	NA	NA	NA	NA	NA	NA	NA	NA	NA	NA	NA	NA	NA	NA	NA	NA	NA	NA	NA	NA	NA	NA	NA	NA	NA	NA	ENSMUSG00000046828	0	0	0	0	0	0	0	0	0	0	0	0	0	0	0	0
ENSMUSG00000089703	Gm15833	0	NA	NA	NA	NA	NA	NA	NA	NA	NA	NA	NA	NA	NA	NA	NA	NA	NA	NA	NA	NA	NA	NA	NA	NA	NA	NA	NA	NA	NA	NA	ENSMUSG00000089703	0	0	0	0	0	0	0	0	0	0	0	0	0	0	0	0
ENSMUSG00000100966	Gm5700	0	NA	NA	NA	NA	NA	NA	NA	NA	NA	NA	NA	NA	NA	NA	NA	NA	NA	NA	NA	NA	NA	NA	NA	NA	NA	NA	NA	NA	NA	NA	ENSMUSG00000100966	0	0	0	0	0	0	0	0	0	0	0	0	0	0	0	0
ENSMUSG00000100769	Gm28893	0	NA	NA	NA	NA	NA	NA	NA	NA	NA	NA	NA	NA	NA	NA	NA	NA	NA	NA	NA	NA	NA	NA	NA	NA	NA	NA	NA	NA	NA	NA	ENSMUSG00000100769	0	0	0	0	0	0	0	0	0	0	0	0	0	0	0	0
ENSMUSG00000101567	Txn-ps1	1.61923	0.792081	0.814119	0.97293	0.330588	0.867676	0.608279	0.786625	0.773276	0.439359	1	-0.183802	1.03179	-0.178139	0.858614	1	0.291695	0.530517	0.549832	0.582435	1	-0.173257	0.460777	-0.37601	0.706909	0.873002	0.118438	0.534895	0.221423	0.824763	0.943867	ENSMUSG00000101567	2.86702	0	0	4.62984	1.46811	3.47146	0	3.061	0	0	7.93742	2.95446	1.5918	0	2.29511	3.19576
ENSMUSG00000056870	Gulp1	86.5857	-3.4551	2.57165	-1.34353	0.179099	0.659416	-19.3722	2.44586	-7.92041	2.36731e-15	4.51374e-13	-15.9171	3.27563	-4.85925	1.17829e-06	3.69743e-05	-0.821436	1.51688	-0.541531	0.588141	1	6.13762	1.32619	4.628	3.69209e-06	7.63321e-05	5.31619	1.55177	3.42588	0.000612821	0.00692039	ENSMUSG00000056870	0	0	0	0	0	0	0	0	0	0	0	0	0	0	0	0
ENSMUSG00000102319	Gm37626	0.638268	-0.0447913	6.59616	-0.00679051	0.994582	NA	0.0805819	6.27734	0.0128369	0.989758	1	0	8.35337	0	1	1	-3.3011	4.05046	-0.814992	0.415077	1	3.40311	3.52404	0.965685	0.334202	0.618096	0.102014	4.138	0.0246529	0.980332	0.996073	ENSMUSG00000102319	0	0	0	0	0	0	0	0	0	0	0	0	0	0	0	0
ENSMUSG00000089877	Gm16102	0.00997053	0.0192272	6.59616	0.00291491	0.997674	NA	0.144614	6.27734	0.0230375	0.98162	NA	0	8.35337	0	1	NA	0.0183077	4.05779	0.00451173	0.9964	NA	0.147812	3.53246	0.0418439	0.966623	NA	0.16612	4.138	0.0401449	0.967978	NA	ENSMUSG00000089877	0	0	0	0	0	0	0	0	0	0	0	0	0	0	0	0
ENSMUSG00000101701	4930521E06Rik	0.0553304	0	6.59616	0	1	NA	0	6.27734	0	1	NA	0	8.35337	0	1	NA	-0.281394	4.05772	-0.0693478	0.944713	NA	0.511634	3.53238	0.144841	0.884836	NA	0	4.138	0	1	NA	ENSMUSG00000101701	0	0	0	0	0	0	0	0	0	0	0	0	0	0	0	0
ENSMUSG00000103071	Gm38110	0	NA	NA	NA	NA	NA	NA	NA	NA	NA	NA	NA	NA	NA	NA	NA	NA	NA	NA	NA	NA	NA	NA	NA	NA	NA	NA	NA	NA	NA	NA	ENSMUSG00000103071	0	0	0	0	0	0	0	0	0	0	0	0	0	0	0	0
ENSMUSG00000100434	Gm3489	0	NA	NA	NA	NA	NA	NA	NA	NA	NA	NA	NA	NA	NA	NA	NA	NA	NA	NA	NA	NA	NA	NA	NA	NA	NA	NA	NA	NA	NA	NA	ENSMUSG00000100434	0	0	0	0	0	0	0	0	0	0	0	0	0	0	0	0
ENSMUSG00000100013	Gm19480	0	NA	NA	NA	NA	NA	NA	NA	NA	NA	NA	NA	NA	NA	NA	NA	NA	NA	NA	NA	NA	NA	NA	NA	NA	NA	NA	NA	NA	NA	NA	ENSMUSG00000100013	0	0	0	0	0	0	0	0	0	0	0	0	0	0	0	0
ENSMUSG00000101251	Gm3496	0	NA	NA	NA	NA	NA	NA	NA	NA	NA	NA	NA	NA	NA	NA	NA	NA	NA	NA	NA	NA	NA	NA	NA	NA	NA	NA	NA	NA	NA	NA	ENSMUSG00000101251	0	0	0	0	0	0	0	0	0	0	0	0	0	0	0	0
ENSMUSG00000101937	Gm5268	0.0233053	0.0192254	6.59616	0.00291464	0.997674	NA	0.785789	6.27734	0.125179	0.900382	NA	0.766564	8.35337	0.091767	0.926883	NA	0.180218	4.0578	0.0444127	0.964575	NA	0.0889501	3.53247	0.0251807	0.979911	NA	0.269168	4.138	0.0650478	0.948136	NA	ENSMUSG00000101937	0	0	0	0	0	0	0	0	0	0	0	0	0	0	0	0
ENSMUSG00000026043	Col3a1	1585.19	-3.95019	1.41471	-2.79222	0.00523472	0.0512706	0.832816	1.31187	0.634832	0.525538	1	4.78301	1.77426	2.69577	0.00702256	0.0826726	-1.57593	0.846863	-1.8609	0.0627586	0.827906	6.75056	0.737993	9.14719	5.84358e-20	6.94676e-18	5.17463	0.864259	5.98736	2.13276e-09	8.54755e-08	ENSMUSG00000026043	0	0	0	0	559.349	0	324.086	0	0	0	0	0	0	0	0	0
ENSMUSG00000105211	Gm47302	4.17878	-15.5751	4.01535	-3.8789	0.000104932	0.00170484	-17.1829	3.82113	-4.49682	6.89759e-06	0.00040316	0	5.08669	0	1	1	-28.4679	2.45479	-11.5969	4.27281e-31	4.10007e-28	4.7224	2.13002	2.21707	0.0266182	0.13508	-23.7455	2.51767	-9.43153	4.0415e-21	4.97246e-19	ENSMUSG00000105211	0	0	0	0	10.2768	0	2.90226	0	0	0	0	0	0	0	0	0
ENSMUSG00000026042	Col5a2	821.408	-1.50383	1.05641	-1.42353	0.154583	0.615511	0.675257	1.00492	0.671952	0.501614	1	2.17909	1.33762	1.62909	0.103295	0.58824	-0.0323812	0.649576	-0.0498498	0.960242	1	0.996406	0.565507	1.76197	0.0780742	0.280491	0.964025	0.662428	1.45529	0.145589	0.420055	ENSMUSG00000026042	183.489	599.141	2154.94	990.785	304.633	0.867865	1242.17	4.5915	2294.05	1352.66	850.296	462.373	440.928	606.228	3008.89	674.305
ENSMUSG00000104476	Gm38211	15.131	-22.4199	4.68754	-4.78286	1.72816e-06	3.99429e-05	-23.4663	4.46	-5.26151	1.42874e-07	1.02405e-05	0	5.94857	0	1	1	-1.65577	2.85229	-0.580505	0.561574	1	-0.722843	2.48118	-0.29133	0.770799	0.905311	-2.37861	2.90833	-0.817861	0.413437	0.706291	ENSMUSG00000104476	0	0	0	219.146	0	0	0	0	0	0	0	0	0	0	0	0
ENSMUSG00000100218	Gm8296	0	NA	NA	NA	NA	NA	NA	NA	NA	NA	NA	NA	NA	NA	NA	NA	NA	NA	NA	NA	NA	NA	NA	NA	NA	NA	NA	NA	NA	NA	NA	ENSMUSG00000100218	0	0	0	0	0	0	0	0	0	0	0	0	0	0	0	0
ENSMUSG00000100361	Gm7063	0.0291537	-0.109013	6.59616	-0.0165268	0.986814	NA	0.0163738	6.27734	0.00260839	0.997919	NA	0	8.35337	0	1	NA	0.180221	4.0578	0.0444135	0.964575	NA	-0.0392917	3.53247	-0.011123	0.991125	NA	0.140929	4.138	0.0340573	0.972831	NA	ENSMUSG00000100361	0	0	0	0	0	0	0	0	0	0	0	0	0	0	0	0
ENSMUSG00000100894	Gm8304	0.0183297	0	6.59616	0	1	NA	0	6.27734	0	1	NA	0	8.35337	0	1	NA	0.28327	4.0578	0.0698088	0.944346	NA	0	3.53247	0	1	NA	0.436336	4.138	0.105446	0.916022	NA	ENSMUSG00000100894	0	0	0	0	0	0	0	0	0	0	0	0	0	0	0	0
ENSMUSG00000095121	Gm23216	0	NA	NA	NA	NA	NA	NA	NA	NA	NA	NA	NA	NA	NA	NA	NA	NA	NA	NA	NA	NA	NA	NA	NA	NA	NA	NA	NA	NA	NA	NA	ENSMUSG00000095121	0	0	0	0	0	0	0	0	0	0	0	0	0	0	0	0
ENSMUSG00000065255	Gm23974	0	NA	NA	NA	NA	NA	NA	NA	NA	NA	NA	NA	NA	NA	NA	NA	NA	NA	NA	NA	NA	NA	NA	NA	NA	NA	NA	NA	NA	NA	NA	ENSMUSG00000065255	0	0	0	0	0	0	0	0	0	0	0	0	0	0	0	0
ENSMUSG00000100843	Gm8307	0	NA	NA	NA	NA	NA	NA	NA	NA	NA	NA	NA	NA	NA	NA	NA	NA	NA	NA	NA	NA	NA	NA	NA	NA	NA	NA	NA	NA	NA	NA	ENSMUSG00000100843	0	0	0	0	0	0	0	0	0	0	0	0	0	0	0	0
ENSMUSG00000087764	Gm23984	0	NA	NA	NA	NA	NA	NA	NA	NA	NA	NA	NA	NA	NA	NA	NA	NA	NA	NA	NA	NA	NA	NA	NA	NA	NA	NA	NA	NA	NA	NA	ENSMUSG00000087764	0	0	0	0	0	0	0	0	0	0	0	0	0	0	0	0
ENSMUSG00000025995	Wdr75	525.353	0.40385	0.825772	0.489057	0.624801	0.988878	0.506383	0.785858	0.644371	0.519335	1	0.102533	1.04575	0.098048	0.921894	1	0.917598	0.508056	1.80609	0.0709036	0.864879	-0.513492	0.442307	-1.16094	0.245666	0.532323	0.404106	0.518045	0.780058	0.435357	0.723156	ENSMUSG00000025995	261.616	1.86648	715.826	58.6446	230.493	848.772	1026.43	563.225	820.736	384.792	113.108	822.818	105.059	832.146	823.944	1276.71
ENSMUSG00000099850	Gm28906	0	NA	NA	NA	NA	NA	NA	NA	NA	NA	NA	NA	NA	NA	NA	NA	NA	NA	NA	NA	NA	NA	NA	NA	NA	NA	NA	NA	NA	NA	NA	ENSMUSG00000099850	0	0	0	0	0	0	0	0	0	0	0	0	0	0	0	0
ENSMUSG00000084817	Gm5526	16.3105	-0.130178	0.309586	-0.420491	0.674127	0.994927	-0.0158311	0.29463	-0.0537321	0.957149	1	0.114347	0.393403	0.290661	0.77131	1	0.0909885	0.172767	0.526654	0.598434	1	1.16625	0.157159	7.42083	1.16392e-13	7.72754e-12	1.25723	0.181752	6.91731	4.60296e-12	2.49183e-10	ENSMUSG00000084817	13.6184	22.3978	18.6413	12.3462	12.4789	13.8858	12.5765	6.12201	12.1978	5.88968	4.96089	13.2951	7.959	6.10589	10.328	14.3809
ENSMUSG00000098549	Gm5269	0.111201	-0.562875	2.12617	-0.264737	0.791212	NA	-0.116887	2.02338	-0.0577679	0.953934	NA	0.445989	2.69272	0.165628	0.86845	NA	-0.325954	1.30732	-0.249331	0.803105	NA	0.116073	1.13767	0.102027	0.918735	NA	-0.209881	1.33369	-0.157369	0.874954	NA	ENSMUSG00000098549	0.716756	0	0	0	0	0	0	0	0	0	0	0.738616	0	0	0	0
ENSMUSG00000099381	Gm18303	0.112798	0	6.59616	0	1	NA	0	6.27734	0	1	NA	0	8.35337	0	1	NA	0.274238	4.05769	0.0675849	0.946116	NA	0.574294	3.53234	0.162582	0.870848	NA	0.848532	4.138	0.205058	0.837527	NA	ENSMUSG00000099381	0	0	0	0	0	0	0	0	0	0	0	0	0	0	0	0
ENSMUSG00000025993	Slc40a1	3957.51	2.8174	0.964192	2.92203	0.00347762	0.0362005	-1.477	0.921331	-1.60312	0.108908	1	-4.2944	1.2236	-3.50965	0.000448696	0.00801984	-0.139296	0.592889	-0.234944	0.814252	1	6.37504	0.516574	12.341	5.44685e-35	1.5972e-32	6.23575	0.604975	10.3074	6.52183e-25	1.07238e-22	ENSMUSG00000025993	0	1978.47	1402.57	35.4954	0	538.077	282.487	0	0	0	1.98436	0	0	0	261.642	0
ENSMUSG00000099946	Gm9496	0	NA	NA	NA	NA	NA	NA	NA	NA	NA	NA	NA	NA	NA	NA	NA	NA	NA	NA	NA	NA	NA	NA	NA	NA	NA	NA	NA	NA	NA	NA	ENSMUSG00000099946	0	0	0	0	0	0	0	0	0	0	0	0	0	0	0	0
ENSMUSG00000070896	Rpl23a-ps1	0.0599144	0.0584712	4.1511	0.0140857	0.988762	NA	-0.176808	3.95045	-0.0447563	0.964302	NA	-0.235279	5.25697	-0.0447557	0.964302	NA	0.376541	2.55363	0.147453	0.882774	NA	-0.119646	2.22301	-0.0538219	0.957077	NA	0.256895	2.60409	0.0986505	0.921416	NA	ENSMUSG00000070896	0	0	0	0	0	0	0	0	0	0	0	0	0.7959	0.872271	0	0
ENSMUSG00000090682	Gm3852	0.0428963	-0.109006	6.59616	-0.0165257	0.986815	NA	0.0163797	6.27734	0.00260934	0.997918	NA	0	8.35337	0	1	NA	-0.0467412	4.05777	-0.0115189	0.990809	NA	0.187671	3.53243	0.0531281	0.95763	NA	0.14093	4.138	0.0340575	0.972831	NA	ENSMUSG00000090682	0	0	0	0	0	0	0	0	0	0	0	0	0	0	0	0
ENSMUSG00000044457	Stk-ps2	0	NA	NA	NA	NA	NA	NA	NA	NA	NA	NA	NA	NA	NA	NA	NA	NA	NA	NA	NA	NA	NA	NA	NA	NA	NA	NA	NA	NA	NA	NA	ENSMUSG00000044457	0	0	0	0	0	0	0	0	0	0	0	0	0	0	0	0
ENSMUSG00000099432	Gm18849	0	NA	NA	NA	NA	NA	NA	NA	NA	NA	NA	NA	NA	NA	NA	NA	NA	NA	NA	NA	NA	NA	NA	NA	NA	NA	NA	NA	NA	NA	NA	ENSMUSG00000099432	0	0	0	0	0	0	0	0	0	0	0	0	0	0	0	0
ENSMUSG00000041144	Dnah7b	0.0778255	-0.367768	6.59615	-0.0557549	0.955537	NA	0.0782069	6.27733	0.0124586	0.99006	NA	0.445975	8.35337	0.0533886	0.957422	NA	0.371627	4.05779	0.0915837	0.927029	NA	-0.18031	3.53243	-0.0510442	0.95929	NA	0.191317	4.13799	0.0462344	0.963123	NA	ENSMUSG00000041144	0	0	0	0	0	0	4.8371	0	0	0	0	0.738616	0	0	34.4266	0
ENSMUSG00000096047	n-R5s211	0	NA	NA	NA	NA	NA	NA	NA	NA	NA	NA	NA	NA	NA	NA	NA	NA	NA	NA	NA	NA	NA	NA	NA	NA	NA	NA	NA	NA	NA	NA	ENSMUSG00000096047	0	0	0	0	0	0	0	0	0	0	0	0	0	0	0	0
ENSMUSG00000101262	Gm8326	0.782956	-1.02324	0.827332	-1.2368	0.216162	NA	-1.3409	0.810713	-1.65398	0.0981318	1	-0.31766	1.09759	-0.289416	0.772263	1	-0.559906	0.450637	-1.24248	0.214061	1	0.216523	0.358206	0.604466	0.545534	0.778374	-0.343383	0.460208	-0.746147	0.455579	0.736443	ENSMUSG00000101262	0.716756	0	0	1.54328	0.734054	0	1.93484	0	0	0	0	0.738616	0	0.872271	0	1.59788
ENSMUSG00000101337	Dnah7c	5.95547	-3.89346	3.14402	-1.23837	0.215579	0.728204	2.19749	2.91601	0.753594	0.451093	1	6.09095	3.94111	1.54549	0.122228	0.65417	1.45984	1.88455	0.774637	0.438554	1	1.04205	1.64503	0.633453	0.526438	0.766083	2.5019	1.9238	1.30049	0.193432	0.490876	ENSMUSG00000101337	0	0	0	1.54328	12.4789	0	0	0	0	0	0	98.9745	0	0	0	19.1746
ENSMUSG00000025986	Slc39a10	1826.39	0.151793	0.61438	0.247067	0.804856	1	0.149544	0.584692	0.255765	0.798132	1	-0.00224931	0.778057	-0.00289093	0.997693	1	0.25896	0.377928	0.685211	0.493211	1	0.535044	0.329016	1.62619	0.103908	0.336307	0.794004	0.385399	2.06021	0.0393783	0.180658	ENSMUSG00000025986	716.756	1213.21	639.77	1763.97	1066.58	604.902	1438.55	639.75	374.646	1606.9	1096.36	4400.67	1253.54	338.441	1461.98	745.411
ENSMUSG00000100213	Gm28151	2.91992	2.8363	5.05142	0.561486	0.574466	0.981776	-2.61164	4.85263	-0.538192	0.590445	1	-5.44794	6.4271	-0.847652	0.396632	1	0.24119	3.10811	0.0776003	0.938146	1	1.7421	2.71061	0.642696	0.520422	0.762545	1.98329	3.17335	0.624982	0.531983	0.785747	ENSMUSG00000100213	44.4388	0	0	0	0	0	0	0	0	0	0	0	27.0606	0	0	0
ENSMUSG00000103129	Gm37393	1.92604	-5.03184	5.45091	-0.92312	0.355945	0.891448	-4.90646	5.18666	-0.945976	0.344161	1	0	6.91288	0	1	1	-1.58315	3.35497	-0.471882	0.637011	1	-3.09573	2.9052	-1.06558	0.286612	0.574988	-4.67888	3.41199	-1.37131	0.170279	0.457039	ENSMUSG00000103129	0	0	0	0	95.4271	0	64.8171	3.061	861.686	0	0	0	1.5918	0	0	0
ENSMUSG00000100160	Gm28527	2.38394	-0.300568	3.57664	-0.0840365	0.933027	1	-0.175184	3.40376	-0.0514679	0.958953	1	0.125384	4.52947	0.0276819	0.977916	1	-0.744953	2.15484	-0.345712	0.729559	1	4.63316	1.89577	2.44394	0.0145277	0.0868795	3.88821	2.21612	1.75451	0.0793432	0.290275	ENSMUSG00000100160	0	0	0	0	0	23.4324	0	0	0	0	0	0	0	0	0	0
ENSMUSG00000101921	Gm28825	0.00922173	0	6.59616	0	1	NA	0	6.27734	0	1	NA	0	8.35337	0	1	NA	0.0183075	4.05779	0.00451169	0.9964	NA	0.211932	3.53246	0.0599954	0.952159	NA	0	4.138	0	1	NA	ENSMUSG00000101921	0	0	0	0	0	0	0	0	0	0	0	0	0	0	0	0
ENSMUSG00000101447	Gm28826	0	NA	NA	NA	NA	NA	NA	NA	NA	NA	NA	NA	NA	NA	NA	NA	NA	NA	NA	NA	NA	NA	NA	NA	NA	NA	NA	NA	NA	NA	NA	ENSMUSG00000101447	0	0	0	0	0	0	0	0	0	0	0	0	0	0	0	0
ENSMUSG00000081185	Gm4852	0.795939	-1.36034	1.27947	-1.06321	0.287687	NA	-0.633826	1.21676	-0.520913	0.602427	1	0.726513	1.63126	0.445369	0.656053	1	0.43624	0.704206	0.619478	0.535602	1	0.832518	0.642132	1.29649	0.194806	0.474187	1.26876	0.734914	1.7264	0.0842746	0.303029	ENSMUSG00000081185	0	0	0	3.08656	2.93622	0	0	0	1.74254	0	0	0	0	0	2.29511	1.59788
ENSMUSG00000103246	Gm38090	0	NA	NA	NA	NA	NA	NA	NA	NA	NA	NA	NA	NA	NA	NA	NA	NA	NA	NA	NA	NA	NA	NA	NA	NA	NA	NA	NA	NA	NA	NA	ENSMUSG00000103246	0	0	0	0	0	0	0	0	0	0	0	0	0	0	0	0
ENSMUSG00000098876	Mir6350	0	NA	NA	NA	NA	NA	NA	NA	NA	NA	NA	NA	NA	NA	NA	NA	NA	NA	NA	NA	NA	NA	NA	NA	NA	NA	NA	NA	NA	NA	NA	ENSMUSG00000098876	0	0	0	0	0	0	0	0	0	0	0	0	0	0	0	0
ENSMUSG00000100530	Gm18117	0	NA	NA	NA	NA	NA	NA	NA	NA	NA	NA	NA	NA	NA	NA	NA	NA	NA	NA	NA	NA	NA	NA	NA	NA	NA	NA	NA	NA	NA	NA	ENSMUSG00000100530	0	0	0	0	0	0	0	0	0	0	0	0	0	0	0	0
ENSMUSG00000104067	Gm37196	0	NA	NA	NA	NA	NA	NA	NA	NA	NA	NA	NA	NA	NA	NA	NA	NA	NA	NA	NA	NA	NA	NA	NA	NA	NA	NA	NA	NA	NA	NA	ENSMUSG00000104067	0	0	0	0	0	0	0	0	0	0	0	0	0	0	0	0
ENSMUSG00000100033	Gm8337	1.44823	-0.635563	0.479874	-1.32444	0.185358	0.67142	-1.17404	0.565226	-2.07712	0.0377906	0.80118	-0.538478	0.710968	-0.757388	0.448817	1	-0.349677	0.260146	-1.34416	0.178898	1	0.132417	0.203505	0.650682	0.515252	0.759469	-0.21726	0.265605	-0.817981	0.413368	0.706291	ENSMUSG00000100033	0.716756	0	0.745652	0.771639	1.46811	0	1.93484	0.765251	2.61381	1.96323	0.992178	0	2.3877	0	0	3.19576
ENSMUSG00000094968	Gm22419	0	NA	NA	NA	NA	NA	NA	NA	NA	NA	NA	NA	NA	NA	NA	NA	NA	NA	NA	NA	NA	NA	NA	NA	NA	NA	NA	NA	NA	NA	NA	ENSMUSG00000094968	0	0	0	0	0	0	0	0	0	0	0	0	0	0	0	0
ENSMUSG00000088017	Gm23829	0	NA	NA	NA	NA	NA	NA	NA	NA	NA	NA	NA	NA	NA	NA	NA	NA	NA	NA	NA	NA	NA	NA	NA	NA	NA	NA	NA	NA	NA	NA	ENSMUSG00000088017	0	0	0	0	0	0	0	0	0	0	0	0	0	0	0	0
ENSMUSG00000101996	Gm19206	0	NA	NA	NA	NA	NA	NA	NA	NA	NA	NA	NA	NA	NA	NA	NA	NA	NA	NA	NA	NA	NA	NA	NA	NA	NA	NA	NA	NA	NA	NA	ENSMUSG00000101996	0	0	0	0	0	0	0	0	0	0	0	0	0	0	0	0
ENSMUSG00000096973	Gm5974	0	NA	NA	NA	NA	NA	NA	NA	NA	NA	NA	NA	NA	NA	NA	NA	NA	NA	NA	NA	NA	NA	NA	NA	NA	NA	NA	NA	NA	NA	NA	ENSMUSG00000096973	0	0	0	0	0	0	0	0	0	0	0	0	0	0	0	0
ENSMUSG00000064943	Gm23240	0	NA	NA	NA	NA	NA	NA	NA	NA	NA	NA	NA	NA	NA	NA	NA	NA	NA	NA	NA	NA	NA	NA	NA	NA	NA	NA	NA	NA	NA	NA	ENSMUSG00000064943	0	0	0	0	0	0	0	0	0	0	0	0	0	0	0	0
ENSMUSG00000100866	Gm28830	0	NA	NA	NA	NA	NA	NA	NA	NA	NA	NA	NA	NA	NA	NA	NA	NA	NA	NA	NA	NA	NA	NA	NA	NA	NA	NA	NA	NA	NA	NA	ENSMUSG00000100866	0	0	0	0	0	0	0	0	0	0	0	0	0	0	0	0
ENSMUSG00000101721	Gm8354	0	NA	NA	NA	NA	NA	NA	NA	NA	NA	NA	NA	NA	NA	NA	NA	NA	NA	NA	NA	NA	NA	NA	NA	NA	NA	NA	NA	NA	NA	NA	ENSMUSG00000101721	0	0	0	0	0	0	0	0	0	0	0	0	0	0	0	0
ENSMUSG00000099376	Gm19124	0	NA	NA	NA	NA	NA	NA	NA	NA	NA	NA	NA	NA	NA	NA	NA	NA	NA	NA	NA	NA	NA	NA	NA	NA	NA	NA	NA	NA	NA	NA	ENSMUSG00000099376	0	0	0	0	0	0	0	0	0	0	0	0	0	0	0	0
ENSMUSG00000097883	Gm8357	0	NA	NA	NA	NA	NA	NA	NA	NA	NA	NA	NA	NA	NA	NA	NA	NA	NA	NA	NA	NA	NA	NA	NA	NA	NA	NA	NA	NA	NA	NA	ENSMUSG00000097883	0	0	0	0	0	0	0	0	0	0	0	0	0	0	0	0
ENSMUSG00000092790	Gm22693	0	NA	NA	NA	NA	NA	NA	NA	NA	NA	NA	NA	NA	NA	NA	NA	NA	NA	NA	NA	NA	NA	NA	NA	NA	NA	NA	NA	NA	NA	NA	ENSMUSG00000092790	0	0	0	0	0	0	0	0	0	0	0	0	0	0	0	0
ENSMUSG00000099698	Gm28740	0	NA	NA	NA	NA	NA	NA	NA	NA	NA	NA	NA	NA	NA	NA	NA	NA	NA	NA	NA	NA	NA	NA	NA	NA	NA	NA	NA	NA	NA	NA	ENSMUSG00000099698	0	0	0	0	0	0	0	0	0	0	0	0	0	0	0	0
ENSMUSG00000099454	Gm8367	0.00581562	0.0192254	6.59616	0.00291464	0.997674	NA	0.144612	6.27734	0.0230372	0.981621	NA	0	8.35337	0	1	NA	0	4.0578	0	1	NA	0.0889456	3.53247	0.0251794	0.979912	NA	0.16612	4.138	0.0401448	0.967978	NA	ENSMUSG00000099454	0	0	0	0	0	0	0	0	0	0	0	0	0	0	0	0
ENSMUSG00000051616	C230029F24Rik	0	NA	NA	NA	NA	NA	NA	NA	NA	NA	NA	NA	NA	NA	NA	NA	NA	NA	NA	NA	NA	NA	NA	NA	NA	NA	NA	NA	NA	NA	NA	ENSMUSG00000051616	0	0	0	0	0	0	0	0	0	0	0	0	0	0	0	0
ENSMUSG00000099627	Gm6757	0.00684517	0	6.59616	0	1	NA	0	6.27734	0	1	NA	0	8.35337	0	1	NA	0.0183075	4.05779	0.00451169	0.9964	NA	0.211932	3.53246	0.0599954	0.952159	NA	0	4.138	0	1	NA	ENSMUSG00000099627	0	0	0	0	0	0	0	0	0	0	0	0	0	0	0	0
ENSMUSG00000099577	Gm3605	0	NA	NA	NA	NA	NA	NA	NA	NA	NA	NA	NA	NA	NA	NA	NA	NA	NA	NA	NA	NA	NA	NA	NA	NA	NA	NA	NA	NA	NA	NA	ENSMUSG00000099577	0	0	0	0	0	0	0	0	0	0	0	0	0	0	0	0
ENSMUSG00000099882	Gm28388	0	NA	NA	NA	NA	NA	NA	NA	NA	NA	NA	NA	NA	NA	NA	NA	NA	NA	NA	NA	NA	NA	NA	NA	NA	NA	NA	NA	NA	NA	NA	ENSMUSG00000099882	0	0	0	0	0	0	0	0	0	0	0	0	0	0	0	0
ENSMUSG00000101760	Gm8384	0	NA	NA	NA	NA	NA	NA	NA	NA	NA	NA	NA	NA	NA	NA	NA	NA	NA	NA	NA	NA	NA	NA	NA	NA	NA	NA	NA	NA	NA	NA	ENSMUSG00000101760	0	0	0	0	0	0	0	0	0	0	0	0	0	0	0	0
ENSMUSG00000099608	4933411E06Rik	0	NA	NA	NA	NA	NA	NA	NA	NA	NA	NA	NA	NA	NA	NA	NA	NA	NA	NA	NA	NA	NA	NA	NA	NA	NA	NA	NA	NA	NA	NA	ENSMUSG00000099608	0	0	0	0	0	0	0	0	0	0	0	0	0	0	0	0
ENSMUSG00000099864	Gm8391	0	NA	NA	NA	NA	NA	NA	NA	NA	NA	NA	NA	NA	NA	NA	NA	NA	NA	NA	NA	NA	NA	NA	NA	NA	NA	NA	NA	NA	NA	NA	ENSMUSG00000099864	0	0	0	0	0	0	0	0	0	0	0	0	0	0	0	0
ENSMUSG00000098249	Gm27330	0	NA	NA	NA	NA	NA	NA	NA	NA	NA	NA	NA	NA	NA	NA	NA	NA	NA	NA	NA	NA	NA	NA	NA	NA	NA	NA	NA	NA	NA	NA	ENSMUSG00000098249	0	0	0	0	0	0	0	0	0	0	0	0	0	0	0	0
ENSMUSG00000100451	Gm29665	0	NA	NA	NA	NA	NA	NA	NA	NA	NA	NA	NA	NA	NA	NA	NA	NA	NA	NA	NA	NA	NA	NA	NA	NA	NA	NA	NA	NA	NA	NA	ENSMUSG00000100451	0	0	0	0	0	0	0	0	0	0	0	0	0	0	0	0
ENSMUSG00000099941	Gm20118	0	NA	NA	NA	NA	NA	NA	NA	NA	NA	NA	NA	NA	NA	NA	NA	NA	NA	NA	NA	NA	NA	NA	NA	NA	NA	NA	NA	NA	NA	NA	ENSMUSG00000099941	0	0	0	0	0	0	0	0	0	0	0	0	0	0	0	0
ENSMUSG00000084531	Gm25843	0	NA	NA	NA	NA	NA	NA	NA	NA	NA	NA	NA	NA	NA	NA	NA	NA	NA	NA	NA	NA	NA	NA	NA	NA	NA	NA	NA	NA	NA	NA	ENSMUSG00000084531	0	0	0	0	0	0	0	0	0	0	0	0	0	0	0	0
ENSMUSG00000100816	Gm28321	0	NA	NA	NA	NA	NA	NA	NA	NA	NA	NA	NA	NA	NA	NA	NA	NA	NA	NA	NA	NA	NA	NA	NA	NA	NA	NA	NA	NA	NA	NA	ENSMUSG00000100816	0	0	0	0	0	0	0	0	0	0	0	0	0	0	0	0
ENSMUSG00000026109	Tmeff2	3.84809	0.0835267	6.59616	0.0126629	0.989897	1	0.208889	6.27734	0.0332767	0.973454	1	0	8.35337	0	1	1	-5.91319	4.04801	-1.46076	0.144081	1	6.14345	3.52122	1.74469	0.0810384	0.286937	0.230263	4.138	0.0556459	0.955624	0.989776	ENSMUSG00000026109	0	0	0	0	0	0	60.9475	0	0	0	0	0	0	0	0	0
ENSMUSG00000100671	Gm28322	0	NA	NA	NA	NA	NA	NA	NA	NA	NA	NA	NA	NA	NA	NA	NA	NA	NA	NA	NA	NA	NA	NA	NA	NA	NA	NA	NA	NA	NA	NA	ENSMUSG00000100671	0	0	0	0	0	0	0	0	0	0	0	0	0	0	0	0
ENSMUSG00000092906	Gm25736	0	NA	NA	NA	NA	NA	NA	NA	NA	NA	NA	NA	NA	NA	NA	NA	NA	NA	NA	NA	NA	NA	NA	NA	NA	NA	NA	NA	NA	NA	NA	ENSMUSG00000092906	0	0	0	0	0	0	0	0	0	0	0	0	0	0	0	0
ENSMUSG00000101242	Gm28319	0	NA	NA	NA	NA	NA	NA	NA	NA	NA	NA	NA	NA	NA	NA	NA	NA	NA	NA	NA	NA	NA	NA	NA	NA	NA	NA	NA	NA	NA	NA	ENSMUSG00000101242	0	0	0	0	0	0	0	0	0	0	0	0	0	0	0	0
ENSMUSG00000099924	Gm28320	0	NA	NA	NA	NA	NA	NA	NA	NA	NA	NA	NA	NA	NA	NA	NA	NA	NA	NA	NA	NA	NA	NA	NA	NA	NA	NA	NA	NA	NA	NA	ENSMUSG00000099924	0	0	0	0	0	0	0	0	0	0	0	0	0	0	0	0
ENSMUSG00000099625	Gm29325	0	NA	NA	NA	NA	NA	NA	NA	NA	NA	NA	NA	NA	NA	NA	NA	NA	NA	NA	NA	NA	NA	NA	NA	NA	NA	NA	NA	NA	NA	NA	ENSMUSG00000099625	0	0	0	0	0	0	0	0	0	0	0	0	0	0	0	0
ENSMUSG00000101799	9330175M20Rik	0	0	0	0	1	NA	0	0	0	1	NA	0	0	0	1	NA	0	0	0	1	NA	0	0	0	1	NA	0	0	0	1	NA	ENSMUSG00000101799	0	0	0	0	0	0	0	0	0	0	0	0	0	0	0	0
ENSMUSG00000045954	Cavin2	136.216	-5.43326	2.48427	-2.18706	0.0287379	0.200192	-1.26945	2.31412	-0.548564	0.583305	1	4.16382	3.12167	1.33384	0.182255	0.798467	0.265177	1.49385	0.177512	0.859106	1	2.48713	1.30081	1.91199	0.0558776	0.226161	2.7523	1.52364	1.8064	0.0708565	0.27013	ENSMUSG00000045954	0	0	0	0	202.599	0	0	0	0	0	132.952	0	305.625	0	0	0
ENSMUSG00000099741	Gm5253	0.0108838	-0.0448939	6.59616	-0.00680607	0.99457	NA	0.0804931	6.27734	0.0128228	0.989769	NA	0	8.35337	0	1	NA	0	4.0578	0	1	NA	0.0248266	3.53247	0.00702812	0.994392	NA	0.102	4.138	0.0246496	0.980334	NA	ENSMUSG00000099741	0	0	0	0	0	0	0	0	0	0	0	0	0	0	0	0
ENSMUSG00000101702	1700072G22Rik	0	NA	NA	NA	NA	NA	NA	NA	NA	NA	NA	NA	NA	NA	NA	NA	NA	NA	NA	NA	NA	NA	NA	NA	NA	NA	NA	NA	NA	NA	NA	ENSMUSG00000101702	0	0	0	0	0	0	0	0	0	0	0	0	0	0	0	0
ENSMUSG00000026107	Nabp1	179.322	0.749259	2.20441	0.339891	0.733939	1	-0.206589	2.09844	-0.0984492	0.921576	1	-0.955848	2.79202	-0.34235	0.732088	1	0.26234	1.3558	0.193495	0.846571	1	2.18674	1.18051	1.85236	0.0639742	0.247376	2.44908	1.38277	1.77114	0.0765375	0.28396	ENSMUSG00000026107	0	1.86648	0	0	1.46811	702.971	0	1.5305	0	0	0	0	0	0	438.366	0
ENSMUSG00000099413	Gm17767	0.0106522	-0.0448939	6.59616	-0.00680607	0.99457	NA	0.0804931	6.27734	0.0128228	0.989769	NA	0.125387	8.35337	0.0150104	0.988024	NA	0	4.0578	0	1	NA	0.0248266	3.53247	0.00702812	0.994392	NA	0.102	4.138	0.0246496	0.980334	NA	ENSMUSG00000099413	0	0	1.4913	0	0	0	0	0	0	0	0	0	0	0	0	0
ENSMUSG00000103424	Gm37535	0	NA	NA	NA	NA	NA	NA	NA	NA	NA	NA	NA	NA	NA	NA	NA	NA	NA	NA	NA	NA	NA	NA	NA	NA	NA	NA	NA	NA	NA	NA	ENSMUSG00000103424	0	0	0	0	0	0	0	0	0	0	0	0	0	0	0	0
ENSMUSG00000101741	Gm28055	0.0393756	0	6.59616	0	1	NA	0	6.27734	0	1	NA	0	8.35337	0	1	NA	0.895306	4.05762	0.220648	0.825366	NA	0.15307	3.53247	0.0433322	0.965437	NA	1.04838	4.13782	0.253364	0.799987	NA	ENSMUSG00000101741	0	0	0	0	0	0	0	0	0	0	0	0	0	0	0	0
ENSMUSG00000018417	Myo1b	735.455	-2.66123	0.806566	-3.29946	0.000968714	0.0123584	0.235883	0.766684	0.307667	0.758336	1	2.89711	1.02099	2.83756	0.00454592	0.0579693	0.29343	0.495642	0.59202	0.553837	1	-0.356344	0.431466	-0.825893	0.408865	0.68192	-0.0629144	0.505408	-0.124482	0.900933	0.975549	ENSMUSG00000018417	673.75	2454.42	2494.95	782.442	641.564	1.73573	178.973	774.434	7.84143	1543.1	1543.83	922.531	399.542	1107.78	787.222	1433.3
ENSMUSG00000101724	Gm29453	0.0370957	-0.367772	6.59615	-0.0557555	0.955537	NA	-0.242385	6.27733	-0.0386127	0.969199	NA	0	8.35337	0	1	NA	0	4.0578	0	1	NA	-0.298049	3.53245	-0.0843745	0.932759	NA	-0.220877	4.13799	-0.053378	0.957431	NA	ENSMUSG00000101724	0	0	0	0	0	0	0	0	0	0	0	0	0	0	0	0
ENSMUSG00000100313	Gm28323	0.53814	-3.06911	6.59141	-0.465623	0.641485	NA	-2.94373	6.27234	-0.469318	0.638842	1	0	8.35337	0	1	1	1.37804	4.05596	0.339757	0.73404	1	-2.89118	3.52357	-0.820527	0.411916	NA	-1.51314	4.12863	-0.3665	0.713992	NA	ENSMUSG00000100313	0	0	0	0	0	0	0	0	0	0	0	0	0	0	0	0
ENSMUSG00000100696	Gm8419	0.0379401	0.0192337	6.59616	0.00291589	0.997673	NA	0.14462	6.27734	0.0230384	0.98162	NA	0	8.35337	0	1	NA	0.0112861	4.05776	0.00278135	0.997781	NA	0.360932	3.53242	0.102177	0.918616	NA	0.372218	4.138	0.089951	0.928326	NA	ENSMUSG00000100696	0	0	0	0	0	0	0	0	0	0	0	0	0	0	0	0
ENSMUSG00000099135	Gm27607	0	NA	NA	NA	NA	NA	NA	NA	NA	NA	NA	NA	NA	NA	NA	NA	NA	NA	NA	NA	NA	NA	NA	NA	NA	NA	NA	NA	NA	NA	NA	ENSMUSG00000099135	0	0	0	0	0	0	0	0	0	0	0	0	0	0	0	0
ENSMUSG00000072324	Gm8420	0.216977	-0.247939	1.40169	-0.176886	0.859598	NA	0.478574	1.33392	0.358774	0.719764	1	0.726513	1.77537	0.409218	0.68238	NA	0.120977	0.857906	0.141015	0.887858	1	0.342293	0.747587	0.457864	0.64705	NA	0.463271	0.877064	0.528206	0.597356	NA	ENSMUSG00000072324	0	0	0	0	0	0	0	0	0.87127	0	0	0.738616	0	0.872271	1.14755	0
ENSMUSG00000062939	Stat4	0.134279	3.94584	6.56423	0.601113	0.547765	NA	0.208732	6.27734	0.0332516	0.973474	NA	-3.73711	8.32818	-0.448731	0.653626	NA	0	4.0578	0	1	NA	0	3.53247	0	1	NA	0	4.138	0	1	NA	ENSMUSG00000062939	0	0	0	0	0	0	0	0	0	0	0	0	0	0	0	0
ENSMUSG00000101628	Gm28177	29.2263	-0.696137	2.30692	-0.30176	0.762835	1	-0.0467403	2.19475	-0.0212965	0.983009	1	0.649396	2.9212	0.222304	0.824077	1	-0.647146	1.41965	-0.455849	0.648499	1	-0.401864	1.23515	-0.325356	0.744912	0.892292	-1.04901	1.44747	-0.724719	0.468624	0.745226	ENSMUSG00000101628	0	0	265.452	0	24.9578	177.045	88.0352	6.88726	4.35635	26.5036	1.98436	0	27.8565	72.3985	0	0
ENSMUSG00000078291	Gm3940	0.514842	-0.0214762	0.832881	-0.0257855	0.979428	NA	0.921203	0.690473	1.33416	0.18215	1	0.94268	0.985392	0.956655	0.338742	1	0.17503	0.52329	0.334481	0.738017	1	-0.196432	0.445112	-0.441308	0.65899	NA	-0.0214014	0.524551	-0.0407994	0.967456	NA	ENSMUSG00000078291	0	0.933241	0	0.771639	0.734054	0	0.96742	1.5305	0.87127	2.94484	1.98436	0	0.7959	0.872271	0	1.59788
ENSMUSG00000109599	Gm31812	0.026051	-0.0448904	6.59616	-0.00680553	0.99457	NA	0.0804962	6.27734	0.0128233	0.989769	NA	0	8.35337	0	1	NA	0.165535	4.05779	0.0407945	0.96746	NA	0.142562	3.53245	0.0403579	0.967808	NA	0.308098	4.138	0.0744556	0.940648	NA	ENSMUSG00000109599	0	0	0	0	1.46811	0	0	0	0	0	0	0	265.83	0	0	0
ENSMUSG00000026104	Stat1	64.0313	0.404898	1.53532	0.263723	0.791993	1	-0.993906	1.46265	-0.679523	0.496807	1	-1.3988	1.94543	-0.71902	0.472129	1	-1.50655	0.945393	-1.59357	0.111033	1	0.410884	0.822297	0.499678	0.617302	0.821854	-1.09567	0.964074	-1.13649	0.255749	0.566922	ENSMUSG00000026104	0	0	356.422	125.006	26.426	177.045	136.406	6.88726	4.35635	26.5036	1.98436	0	27.8565	77.6321	0	0
ENSMUSG00000099569	Gm18301	0	NA	NA	NA	NA	NA	NA	NA	NA	NA	NA	NA	NA	NA	NA	NA	NA	NA	NA	NA	NA	NA	NA	NA	NA	NA	NA	NA	NA	NA	NA	ENSMUSG00000099569	0	0	0	0	0	0	0	0	0	0	0	0	0	0	0	0
ENSMUSG00000026103	Gls	425.547	0.179599	0.812604	0.221016	0.82508	1	-1.11195	0.773991	-1.43665	0.150819	1	-1.29155	1.02957	-1.25445	0.209679	0.857614	-0.482415	0.499813	-0.96519	0.33445	1	1.05234	0.435133	2.41844	0.0155871	0.0911698	0.569928	0.509742	1.11807	0.263536	0.57539	ENSMUSG00000026103	12.9016	0	356.422	542.462	8.80865	17.3573	592.061	425.479	695.273	121.72	171.647	440.215	926.427	504.172	259.347	433.025
ENSMUSG00000099648	Gm5975	0	NA	NA	NA	NA	NA	NA	NA	NA	NA	NA	NA	NA	NA	NA	NA	NA	NA	NA	NA	NA	NA	NA	NA	NA	NA	NA	NA	NA	NA	NA	ENSMUSG00000099648	0	0	0	0	0	0	0	0	0	0	0	0	0	0	0	0
ENSMUSG00000065192	Gm23460	0	NA	NA	NA	NA	NA	NA	NA	NA	NA	NA	NA	NA	NA	NA	NA	NA	NA	NA	NA	NA	NA	NA	NA	NA	NA	NA	NA	NA	NA	NA	ENSMUSG00000065192	0	0	0	0	0	0	0	0	0	0	0	0	0	0	0	0
ENSMUSG00000002881	Nab1	244.946	1.4613	1.16245	1.25709	0.208722	0.71599	0.812476	1.10636	0.734368	0.462724	1	-0.648821	1.47214	-0.440733	0.659407	1	-0.403939	0.715452	-0.564593	0.572351	1	-0.229889	0.622705	-0.369177	0.711996	0.87533	-0.633828	0.729537	-0.868807	0.384952	0.685148	ENSMUSG00000002881	343.326	0	5.96522	86.4236	16.1492	1228.9	650.106	266.307	388.586	777.438	214.31	217.153	1.5918	240.747	0	300.401
ENSMUSG00000097833	Gm5976	0.0366193	0.612309	6.59616	0.0928281	0.92604	NA	0.0163753	6.27734	0.00260864	0.997919	NA	-0.595934	8.35337	-0.0713406	0.943127	NA	0.0183026	4.05779	0.00451047	0.996401	NA	0.0195785	3.53246	0.00554245	0.995578	NA	0.0378811	4.138	0.00915442	0.992696	NA	ENSMUSG00000097833	0	0	0	0	0	0	0	0	0	0	0	0	0	0	0	0
ENSMUSG00000101501	Rps27a-ps1	0.426167	-0.257609	2.24194	-0.114905	0.908521	NA	-0.492891	2.13356	-0.231019	0.8173	1	-0.235282	2.83936	-0.0828642	0.933959	NA	2.52959	1.34129	1.88594	0.0593036	0.80365	0.139575	1.19946	0.116366	0.907363	NA	2.66916	1.36994	1.94838	0.0513696	NA	ENSMUSG00000101501	0	0	0	0	0	0	0	0	0.87127	0	0	0	0	0	0	0
ENSMUSG00000100120	Gm553	0	0	0	0	1	NA	0	0	0	1	NA	0	0	0	1	NA	0	0	0	1	NA	0	0	0	1	NA	0	0	0	1	NA	ENSMUSG00000100120	0	0	0	0	0	0	0	0	0	0	0	0	0	0	0	0
ENSMUSG00000099878	Gm28178	0.00467414	0	6.59616	0	1	NA	0	6.27734	0	1	NA	0	8.35337	0	1	NA	0.180222	4.0578	0.0444138	0.964575	NA	0	3.53247	0	1	NA	0.333287	4.138	0.080543	0.935805	NA	ENSMUSG00000099878	0	0	0	0	0	0	0	0	0	0	0	0	0	0	0	0
ENSMUSG00000100007	Gm5527	38.4204	-1.05324	0.304303	-3.46115	0.000537869	0.00740329	0.228087	0.28155	0.810112	0.417876	1	1.28133	0.381303	3.36038	0.000778343	0.01287	-0.0202992	0.187994	-0.107978	0.914013	1	-0.875148	0.160912	-5.43867	5.36795e-08	1.70476e-06	-0.895447	0.189545	-4.7242	2.31025e-06	5.31327e-05	ENSMUSG00000100007	85.2939	49.4618	35.7913	38.582	86.6184	26.9038	57.0778	69.6378	37.4646	80.4923	79.3742	93.8042	51.7335	36.6354	71.1484	58.3226
ENSMUSG00000043015	Nemp2	58.6072	0.287042	2.77606	0.103399	0.917646	1	0.92433	2.64174	0.349895	0.726418	1	0.637288	3.51549	0.18128	0.856148	1	-1.68373	1.70901	-0.985208	0.324522	1	-0.4785	1.48682	-0.321828	0.747583	0.893848	-2.16223	1.74263	-1.24079	0.214685	0.518985	ENSMUSG00000043015	0	0	0	0	0	0	0	0	0	0	0	0	0	0	0	99.8675
ENSMUSG00000103630	Gm37242	0.0335515	-0.367772	6.59615	-0.0557555	0.955537	NA	-0.242385	6.27733	-0.0386127	0.969199	NA	0	8.35337	0	1	NA	0	4.0578	0	1	NA	-0.298049	3.53245	-0.0843745	0.932759	NA	-0.220877	4.13799	-0.053378	0.957431	NA	ENSMUSG00000103630	0	0	0	0	0	0	0	0	0	0	0	0	0	0	0	0
ENSMUSG00000041439	Mfsd6	350.974	3.65	1.31727	2.77088	0.00559046	0.0542419	1.55243	1.25389	1.23809	0.215682	1	-2.09757	1.66819	-1.25739	0.208613	0.856688	0.407191	0.810343	0.502492	0.615322	1	2.17922	0.705704	3.08801	0.00201499	0.0182647	2.58642	0.826558	3.12914	0.00175319	0.016451	ENSMUSG00000041439	25.8032	684.065	1.4913	63.2744	22.0216	186.591	17.4136	0	0	363.197	271.857	0	0	0	0	0
ENSMUSG00000100302	Gm29670	0	NA	NA	NA	NA	NA	NA	NA	NA	NA	NA	NA	NA	NA	NA	NA	NA	NA	NA	NA	NA	NA	NA	NA	NA	NA	NA	NA	NA	NA	NA	ENSMUSG00000100302	0	0	0	0	0	0	0	0	0	0	0	0	0	0	0	0
ENSMUSG00000100230	Gm28650	0	NA	NA	NA	NA	NA	NA	NA	NA	NA	NA	NA	NA	NA	NA	NA	NA	NA	NA	NA	NA	NA	NA	NA	NA	NA	NA	NA	NA	NA	NA	ENSMUSG00000100230	0	0	0	0	0	0	0	0	0	0	0	0	0	0	0	0
ENSMUSG00000026102	Inpp1	58.0016	-6.83638	3.04424	-2.24568	0.0247245	0.177759	1.27657	2.81542	0.453422	0.650245	1	8.11295	3.81444	2.1269	0.033428	0.279988	0.998452	1.81954	0.54874	0.583184	1	1.63675	1.58451	1.03297	0.301616	0.588187	2.63521	1.85582	1.41997	0.155616	0.434908	ENSMUSG00000026102	1.43351	20.5313	0	0	0	0	145.113	0	0	0	79.3742	0	0	0	0	0
ENSMUSG00000041426	Hibch	251.454	0.209293	1.25894	0.166246	0.867963	1	-0.681926	1.19852	-0.568976	0.569372	1	-0.891219	1.59463	-0.558887	0.576239	1	0.66797	0.774339	0.862632	0.38834	1	0.595663	0.67419	0.883523	0.376954	0.655154	1.26363	0.789669	1.6002	0.109553	0.354903	ENSMUSG00000041426	255.165	5.59944	0	331.805	753.14	568.452	7.73936	24.488	555.87	3.92645	0	323.514	1.5918	174.454	257.052	1.59788
ENSMUSG00000089802	Gm16107	0	NA	NA	NA	NA	NA	NA	NA	NA	NA	NA	NA	NA	NA	NA	NA	NA	NA	NA	NA	NA	NA	NA	NA	NA	NA	NA	NA	NA	NA	NA	ENSMUSG00000089802	0	0	0	0	0	0	0	0	0	0	0	0	0	0	0	0
ENSMUSG00000043629	1700019D03Rik	3.16659	-5.9014	6.38496	-0.924266	0.355348	0.890647	-5.13484	6.07566	-0.845149	0.398028	1	0.766564	8.09465	0.0947	0.924553	1	-0.281422	3.93204	-0.0715716	0.942943	1	-5.47309	3.41004	-1.60499	0.108495	0.344302	-5.75452	3.99881	-1.43906	0.150134	0.42682	ENSMUSG00000043629	0	0	0	356.497	98.3633	0	93.8397	0	0	0	0	0	0	0	0	0
ENSMUSG00000026100	Mstn	0	NA	NA	NA	NA	NA	NA	NA	NA	NA	NA	NA	NA	NA	NA	NA	NA	NA	NA	NA	NA	NA	NA	NA	NA	NA	NA	NA	NA	NA	NA	ENSMUSG00000026100	0	0	0	0	0	0	0	0	0	0	0	0	0	0	0	0
ENSMUSG00000089334	Gm24349	0	NA	NA	NA	NA	NA	NA	NA	NA	NA	NA	NA	NA	NA	NA	NA	NA	NA	NA	NA	NA	NA	NA	NA	NA	NA	NA	NA	NA	NA	NA	ENSMUSG00000089334	0	0	0	0	0	0	0	0	0	0	0	0	0	0	0	0
ENSMUSG00000060715	1700019A02Rik	0.0220468	-0.173133	6.59616	-0.0262475	0.97906	NA	-0.0477456	6.27734	-0.00760602	0.993931	NA	0	8.35337	0	1	NA	0	4.0578	0	1	NA	-0.103411	3.53247	-0.0292745	0.976646	NA	-0.0262385	4.138	-0.00634087	0.994941	NA	ENSMUSG00000060715	0	0	0	3.08656	0	0	0	0	0	0	0	0	0	0	0	0
ENSMUSG00000026098	Pms1	280.981	0.309878	1.36975	0.226229	0.821023	1	-0.701776	1.30381	-0.538249	0.590405	1	-1.01165	1.73485	-0.583137	0.559801	1	-0.54254	0.842725	-0.643792	0.51971	1	0.219569	0.733568	0.299317	0.764698	0.902475	-0.32297	0.859366	-0.375824	0.707048	0.888932	ENSMUSG00000026098	166.287	0	888.818	466.07	164.428	294.206	472.101	1.5305	0	188.47	0	0	3.1836	40.9967	0	604.798
ENSMUSG00000100763	Gm28777	0.967055	-4.04925	5.24157	-0.772526	0.439803	NA	-3.92386	4.98748	-0.786742	0.431433	1	0.125388	6.64726	0.0188631	0.98495	1	1.37311	3.2264	0.425585	0.67041	1	-3.80294	2.79715	-1.35958	0.173963	0.446725	-2.42983	3.2785	-0.74114	0.458608	0.738151	ENSMUSG00000100763	0	0	0	20.8343	0	0	0	0	0	0	0	0	0	0	0	16.7777
ENSMUSG00000026097	Ormdl1	817.909	-0.0652163	0.776945	-0.0839393	0.933105	1	-0.666008	0.739543	-0.900567	0.367819	1	-0.600792	0.984045	-0.610533	0.541509	1	-0.228928	0.477896	-0.479034	0.631914	1	0.818133	0.416042	1.96647	0.0492447	0.208573	0.589205	0.487357	1.20898	0.22667	0.533588	ENSMUSG00000026097	1627.75	680.333	750.872	256.956	569.626	230.852	239.92	188.252	539.316	0	711.391	384.819	214.097	905.417	390.169	23.9682
ENSMUSG00000100679	Gm28778	51.5595	-0.705012	1.72742	-0.408131	0.683177	0.995189	-0.817883	1.64416	-0.497446	0.618875	1	-0.11287	2.18795	-0.0515872	0.958858	1	-0.800994	1.06301	-0.753515	0.45114	1	-0.271459	0.924833	-0.293522	0.769123	0.904741	-1.07245	1.08387	-0.989462	0.322437	0.63342	ENSMUSG00000100679	209.293	0	84.2587	47.07	97.6292	82.4472	69.6542	136.98	70.5728	0	107.155	37.6694	60.4884	78.5044	36.7217	3.19576
ENSMUSG00000026096	Osgepl1	166.976	-0.144417	1.39901	-0.103228	0.917782	1	-1.79012	1.33271	-1.34322	0.1792	1	-1.64571	1.77272	-0.928352	0.353225	1	0.286653	0.860544	0.333106	0.739054	1	0.195196	0.749171	0.26055	0.79444	0.916	0.481849	0.877539	0.549091	0.582943	0.820504	ENSMUSG00000026096	233.662	0	1.4913	40.1252	128.46	124.973	352.141	656.585	0	0	212.326	0	189.424	0	0	0
ENSMUSG00000099913	Gm28551	127.004	-1.44284	1.61367	-0.89414	0.371247	0.902561	0.540483	1.53491	0.352127	0.724743	1	1.98333	2.04315	0.970721	0.331687	1	-2.74362	0.994171	-2.7597	0.0057854	0.185951	-0.530646	0.863866	-0.614269	0.539037	0.774283	-3.27426	1.01366	-3.23013	0.00123736	0.0123834	ENSMUSG00000099913	380.597	298.637	523.448	963.778	284.079	170.102	292.161	36.732	53.1475	68.7129	400.84	1042.93	651.046	51.464	208.855	18.3756
ENSMUSG00000101838	Gm18800	0.160458	2.07881	6.57514	0.316162	0.751879	NA	-0.3735	6.27732	-0.0595	0.952554	NA	-2.45231	8.3368	-0.294155	0.768639	NA	1.43323	4.05614	0.353348	0.723827	1	-0.42914	3.53243	-0.121486	0.903306	NA	1.00409	4.13633	0.242749	0.8082	NA	ENSMUSG00000101838	0	0	0	0	0	0	0	0	0	0	0	0	0	0	0	0
ENSMUSG00000026095	Asnsd1	163.622	-0.989626	0.854978	-1.15749	0.247073	0.77684	0.598062	0.812885	0.735727	0.461897	1	1.58769	1.08232	1.46692	0.142397	0.711827	-1.55005	0.526715	-2.94287	0.00325184	0.120235	-0.47161	0.45763	-1.03055	0.302752	0.588903	-2.02166	0.536979	-3.76489	0.000166625	0.00227133	ENSMUSG00000026095	411.418	323.835	591.302	1068.72	298.76	196.138	343.434	0	108.909	160.985	438.543	1195.08	737.799	107.289	266.233	20.7724
ENSMUSG00000117809	Asdurf	11.4501	-1.74838	1.5476	-1.12974	0.258587	0.792347	0.733837	1.46158	0.502084	0.615608	1	2.48222	1.95395	1.27036	0.203958	0.846211	-2.17742	0.964392	-2.25782	0.023957	0.48665	-0.930919	0.82471	-1.12878	0.258989	0.546362	-3.10834	0.981454	-3.16708	0.00153978	0.0147233	ENSMUSG00000117809	30.1037	19.5981	73.8196	72.5341	25.6919	18.2252	13.5439	0	21.7817	29.4484	39.6871	77.5546	36.6114	22.679	18.3609	3.19576
ENSMUSG00000100267	Gm28779	0	NA	NA	NA	NA	NA	NA	NA	NA	NA	NA	NA	NA	NA	NA	NA	NA	NA	NA	NA	NA	NA	NA	NA	NA	NA	NA	NA	NA	NA	NA	ENSMUSG00000100267	0	0	0	0	0	0	0	0	0	0	0	0	0	0	0	0
ENSMUSG00000099450	Gm6799	0	NA	NA	NA	NA	NA	NA	NA	NA	NA	NA	NA	NA	NA	NA	NA	NA	NA	NA	NA	NA	NA	NA	NA	NA	NA	NA	NA	NA	NA	NA	ENSMUSG00000099450	0	0	0	0	0	0	0	0	0	0	0	0	0	0	0	0
ENSMUSG00000100069	Gm6801	0.00300516	0	6.59616	0	1	NA	0	6.27734	0	1	NA	0	8.35337	0	1	NA	0.0183075	4.05779	0.00451169	0.9964	NA	0.211932	3.53246	0.0599954	0.952159	NA	0	4.138	0	1	NA	ENSMUSG00000100069	0	0	0	0	0	0	0	0	0	0	0	0	0	0	0	0
ENSMUSG00000096141	Dnah7a	1.23589	-4.47804	5.27628	-0.848711	0.396042	0.92167	-3.71146	5.02048	-0.739264	0.459746	1	0.766572	6.69162	0.114557	0.908796	1	0.459346	3.25052	0.141314	0.887622	1	-4.1722	2.81529	-1.48198	0.138346	0.397334	-3.71285	3.30251	-1.12425	0.260907	0.573441	ENSMUSG00000096141	0	0	620.383	0	0	0	1.93484	0	0	0	0	0	323.931	0	0	0
ENSMUSG00000092657	Gm25240	0	NA	NA	NA	NA	NA	NA	NA	NA	NA	NA	NA	NA	NA	NA	NA	NA	NA	NA	NA	NA	NA	NA	NA	NA	NA	NA	NA	NA	NA	NA	ENSMUSG00000092657	0	0	0	0	0	0	0	0	0	0	0	0	0	0	0	0
ENSMUSG00000026094	Stk17b	156.388	-8.12357	1.95976	-4.14519	3.39527e-05	0.000610265	-0.462237	1.75974	-0.262674	0.792802	1	7.66133	2.43009	3.15269	0.00161771	0.0240874	0.0539443	1.13738	0.0474287	0.962172	1	0.264626	0.99014	0.267261	0.789268	0.914178	0.31857	1.15985	0.274666	0.783573	0.926998	ENSMUSG00000026094	152.669	0	0	680.586	518.242	0	365.685	0	0	9.81613	1.98436	0	415.46	324.485	0	1.59788
ENSMUSG00000102405	Gm37863	0	NA	NA	NA	NA	NA	NA	NA	NA	NA	NA	NA	NA	NA	NA	NA	NA	NA	NA	NA	NA	NA	NA	NA	NA	NA	NA	NA	NA	NA	NA	ENSMUSG00000102405	0	0	0	0	0	0	0	0	0	0	0	0	0	0	0	0
ENSMUSG00000042807	Hecw2	2.232	-5.40694	5.70878	-0.947127	0.343574	0.879664	-5.28155	5.43209	-0.972287	0.330908	1	0	7.23919	0	1	1	-0.158969	3.51652	-0.0452063	0.963943	1	-5.10108	3.04707	-1.67409	0.0941126	0.317244	-5.26005	3.57396	-1.47177	0.141082	0.412465	ENSMUSG00000042807	0	0	0	1.54328	0	0	129.634	0	0	0	0	0	0	0	0	0
ENSMUSG00000098443	Mir7681	0	0	0	0	1	NA	0	0	0	1	NA	0	0	0	1	NA	0	0	0	1	NA	0	0	0	1	NA	0	0	0	1	NA	ENSMUSG00000098443	0	0	0	0	0	0	0	0	0	0	0	0	0	0	0	0
ENSMUSG00000087949	Gm24251	0	NA	NA	NA	NA	NA	NA	NA	NA	NA	NA	NA	NA	NA	NA	NA	NA	NA	NA	NA	NA	NA	NA	NA	NA	NA	NA	NA	NA	NA	NA	ENSMUSG00000087949	0	0	0	0	0	0	0	0	0	0	0	0	0	0	0	0
ENSMUSG00000102868	Gm37633	0	NA	NA	NA	NA	NA	NA	NA	NA	NA	NA	NA	NA	NA	NA	NA	NA	NA	NA	NA	NA	NA	NA	NA	NA	NA	NA	NA	NA	NA	NA	ENSMUSG00000102868	0	0	0	0	0	0	0	0	0	0	0	0	0	0	0	0
ENSMUSG00000094013	Gm25829	0	NA	NA	NA	NA	NA	NA	NA	NA	NA	NA	NA	NA	NA	NA	NA	NA	NA	NA	NA	NA	NA	NA	NA	NA	NA	NA	NA	NA	NA	NA	ENSMUSG00000094013	0	0	0	0	0	0	0	0	0	0	0	0	0	0	0	0
ENSMUSG00000025983	Ccdc150	0.804369	0.804777	6.59616	0.122007	0.902894	NA	0.850005	6.27734	0.135408	0.892289	1	0.0452279	8.35337	0.00541432	0.99568	1	-3.60197	4.04991	-0.889395	0.373791	1	3.83223	3.52341	1.08765	0.27675	0.564211	0.230254	4.138	0.0556436	0.955626	0.989776	ENSMUSG00000025983	0	305.17	0	0	0	0	0	0	0	1.96323	0	0	0	0	33.2791	0
ENSMUSG00000041303	Gtf3c3	327.084	-0.807561	0.922633	-0.875278	0.381422	0.908689	-0.399894	0.87794	-0.455491	0.648756	1	0.407667	1.16841	0.348908	0.727158	1	0.158686	0.567594	0.279577	0.779802	1	-0.70638	0.494049	-1.42978	0.152781	0.418957	-0.547694	0.578733	-0.946367	0.343961	0.652892	ENSMUSG00000041303	4.30053	657.001	739.687	259.271	437.496	65.9578	450.818	482.108	36.5933	695.964	143.866	409.193	257.871	540.808	83.7715	1.59788
ENSMUSG00000109809	Gm34066	0	NA	NA	NA	NA	NA	NA	NA	NA	NA	NA	NA	NA	NA	NA	NA	NA	NA	NA	NA	NA	NA	NA	NA	NA	NA	NA	NA	NA	NA	NA	ENSMUSG00000109809	0	0	0	0	0	0	0	0	0	0	0	0	0	0	0	0
ENSMUSG00000073678	Pgap1	443.927	0.746369	1.34689	0.554144	0.579481	0.981776	-1.27966	1.28269	-0.997643	0.318452	1	-2.02603	1.70634	-1.18736	0.235087	0.900732	-0.635988	0.82847	-0.767665	0.442686	1	2.03584	0.721295	2.82247	0.00476547	0.036565	1.39985	0.844924	1.65677	0.0975655	0.331836	ENSMUSG00000073678	421.452	0	1.4913	206.799	543.2	267.303	367.62	278.551	0	0	51.5932	0	0	607.1	424.595	0
ENSMUSG00000104136	Gm36955	0.0611088	2.23083	6.5816	0.338949	0.734648	NA	0.208739	6.27734	0.0332528	0.973473	NA	-2.02209	8.34187	-0.242402	0.808469	NA	-0.197428	4.05776	-0.0486544	0.961195	NA	0.427668	3.53242	0.121069	0.903636	NA	0.23024	4.138	0.0556403	0.955628	NA	ENSMUSG00000104136	0	0	0	0	0	0	0	0	0	0	0	0	0	0	0	0
ENSMUSG00000101130	Gm19637	0	NA	NA	NA	NA	NA	NA	NA	NA	NA	NA	NA	NA	NA	NA	NA	NA	NA	NA	NA	NA	NA	NA	NA	NA	NA	NA	NA	NA	NA	NA	ENSMUSG00000101130	0	0	0	0	0	0	0	0	0	0	0	0	0	0	0	0
ENSMUSG00000052331	Ankrd44	125.673	-8.3266	1.8427	-4.5187	6.22215e-06	0.000130689	-0.214457	1.62844	-0.131694	0.895226	1	8.11214	2.27234	3.56994	0.00035706	0.00659686	-2.07937	1.05322	-1.97431	0.0483467	0.734264	0.280195	0.916297	0.30579	0.759764	0.900155	-1.79918	1.074	-1.67522	0.0938916	0.323908	ENSMUSG00000052331	13.6184	0	292.296	410.512	0	0	17.4136	22.1923	70.5728	241.477	823.508	0	0	481.493	2.29511	862.056
ENSMUSG00000101674	4930444A19Rik	4.28491	-5.22914	2.97133	-1.75987	0.0784304	0.410793	-2.33348	2.76963	-0.842524	0.399494	1	2.89566	3.73933	0.774379	0.438707	1	-2.88489	1.809	-1.59474	0.11077	1	-0.827719	1.54792	-0.53473	0.592836	0.808828	-3.71261	1.84214	-2.01537	0.0438654	0.195757	ENSMUSG00000101674	0	0	23.8609	21.6059	0	0	0	0	0	0	13.8905	0	0	22.679	0	0
ENSMUSG00000102503	Gm37370	0.644678	-2.39406	6.59268	-0.363139	0.716501	NA	-2.26868	6.27368	-0.361619	0.717637	1	0	8.35337	0	1	1	-2.00345	4.05284	-0.494333	0.621071	1	0.168418	3.52025	0.0478427	0.961842	0.98646	-1.83504	4.13245	-0.444055	0.657003	0.861072	ENSMUSG00000102503	0	0	0	0	0	0	0	0	0	0	0	0	0	0	0	0
ENSMUSG00000089245	Gm24053	0	NA	NA	NA	NA	NA	NA	NA	NA	NA	NA	NA	NA	NA	NA	NA	NA	NA	NA	NA	NA	NA	NA	NA	NA	NA	NA	NA	NA	NA	NA	ENSMUSG00000089245	0	0	0	0	0	0	0	0	0	0	0	0	0	0	0	0
ENSMUSG00000102642	A130048G24Rik	0.00478923	0.0833481	6.59616	0.0126358	0.989918	NA	0.208735	6.27734	0.0332521	0.973474	NA	0	8.35337	0	1	NA	-0.0310122	4.05779	-0.00764263	0.993902	NA	0.261252	3.53245	0.0739575	0.941044	NA	0.230239	4.138	0.0556402	0.955628	NA	ENSMUSG00000102642	0	0	0	0	0	0	0	40.5583	0	0	0	0	0	0	0	0
ENSMUSG00000025982	Sf3b1	3674.05	0.0115333	0.321393	0.0358853	0.971374	1	0.182743	0.305853	0.597486	0.550183	1	0.17121	0.40701	0.420652	0.674009	1	-0.270833	0.197727	-1.36973	0.17077	1	0.0944154	0.172117	0.548555	0.583311	0.803504	-0.176417	0.201629	-0.874961	0.381595	0.682527	ENSMUSG00000025982	3454.76	3411.93	2814.09	3131.31	3237.91	1714.9	3815.5	2231.47	3561.75	4324.99	3260.3	3032.76	2080.48	3243.1	5861.71	2915.33
ENSMUSG00000103030	E330011M16Rik	1.32046	-0.197213	2.77052	-0.0711826	0.943252	1	0.344033	2.62767	0.130927	0.895833	1	0.541245	3.50326	0.154498	0.877217	1	0.115151	1.70433	0.067564	0.946133	1	-0.0763669	1.48247	-0.0515132	0.958917	0.9861	0.0387844	1.73627	0.0223378	0.982179	0.996755	ENSMUSG00000103030	0	2.79972	0	0	0	0	3.86968	2.29575	0	0	0	0	0	3.48908	0	0
ENSMUSG00000025981	Coq10b	173.434	0.832866	1.58852	0.524303	0.600068	0.982313	-4.09555	1.52472	-2.6861	0.00722905	0.220795	-4.92842	2.02141	-2.43812	0.0147641	0.15001	0.381479	0.977098	0.39042	0.696226	1	1.18804	0.850759	1.39645	0.16258	0.432547	1.56952	0.996503	1.57503	0.11525	0.366874	ENSMUSG00000025981	0	475.02	0	0	0.734054	60.7506	377.294	33.671	0	0	0	0	0	34.8908	0	76.6982
ENSMUSG00000101122	Gm17971	2.23579	-4.46544	5.03112	-0.887564	0.374775	0.905229	-4.34005	4.78713	-0.906607	0.364615	1	0	6.38162	0	1	1	4.87574	3.07815	1.58398	0.113198	1	-4.27798	2.68354	-1.59416	0.1109	0.348552	0.59776	3.1269	0.191167	0.848395	0.955059	ENSMUSG00000101122	0	0	0	0	0	0	0	74.9946	0	0	0	0	0	0	0	0
ENSMUSG00000025980	Hspd1	4920.21	0.285663	0.252148	1.13292	0.25725	0.790936	-0.474439	0.240008	-1.97677	0.0480682	0.928079	-0.760102	0.319355	-2.38012	0.017307	0.171048	-0.0630995	0.155164	-0.406663	0.684256	1	-0.597521	0.135055	-4.42427	9.67671e-06	0.000178649	-0.660621	0.158213	-4.17552	2.97307e-05	0.000508058	ENSMUSG00000025980	7749.56	2418.96	5194.21	7115.29	4244.3	4129.3	4800.34	11149.7	6095.4	3635.89	2664	6177.78	4762.66	3838.86	1831.5	6934.8
ENSMUSG00000073676	Hspe1	641.778	-0.572777	0.269538	-2.12504	0.0335836	0.226792	-0.342231	0.256452	-1.33449	0.182044	1	0.230546	0.341358	0.67538	0.499435	1	-0.103685	0.166122	-0.624147	0.532531	1	-0.990861	0.144388	-6.86248	6.76772e-12	3.68642e-10	-1.09455	0.169238	-6.46749	9.96472e-11	4.71288e-09	ENSMUSG00000073676	1030.69	523.548	860.483	1387.41	1143.66	739.421	1717.17	1395.05	1148.33	924.679	1055.68	818.386	954.284	1367.72	649.516	1270.31
ENSMUSG00000100736	Gm5147	0	NA	NA	NA	NA	NA	NA	NA	NA	NA	NA	NA	NA	NA	NA	NA	NA	NA	NA	NA	NA	NA	NA	NA	NA	NA	NA	NA	NA	NA	NA	ENSMUSG00000100736	0	0	0	0	0	0	0	0	0	0	0	0	0	0	0	0
ENSMUSG00000089670	Gm16581	0.228182	-0.767325	3.25165	-0.23598	0.813448	NA	-0.000743182	3.09446	-0.000240166	0.999808	1	0.766582	4.11809	0.18615	0.852327	NA	-0.123336	1.99928	-0.0616904	0.950809	1	0.227697	1.73993	0.130866	0.895882	NA	0.104361	2.03959	0.0511677	0.959192	NA	ENSMUSG00000089670	0	0	0	0	0	0	0	0	0	0	0	0	0	0	0	0
ENSMUSG00000025979	Mob4	1527.05	0.828903	0.476122	1.74095	0.0816928	0.421848	0.356693	0.453166	0.787114	0.431215	1	-0.47221	0.602985	-0.783121	0.433556	1	0.17741	0.292909	0.605683	0.544725	1	0.56426	0.255011	2.21269	0.0269191	0.135851	0.741671	0.298707	2.48293	0.0130306	0.0810679	ENSMUSG00000025979	1489.42	433.024	1182.6	1146.66	1162.74	1763.5	1617.53	1450.92	1657.16	672.405	940.584	1921.88	1071.28	978.688	1246.24	248.47
ENSMUSG00000061863	Gm6822	0.0743896	0.880604	3.73252	0.235927	0.813489	NA	-0.0477433	3.55361	-0.0134352	0.989281	NA	-0.928348	4.72763	-0.196367	0.844323	NA	0.415931	2.29708	0.18107	0.856313	NA	0.073077	1.99968	0.0365443	0.970848	NA	0.489008	2.3425	0.208755	0.83464	NA	ENSMUSG00000061863	0	0	0	0	0	0	0	0	0	0	0	0	0	0	0	0
ENSMUSG00000025978	Rftn2	87.9556	-4.92597	2.34516	-2.10048	0.0356862	0.236841	-19.6764	2.23008	-8.82318	1.11249e-18	3.46798e-16	-14.7505	2.99174	-4.9304	8.20607e-07	2.66749e-05	0.358804	1.37143	0.261628	0.793608	1	5.31827	1.19853	4.43733	9.1083e-06	0.000168948	5.67707	1.40246	4.04795	5.16689e-05	0.000826421	ENSMUSG00000025978	0	0	0	0	0	0	0	73.4641	0	0	0	0	67.6515	0	0	0
ENSMUSG00000097649	Gm10561	0.444493	-0.173109	5.20512	-0.0332574	0.973469	NA	-0.0477233	4.95353	-0.0096342	0.992313	1	0	6.59176	0	1	1	1.76273	3.18551	0.553359	0.580018	1	1.23403	2.7859	0.442957	0.657797	NA	2.99677	3.25048	0.921944	0.356558	NA	ENSMUSG00000097649	0	0	0	0	0	0	0	0	0	0	0	0	1.5918	0	0	0
ENSMUSG00000046994	Mars2	238.218	-0.266103	1.56694	-0.169824	0.865149	1	-0.0489873	1.49116	-0.0328518	0.973793	1	0.217116	1.98437	0.109413	0.912875	1	0.277799	0.963753	0.288247	0.773158	1	0.735518	0.839048	0.876611	0.380698	0.658342	1.01332	0.982825	1.03102	0.302529	0.614914	ENSMUSG00000046994	1.43351	0	0	18.5193	208.471	0	0	880.038	625.572	3.92645	0	330.9	343.829	3.48908	429.185	413.851
ENSMUSG00000025977	Boll	0.0231942	-0.0448922	6.59616	-0.0068058	0.99457	NA	0.0804947	6.27734	0.0128231	0.989769	NA	0	8.35337	0	1	NA	0.0183073	4.05779	0.00451164	0.9964	NA	0.0836931	3.53246	0.0236926	0.981098	NA	0.102	4.138	0.0246497	0.980334	NA	ENSMUSG00000025977	0	0	0	0	0	0	0	45.1498	0	0	0	0	0	0	0	0
ENSMUSG00000100215	Gm8292	1.28041	-1.90221	0.927179	-2.05161	0.0402077	0.256871	-2.35009	0.933254	-2.51816	0.0117969	0.330969	-0.447878	1.24832	-0.358784	0.719756	1	-0.293374	0.542502	-0.54078	0.58866	1	-1.06556	0.430109	-2.47741	0.0132341	0.0811855	-1.35893	0.53069	-2.56069	0.0104465	0.0689409	ENSMUSG00000100215	1.43351	5.59944	2.98261	1.54328	0	2.6036	0.96742	1.5305	6.09889	0	0	1.47723	0	3.48908	2.29511	0
ENSMUSG00000101945	Gm29138	0.0195723	-0.0448922	6.59616	-0.0068058	0.99457	NA	0.0804947	6.27734	0.0128231	0.989769	NA	0	8.35337	0	1	NA	0.0183073	4.05779	0.00451164	0.9964	NA	0.0836931	3.53246	0.0236926	0.981098	NA	0.102	4.138	0.0246497	0.980334	NA	ENSMUSG00000101945	0	0	0	0	0.734054	0	0	0	0	0	0	0	0	0	0	0
ENSMUSG00000101085	Gm8531	0	NA	NA	NA	NA	NA	NA	NA	NA	NA	NA	NA	NA	NA	NA	NA	NA	NA	NA	NA	NA	NA	NA	NA	NA	NA	NA	NA	NA	NA	NA	ENSMUSG00000101085	0	0	0	0	0	0	0	0	0	0	0	0	0	0	0	0
ENSMUSG00000038349	Plcl1	1.42232	-1.82848	5.61073	-0.32589	0.744508	1	-2.42443	5.33909	-0.454091	0.649763	1	-0.595952	7.11113	-0.0838056	0.933211	1	-3.17898	3.44409	-0.923023	0.355995	1	1.61964	2.98723	0.542189	0.587689	0.805306	-1.55933	3.51516	-0.443603	0.657329	0.861072	ENSMUSG00000038349	0	0	0	0	0	0	0	0	0	0	0	0	0	0	0	0
ENSMUSG00000102145	Gm38056	16.8563	-0.693897	0.708174	-0.979839	0.327166	0.86348	0.408007	0.667114	0.6116	0.540803	1	1.1019	0.893104	1.23379	0.217281	0.869759	-0.256613	0.43495	-0.589982	0.555203	1	-0.165232	0.376868	-0.438434	0.661072	0.847856	-0.421844	0.442798	-0.95268	0.340752	0.64975	ENSMUSG00000102145	43.7221	17.7316	20.1326	25.4641	17.6173	23.4324	32.8923	16.0703	17.4254	15.7058	19.8436	7.38616	11.1426	17.4454	18.3609	19.9735
ENSMUSG00000100309	Gm6644	5.97344	-1.09061	1.21963	-0.894212	0.371208	0.902561	-0.0727724	1.15185	-0.0631786	0.949624	1	1.01783	1.54049	0.660719	0.508793	1	-0.354134	0.763697	-0.46371	0.642855	1	-1.59678	0.653934	-2.44181	0.0146137	0.0871453	-1.95092	0.772489	-2.5255	0.0115535	0.074234	ENSMUSG00000100309	24.3697	5.59944	11.1848	13.8895	11.0108	6.94292	11.609	12.244	10.4552	9.81613	9.92178	3.69308	7.959	8.72271	6.88533	10.3862
ENSMUSG00000102831	Gm37382	0	0	0	0	1	NA	0	0	0	1	NA	0	0	0	1	NA	0	0	0	1	NA	0	0	0	1	NA	0	0	0	1	NA	ENSMUSG00000102831	0	0	0	0	0	0	0	0	0	0	0	0	0	0	0	0
ENSMUSG00000099950	9130227L01Rik	0	NA	NA	NA	NA	NA	NA	NA	NA	NA	NA	NA	NA	NA	NA	NA	NA	NA	NA	NA	NA	NA	NA	NA	NA	NA	NA	NA	NA	NA	NA	ENSMUSG00000099950	0	0	0	0	0	0	0	0	0	0	0	0	0	0	0	0
ENSMUSG00000102491	Gm36986	0	NA	NA	NA	NA	NA	NA	NA	NA	NA	NA	NA	NA	NA	NA	NA	NA	NA	NA	NA	NA	NA	NA	NA	NA	NA	NA	NA	NA	NA	NA	ENSMUSG00000102491	0	0	0	0	0	0	0	0	0	0	0	0	0	0	0	0
ENSMUSG00000100372	1700003I22Rik	0	NA	NA	NA	NA	NA	NA	NA	NA	NA	NA	NA	NA	NA	NA	NA	NA	NA	NA	NA	NA	NA	NA	NA	NA	NA	NA	NA	NA	NA	NA	ENSMUSG00000100372	0	0	0	0	0	0	0	0	0	0	0	0	0	0	0	0
ENSMUSG00000100944	Gm28900	1.10279	0.231412	0.437209	0.529294	0.596602	0.982313	0.507067	0.401412	1.26321	0.206515	1	0.275655	0.538694	0.51171	0.608854	1	0.0955515	0.316558	0.301845	0.76277	1	-0.250613	0.257318	-0.973942	0.330086	0.613514	-0.155061	0.309982	-0.500226	0.616916	0.839965	ENSMUSG00000100944	0.716756	1.86648	1.4913	1.54328	0.734054	3.47146	0	2.29575	1.74254	3.92645	0.992178	2.95446	0.7959	5.23362	1.14755	1.59788
ENSMUSG00000101332	Gm28240	0	NA	NA	NA	NA	NA	NA	NA	NA	NA	NA	NA	NA	NA	NA	NA	NA	NA	NA	NA	NA	NA	NA	NA	NA	NA	NA	NA	NA	NA	NA	ENSMUSG00000101332	0	0	0	0	0	0	0	0	0	0	0	0	0	0	0	0
ENSMUSG00000045336	Hsfy2	0	NA	NA	NA	NA	NA	NA	NA	NA	NA	NA	NA	NA	NA	NA	NA	NA	NA	NA	NA	NA	NA	NA	NA	NA	NA	NA	NA	NA	NA	NA	ENSMUSG00000045336	0	0	0	0	0	0	0	0	0	0	0	0	0	0	0	0
ENSMUSG00000038331	Satb2	0.145179	0.0833448	6.59616	0.0126353	0.989919	NA	3.34303	6.25204	0.53471	0.592851	NA	3.25968	8.33437	0.391113	0.695714	NA	0.920919	4.05756	0.226964	0.820452	NA	0.153089	3.53247	0.0433376	0.965432	NA	1.07401	4.13777	0.259562	0.795202	NA	ENSMUSG00000038331	83.1436	0	0	0	0	0	0	0	0	0	0	0	0	0	0	0
ENSMUSG00000087022	9130024F11Rik	0	0	0	0	1	NA	0	0	0	1	NA	0	0	0	1	NA	0	0	0	1	NA	0	0	0	1	NA	0	0	0	1	NA	ENSMUSG00000087022	0	0	0	0	0	0	0	0	0	0	0	0	0	0	0	0
ENSMUSG00000104310	Gm4081	0	NA	NA	NA	NA	NA	NA	NA	NA	NA	NA	NA	NA	NA	NA	NA	NA	NA	NA	NA	NA	NA	NA	NA	NA	NA	NA	NA	NA	NA	NA	ENSMUSG00000104310	0	0	0	0	0	0	0	0	0	0	0	0	0	0	0	0
ENSMUSG00000094128	Gm23943	0	NA	NA	NA	NA	NA	NA	NA	NA	NA	NA	NA	NA	NA	NA	NA	NA	NA	NA	NA	NA	NA	NA	NA	NA	NA	NA	NA	NA	NA	NA	ENSMUSG00000094128	0	0	0	0	0	0	0	0	0	0	0	0	0	0	0	0
ENSMUSG00000099945	1700126A01Rik	0	NA	NA	NA	NA	NA	NA	NA	NA	NA	NA	NA	NA	NA	NA	NA	NA	NA	NA	NA	NA	NA	NA	NA	NA	NA	NA	NA	NA	NA	NA	ENSMUSG00000099945	0	0	0	0	0	0	0	0	0	0	0	0	0	0	0	0
ENSMUSG00000101429	BC055402	0	NA	NA	NA	NA	NA	NA	NA	NA	NA	NA	NA	NA	NA	NA	NA	NA	NA	NA	NA	NA	NA	NA	NA	NA	NA	NA	NA	NA	NA	NA	ENSMUSG00000101429	0	0	0	0	0	0	0	0	0	0	0	0	0	0	0	0
ENSMUSG00000101129	Gm5254	0.0592944	1.63435	6.5898	0.248012	0.804125	NA	0.0804991	6.27734	0.0128238	0.989768	NA	-1.55385	8.34834	-0.186127	0.852345	NA	-0.149799	4.05777	-0.0369165	0.970552	NA	0.2518	3.53243	0.0712822	0.943173	NA	0.102001	4.138	0.0246498	0.980334	NA	ENSMUSG00000101129	0	0	0	0	0	0	0	0	0	0	0	0	0	0	0	0
ENSMUSG00000097519	4930558J18Rik	1.91368	-4.04693	5.62922	-0.718914	0.472194	0.954352	3.88999	5.31419	0.732001	0.464168	1	7.93692	7.1044	1.11718	0.263915	0.944363	16.6596	3.4665	4.80586	1.54085e-06	0.000156028	-19.3499	3.00695	-6.43505	1.23436e-10	5.82233e-09	-2.69032	3.52581	-0.763036	0.445442	0.730336	ENSMUSG00000097519	0	0	0	0	0	0	0	0	5.22762	192.396	0	0	0	0	422.3	0
ENSMUSG00000038323	1700066M21Rik	132.126	1.35389	2.24144	0.604026	0.545826	0.975124	-1.23654	2.13387	-0.579483	0.562263	1	-2.59043	2.8391	-0.912415	0.36155	1	-1.29083	1.3793	-0.935861	0.349345	1	0.118217	1.20049	0.0984746	0.921555	0.97287	-1.17261	1.40652	-0.833697	0.404452	0.700869	ENSMUSG00000038323	0	0	0	157.414	0	0	5.80452	17.6008	0	3.92645	0	0	0	0	0	0
ENSMUSG00000048495	Tyw5	165.678	0.591737	1.09057	0.542593	0.58741	0.982214	-0.106091	1.03831	-0.102177	0.918617	1	-0.697828	1.38137	-0.50517	0.61344	1	-0.222238	0.670843	-0.331282	0.740432	1	0.950124	0.584079	1.6267	0.1038	0.336221	0.727886	0.684196	1.06385	0.287394	0.600667	ENSMUSG00000048495	24.3697	37.3296	32.8087	361.127	121.853	164.894	38.6968	7.65251	43.5635	188.47	67.4681	48.7486	51.7335	260.809	41.312	46.3385
ENSMUSG00000025971	Maip1	229.346	0.211956	0.823812	0.257287	0.796957	1	0.229034	0.784022	0.292127	0.770189	1	0.0170777	1.04329	0.0163692	0.98694	1	0.361126	0.506926	0.712384	0.476227	1	-0.328078	0.441285	-0.74346	0.457203	0.720261	0.0330486	0.516868	0.06394	0.949018	0.989473	ENSMUSG00000025971	120.415	179.182	168.517	143.525	239.302	187.459	228.311	96.4216	268.351	137.426	432.589	471.237	209.322	149.158	103.28	234.888
ENSMUSG00000077776	Gm22371	0	NA	NA	NA	NA	NA	NA	NA	NA	NA	NA	NA	NA	NA	NA	NA	NA	NA	NA	NA	NA	NA	NA	NA	NA	NA	NA	NA	NA	NA	NA	ENSMUSG00000077776	0	0	0	0	0	0	0	0	0	0	0	0	0	0	0	0
ENSMUSG00000088353	Gm24014	0	NA	NA	NA	NA	NA	NA	NA	NA	NA	NA	NA	NA	NA	NA	NA	NA	NA	NA	NA	NA	NA	NA	NA	NA	NA	NA	NA	NA	NA	NA	ENSMUSG00000088353	0	0	0	0	0	0	0	0	0	0	0	0	0	0	0	0
ENSMUSG00000101826	Gm8581	0	NA	NA	NA	NA	NA	NA	NA	NA	NA	NA	NA	NA	NA	NA	NA	NA	NA	NA	NA	NA	NA	NA	NA	NA	NA	NA	NA	NA	NA	NA	ENSMUSG00000101826	0	0	0	0	0	0	0	0	0	0	0	0	0	0	0	0
ENSMUSG00000102685	Gm37373	0	NA	NA	NA	NA	NA	NA	NA	NA	NA	NA	NA	NA	NA	NA	NA	NA	NA	NA	NA	NA	NA	NA	NA	NA	NA	NA	NA	NA	NA	NA	ENSMUSG00000102685	0	0	0	0	0	0	0	0	0	0	0	0	0	0	0	0
ENSMUSG00000101151	Gm17929	0	NA	NA	NA	NA	NA	NA	NA	NA	NA	NA	NA	NA	NA	NA	NA	NA	NA	NA	NA	NA	NA	NA	NA	NA	NA	NA	NA	NA	NA	NA	ENSMUSG00000101151	0	0	0	0	0	0	0	0	0	0	0	0	0	0	0	0
ENSMUSG00000038305	Spats2l	575.408	-4.63708	0.902749	-5.13662	2.79725e-07	7.36981e-06	-1.09922	0.855935	-1.28423	0.199061	1	3.53786	1.1417	3.09876	0.0019433	0.0279915	0.209091	0.553285	0.377908	0.705499	1	-0.979644	0.481611	-2.0341	0.041942	0.186204	-0.770553	0.564161	-1.36584	0.17199	0.459458	ENSMUSG00000038305	832.153	657.935	1045.4	1347.28	1368.28	8.67865	148.983	748.415	1229.36	726.394	474.261	27.3288	865.939	1354.64	149.182	987.49
ENSMUSG00000091283	Gm17234	0	NA	NA	NA	NA	NA	NA	NA	NA	NA	NA	NA	NA	NA	NA	NA	NA	NA	NA	NA	NA	NA	NA	NA	NA	NA	NA	NA	NA	NA	NA	ENSMUSG00000091283	0	0	0	0	0	0	0	0	0	0	0	0	0	0	0	0
ENSMUSG00000054770	Kctd18	187.523	0.468621	1.35803	0.345075	0.730038	1	0.455088	1.29241	0.352123	0.724746	1	-0.0135325	1.7198	-0.00786864	0.993722	1	0.47616	0.835466	0.569933	0.568723	1	0.0580926	0.727349	0.079869	0.936341	0.978698	0.534252	0.851953	0.627091	0.5306	0.785014	ENSMUSG00000054770	0	0	436.952	242.295	161.492	0	29.0226	142.337	8.7127	271.907	95.2491	132.951	0	0	665.582	222.105
ENSMUSG00000026039	Sgo2a	90.3613	-1.16951	2.02407	-0.5778	0.563399	0.980776	0.44973	1.92573	0.233538	0.815344	1	1.61924	2.56302	0.631769	0.527538	1	-0.230229	1.24598	-0.184777	0.853404	1	-2.0719	1.0841	-1.91117	0.0559826	0.226271	-2.30213	1.2702	-1.81241	0.0699225	0.268138	ENSMUSG00000026039	0	0	0	478.416	380.24	0	29.0226	0	0	388.719	198.436	239.311	0	0	720.664	501.734
ENSMUSG00000063558	Aox1	0.0183297	0	6.59616	0	1	NA	0	6.27734	0	1	NA	0	8.35337	0	1	NA	0.28327	4.0578	0.0698088	0.944346	NA	0	3.53247	0	1	NA	0.436336	4.138	0.105446	0.916022	NA	ENSMUSG00000063558	0	0	0	0	0	0	0	0	0	0	0	0	0	0	0	0
ENSMUSG00000064294	Aox3	55.5248	7.23036	2.28942	3.15816	0.00158767	0.0189019	-15.2017	2.2821	-6.66129	2.71427e-11	3.17295e-09	-22.4321	2.95185	-7.59933	2.97668e-14	3.56926e-12	0.468099	1.39477	0.33561	0.737165	1	9.27658	1.25157	7.41195	1.24453e-13	8.20082e-12	9.74468	1.45429	6.70063	2.07523e-11	1.04618e-09	ENSMUSG00000064294	0	0	0	0	0	0	0	0	0	0	0	0	0	0	0	0
ENSMUSG00000089275	Gm24548	0	NA	NA	NA	NA	NA	NA	NA	NA	NA	NA	NA	NA	NA	NA	NA	NA	NA	NA	NA	NA	NA	NA	NA	NA	NA	NA	NA	NA	NA	NA	ENSMUSG00000089275	0	0	0	0	0	0	0	0	0	0	0	0	0	0	0	0
ENSMUSG00000038242	Aox4	265.69	7.29992	2.41746	3.01967	0.00253054	0.027716	-16.7652	2.39996	-6.98564	2.83563e-12	3.688e-10	-24.0652	3.11554	-7.72423	1.12531e-14	1.44503e-12	-1.01702	1.47678	-0.688674	0.491028	1	10.2914	1.31586	7.82106	5.23792e-15	3.98944e-13	9.27438	1.5319	6.05419	1.41129e-09	5.77447e-08	ENSMUSG00000038242	0	0	0	0	0	137.123	0	0	0	0	0	0	0	1.74454	0	0
ENSMUSG00000089822	Gm15759	3.35457	1.61187	6.59192	0.244522	0.806826	1	0	6.27734	0	1	1	-1.40299	8.35002	-0.168023	0.866566	1	-2.92975	4.03794	-0.725556	0.468111	1	5.83138	3.52136	1.656	0.097721	0.324438	2.90162	4.12804	0.702906	0.482114	0.753505	ENSMUSG00000089822	0	0	0	0	0	3.47146	0	0	0	0	0	0	0	0	0	0
ENSMUSG00000079554	Aox2	0.0579537	-0.367768	6.59615	-0.0557549	0.955537	NA	-0.242381	6.27733	-0.0386122	0.9692	NA	0	8.35337	0	1	NA	-0.0405625	4.05779	-0.00999622	0.992024	NA	-0.180315	3.53243	-0.0510454	0.959289	NA	-0.220877	4.13799	-0.0533779	0.957431	NA	ENSMUSG00000079554	0	0	0	0	0	0	0	0	0	0	0	0	0	0	0	0
ENSMUSG00000103839	Gm37607	18.4048	-6.059	3.56648	-1.69888	0.0893426	0.446228	1.59441	3.32628	0.479336	0.6317	1	7.6534	4.48189	1.70763	0.0877053	0.533599	0.43699	2.14885	0.20336	0.838854	1	2.32635	1.87246	1.2424	0.214089	0.497612	2.76334	2.19272	1.26024	0.207585	0.509031	ENSMUSG00000103839	0	0	143.165	0	0	0	0	0	0	0	0	0	0	0	136.559	0
ENSMUSG00000051223	Bzw1	4279.35	0.513977	0.262001	1.96174	0.0497931	0.299192	-0.346259	0.249399	-1.38837	0.165023	1	-0.860235	0.331839	-2.59233	0.00953288	0.105891	0.098827	0.161211	0.613029	0.539857	1	-0.200193	0.140333	-1.42656	0.153708	0.420186	-0.101366	0.164386	-0.616632	0.537478	0.789677	ENSMUSG00000051223	3267.69	3420.33	3334.56	2753.98	3437.58	4111.08	3763.26	3552.29	2816.82	2239.06	2272.09	1794.84	1927.67	3322.48	3726.11	4363.01
ENSMUSG00000026034	Clk1	775.17	-0.660311	0.642614	-1.02754	0.304167	0.843201	-0.749164	0.611595	-1.22493	0.2206	1	-0.0888532	0.813872	-0.109173	0.913065	1	0.462951	0.395261	1.17125	0.241497	1	-0.279494	0.344093	-0.812264	0.41664	0.688045	0.183456	0.403044	0.455177	0.648982	0.857068	ENSMUSG00000026034	10.0346	1480.12	473.489	723.026	320.048	564.112	497.254	375.738	479.198	775.474	438.543	391.466	646.271	41.869	463.612	365.914
ENSMUSG00000026035	Ppil3	229.956	0.163124	0.994728	0.163989	0.86974	1	0.159422	0.946684	0.168401	0.866268	1	-0.00370159	1.25974	-0.00293837	0.997656	1	0.262169	0.611934	0.428427	0.66834	1	0.127381	0.532738	0.239107	0.811023	0.92315	0.38955	0.624012	0.624267	0.532452	0.785834	ENSMUSG00000026035	309.638	347.166	1.4913	52.4715	421.347	248.209	136.406	145.398	1073.4	166.874	117.077	332.377	113.018	0	666.729	488.951
ENSMUSG00000026036	Nif3l1	617.394	-0.0527319	0.80249	-0.0657104	0.947608	1	-0.517762	0.7638	-0.677876	0.49785	1	-0.46503	1.01635	-0.457547	0.647278	1	-0.0702338	0.493716	-0.142256	0.886878	1	-0.195491	0.429769	-0.454876	0.649199	0.841028	-0.265725	0.503447	-0.527812	0.59763	0.830086	ENSMUSG00000026036	1089.47	513.282	577.135	322.545	543.934	1176.83	826.177	61.2201	219.56	785.29	15.8748	212.721	302.442	425.668	281.151	779.765
ENSMUSG00000026037	Orc2	325.955	-0.31948	0.988328	-0.323253	0.746503	1	-2.45652	0.941774	-2.60839	0.00909691	0.267047	-2.13703	1.25256	-1.70614	0.0879822	0.534745	-0.955817	0.608177	-1.57161	0.116041	1	-0.236459	0.529266	-0.446767	0.655043	0.844681	-1.19228	0.620154	-1.92255	0.0545369	0.226302	ENSMUSG00000026037	313.939	772.723	504.061	469.157	182.045	0	217.669	91.0648	432.15	16.6874	4.96089	0	138.487	5.23362	0	3.19576
ENSMUSG00000094245	Gm23966	0.732527	-1.10133	6.59588	-0.166972	0.867392	NA	-0.975951	6.27704	-0.15548	0.876443	1	0.125375	8.35337	0.0150089	0.988025	1	-2.33768	4.05125	-0.577027	0.563921	1	2.00146	3.5244	0.567885	0.570113	0.794878	-0.336221	4.13755	-0.0812608	0.935235	0.985855	ENSMUSG00000094245	0	0	0	0	0	0	0	0	0	0	0	0	0	0	0	0.79894
ENSMUSG00000085054	Gm15834	0.788119	-3.38866	3.66952	-0.923461	0.355767	NA	-1.90976	3.48817	-0.547498	0.584037	1	1.4789	4.65663	0.31759	0.750796	1	-1.19414	2.25981	-0.528427	0.597203	1	-1.63544	1.94879	-0.839207	0.401353	0.677	-2.82958	2.29292	-1.23405	0.217184	0.521721	ENSMUSG00000085054	0	0	0	0	0	0	0	0	0	35.3381	1.98436	0	0	0	0	0
ENSMUSG00000038174	Fam126b	197.288	-0.200721	1.45209	-0.138229	0.890059	1	-0.890671	1.38226	-0.64436	0.519342	1	-0.68995	1.83922	-0.375133	0.707562	1	0.613179	0.893182	0.686511	0.492391	1	0.0964374	0.777602	0.124019	0.9013	0.965565	0.709616	0.910814	0.779101	0.43592	0.723592	ENSMUSG00000038174	0	974.303	31.3174	308.656	157.088	0	0	0	191.679	25.5219	551.651	0	370.889	430.902	0	530.496
ENSMUSG00000026032	Ndufb3	348.687	0.429051	0.305158	1.406	0.159724	0.623835	0.281453	0.29059	0.968557	0.332766	1	-0.147598	0.386519	-0.381866	0.702561	1	-0.0517551	0.187813	-0.275567	0.78288	1	0.4004	0.163531	2.44847	0.0143463	0.0861842	0.348645	0.191568	1.81996	0.0687651	0.265902	ENSMUSG00000026032	355.511	348.099	316.157	259.271	645.968	623.127	193.484	506.596	252.668	600.747	272.849	486.009	437.745	598.378	535.908	456.994
ENSMUSG00000100202	Gm29389	0	NA	NA	NA	NA	NA	NA	NA	NA	NA	NA	NA	NA	NA	NA	NA	NA	NA	NA	NA	NA	NA	NA	NA	NA	NA	NA	NA	NA	NA	NA	ENSMUSG00000100202	0	0	0	0	0	0	0	0	0	0	0	0	0	0	0	0
ENSMUSG00000099490	Gm18802	0	NA	NA	NA	NA	NA	NA	NA	NA	NA	NA	NA	NA	NA	NA	NA	NA	NA	NA	NA	NA	NA	NA	NA	NA	NA	NA	NA	NA	NA	NA	ENSMUSG00000099490	0	0	0	0	0	0	0	0	0	0	0	0	0	0	0	0
ENSMUSG00000059647	Cbx3-ps7	1.49095	-0.525586	0.826333	-0.636047	0.524746	0.968773	0.685663	0.726986	0.943158	0.3456	1	1.21125	1.0121	1.19677	0.231395	0.8942	-0.754183	0.543875	-1.38668	0.165538	1	-0.346952	0.431525	-0.804013	0.42139	0.69233	-1.10113	0.544595	-2.02193	0.0431834	0.19372	ENSMUSG00000059647	2.86702	3.73296	1.4913	0.771639	1.46811	0	3.86968	2.29575	0	5.88968	1.98436	4.43169	4.7754	1.74454	3.44266	0
ENSMUSG00000047528	Flacc1	0.392632	-1.83446	1.25556	-1.46107	0.143995	NA	0.997872	1.05497	0.945877	0.344212	1	2.83233	1.51063	1.87494	0.0608015	NA	-0.550684	0.780367	-0.705673	0.480391	1	-1.3945	0.648426	-2.1506	0.0315079	NA	-1.94519	0.771946	-2.51985	0.0117405	NA	ENSMUSG00000047528	0.716756	2.79972	1.4913	0	1.46811	0	0.96742	0.765251	0	5.88968	0.992178	1.47723	3.1836	0.872271	2.29511	0
ENSMUSG00000102059	Gm20257	0.193649	3.5488	4.00862	0.885293	0.375999	NA	0.14462	3.86138	0.0374529	0.970124	NA	-3.40418	5.09991	-0.667498	0.504454	NA	-0.212729	2.49572	-0.0852376	0.932073	1	0.687998	2.17252	0.316682	0.751485	NA	0.475269	2.54538	0.186718	0.851881	NA	ENSMUSG00000102059	0	0	0	0	0	0	0	0	196.907	0	0	0	0	0	0	0
ENSMUSG00000101046	Gm28803	0	NA	NA	NA	NA	NA	NA	NA	NA	NA	NA	NA	NA	NA	NA	NA	NA	NA	NA	NA	NA	NA	NA	NA	NA	NA	NA	NA	NA	NA	NA	ENSMUSG00000101046	0	0	0	0	0	0	0	0	0	0	0	0	0	0	0	0
ENSMUSG00000026031	Cflar	287.992	-0.686423	1.16069	-0.591393	0.554257	0.978439	-0.279211	1.10447	-0.252802	0.800421	1	0.407212	1.46987	0.277039	0.78175	1	0.0083553	0.71385	0.0117046	0.990661	1	0.312474	0.621441	0.502821	0.61509	0.820836	0.320829	0.727956	0.440726	0.659411	0.862322	ENSMUSG00000026031	2.15027	139.986	93.9522	42.4402	209.94	397.482	0	1006.3	3.48508	349.454	297.653	423.965	187.832	6.97817	527.875	1.59788
ENSMUSG00000100236	Gm3841	0	NA	NA	NA	NA	NA	NA	NA	NA	NA	NA	NA	NA	NA	NA	NA	NA	NA	NA	NA	NA	NA	NA	NA	NA	NA	NA	NA	NA	NA	NA	ENSMUSG00000100236	0	0	0	0	0	0	0	0	0	0	0	0	0	0	0	0
ENSMUSG00000026029	Casp8	500.475	0.332484	0.950432	0.349824	0.726471	1	0.0978945	0.904572	0.108222	0.91382	1	-0.234589	1.20367	-0.194895	0.845475	1	-0.092692	0.584594	-0.158558	0.874017	1	1.1306	0.508967	2.22136	0.0263267	0.133987	1.0379	0.596192	1.74089	0.0817027	0.296448	ENSMUSG00000026029	204.992	673.8	0	359.584	171.769	1444.13	321.183	1.5305	3.48508	339.638	299.638	1.47723	339.053	505.917	628.86	79.894
ENSMUSG00000102719	Gm37760	0.902086	-0.164972	5.80361	-0.0284257	0.977323	NA	-3.74584	5.55587	-0.674212	0.500176	1	-3.58086	7.37467	-0.485563	0.627277	1	-0.158985	3.59577	-0.0442145	0.964733	1	-3.56535	3.11817	-1.14341	0.252869	0.53927	-3.72433	3.65657	-1.01853	0.308426	0.620306	ENSMUSG00000102719	0	0	0	58.6446	0	0	0	0	0	0	0	0	0	0	0	0
ENSMUSG00000099719	Gm28802	0.0658702	0.0192254	6.59616	0.00291464	0.997674	NA	0.144612	6.27734	0.0230372	0.981621	NA	0.125387	8.35337	0.0150104	0.988024	NA	0.802128	4.05776	0.197678	0.843297	NA	0.0889501	3.53247	0.0251807	0.979911	NA	0.891078	4.13796	0.215342	0.8295	NA	ENSMUSG00000099719	0	0	0	0	0	0	0	0	0	31.4116	0	0	0	0	0	0
ENSMUSG00000026028	Trak2	101.634	-24.0076	1.95969	-12.2507	1.66555e-34	1.10406e-31	-2.55744	1.73906	-1.47059	0.141403	1	21.4501	2.42106	8.85981	8.0149e-19	2.01552e-16	-0.592754	1.12126	-0.52865	0.597048	1	1.03889	0.976121	1.0643	0.287193	0.575497	0.446132	1.1435	0.390145	0.696429	0.883033	ENSMUSG00000026028	0	0	0	331.805	70.4692	0	164.461	0	167.284	46.1358	0	0	0	0	0	270.042
ENSMUSG00000026027	Stradb	308.079	-0.633671	1.22181	-0.518632	0.604017	0.984554	0.625636	1.16249	0.538185	0.59045	1	1.25931	1.54716	0.81395	0.415674	1	0.279264	0.751529	0.371594	0.710195	1	-0.0786572	0.654237	-0.120227	0.904303	0.966428	0.200606	0.766353	0.261768	0.7935	0.932152	ENSMUSG00000026027	407.117	3.73296	186.413	416.685	460.986	506.833	59.98	3.061	893.923	96.1981	557.604	156.586	377.256	532.085	720.664	449.004
ENSMUSG00000072295	C2cd6	0.00975825	0	6.59616	0	1	NA	0.529322	6.27734	0.0843226	0.9328	NA	0.445975	8.35337	0.0533887	0.957422	NA	0.0183061	4.05779	0.00451135	0.9964	NA	0.211933	3.53246	0.0599958	0.952159	NA	0	4.138	0	1	NA	ENSMUSG00000072295	0	0	0	0	0	0	0	0	0	0	0	0	0	0	0	0
ENSMUSG00000047383	AC169382.1	0	NA	NA	NA	NA	NA	NA	NA	NA	NA	NA	NA	NA	NA	NA	NA	NA	NA	NA	NA	NA	NA	NA	NA	NA	NA	NA	NA	NA	NA	NA	ENSMUSG00000047383	0	0	0	0	0	0	0	0	0	0	0	0	0	0	0	0
ENSMUSG00000099752	Gm29018	0.0239385	0.0192326	6.59616	0.00291572	0.997674	NA	0.144619	6.27734	0.0230382	0.98162	NA	0	8.35337	0	1	NA	-0.158971	4.05777	-0.0391769	0.968749	NA	0.325091	3.53243	0.0920305	0.926674	NA	0.16612	4.138	0.0401451	0.967977	NA	ENSMUSG00000099752	0.716756	0	0	0	0	0	0	0	0	0	0	0	0	0	0	0
ENSMUSG00000077616	Gm25502	0	NA	NA	NA	NA	NA	NA	NA	NA	NA	NA	NA	NA	NA	NA	NA	NA	NA	NA	NA	NA	NA	NA	NA	NA	NA	NA	NA	NA	NA	NA	ENSMUSG00000077616	0	0	0	0	0	0	0	0	0	0	0	0	0	0	0	0
ENSMUSG00000038079	Tmem237	183.426	2.05657	1.51337	1.35894	0.174166	0.653003	2.15035	1.44023	1.49306	0.135421	1	0.0937768	1.91634	0.0489353	0.960971	1	-0.186544	0.930982	-0.200373	0.841189	1	1.79436	0.810677	2.21341	0.0268692	0.135837	1.60782	0.949576	1.6932	0.090418	0.316265	ENSMUSG00000038079	44.4388	3.73296	299.007	98.7698	0	244.738	352.141	0	0	645.901	862.202	450.555	247.525	41.869	266.233	0
ENSMUSG00000097573	G730003C15Rik	10.4563	0.286169	2.93137	0.0976232	0.922231	1	1.58936	2.78742	0.570193	0.568547	1	1.3032	3.71041	0.351227	0.725418	1	-0.74525	1.8038	-0.413156	0.679492	1	0.723389	1.56979	0.460819	0.644929	0.838751	-0.021861	1.83982	-0.0118821	0.99052	1	ENSMUSG00000097573	137.617	0	6.71087	0	0	1.73573	0	0	0	1.96323	4.96089	19.204	5.5713	125.607	94.0995	0
ENSMUSG00000079550	Mpp4	1.27482	0.307705	3.93815	0.0781343	0.937721	1	-2.80135	3.79099	-0.738951	0.459937	1	-3.10906	5.01892	-0.619468	0.535608	1	-1.67747	2.43734	-0.688236	0.491304	1	0.636127	2.10922	0.301593	0.762962	0.90201	-1.04134	2.48654	-0.418791	0.675369	0.872426	ENSMUSG00000079550	0	0	0	0.771639	0	12.1501	0	0	0	0	51.5932	0	0	1.74454	0	0
ENSMUSG00000101586	Gm29017	1.41003	-1.21164	4.71847	-0.256787	0.797343	1	-3.09871	4.50581	-0.687715	0.491632	1	-1.88707	5.99235	-0.314913	0.752828	1	-3.79896	2.90595	-1.30731	0.191109	1	0.721708	2.51351	0.287132	0.774011	0.906702	-3.07725	2.96392	-1.03824	0.29916	0.612065	ENSMUSG00000101586	0	0	0	3.08656	0	5.20719	0.96742	0	0	0	0	0	0	0	0	0
ENSMUSG00000099563	Gm19125	0	NA	NA	NA	NA	NA	NA	NA	NA	NA	NA	NA	NA	NA	NA	NA	NA	NA	NA	NA	NA	NA	NA	NA	NA	NA	NA	NA	NA	NA	NA	ENSMUSG00000099563	0	0	0	0	0	0	0	0	0	0	0	0	0	0	0	0
ENSMUSG00000026024	Als2	149.856	-1.60655	1.93247	-0.831346	0.405778	0.927525	-0.219197	1.83786	-0.119267	0.905064	1	1.38735	2.44673	0.567023	0.570699	1	1.16363	1.18764	0.97978	0.327195	1	0.711956	1.03406	0.688506	0.491134	0.744146	1.87559	1.21116	1.54859	0.121481	0.377023	ENSMUSG00000026024	30.1037	1.86648	0	81.0221	0	201.345	605.605	0	0	0	392.902	279.197	0	0	0	49.5343
ENSMUSG00000026023	Cdk15	0	NA	NA	NA	NA	NA	NA	NA	NA	NA	NA	NA	NA	NA	NA	NA	NA	NA	NA	NA	NA	NA	NA	NA	NA	NA	NA	NA	NA	NA	NA	ENSMUSG00000026023	0	0	0	0	0	0	0	0	0	0	0	0	0	0	0	0
ENSMUSG00000099922	Gm29016	0	NA	NA	NA	NA	NA	NA	NA	NA	NA	NA	NA	NA	NA	NA	NA	NA	NA	NA	NA	NA	NA	NA	NA	NA	NA	NA	NA	NA	NA	NA	ENSMUSG00000099922	0	0	0	0	0	0	0	0	0	0	0	0	0	0	0	0
ENSMUSG00000104502	Gm37737	0	0	0	0	1	NA	0	0	0	1	NA	0	0	0	1	NA	0	0	0	1	NA	0	0	0	1	NA	0	0	0	1	NA	ENSMUSG00000104502	0	0	0	0	0	0	0	0	0	0	0	0	0	0	0	0
ENSMUSG00000041075	Fzd7	222.382	1.96871	1.45372	1.35426	0.175654	0.65341	1.08615	1.38357	0.785036	0.432433	1	-0.882558	1.841	-0.47939	0.631661	1	-1.18645	0.89464	-1.32617	0.184783	1	0.599265	0.778665	0.769605	0.441534	0.708601	-0.587182	0.912332	-0.643605	0.519832	0.7783	ENSMUSG00000041075	0	1.86648	0	290.908	223.887	692.557	147.048	1.5305	0	1.96323	351.231	429.874	7.959	0	463.612	111.852
ENSMUSG00000097819	Gm26813	0.354621	-2.124	6.59337	-0.322142	0.747345	NA	1.16577	6.24885	0.186558	0.852007	1	3.28978	8.33419	0.394732	0.69304	NA	0.592381	4.0578	0.145986	0.883933	1	-2.05425	3.52726	-0.582392	0.560302	NA	-1.46187	4.13356	-0.353658	0.723595	NA	ENSMUSG00000097819	383.464	0	0	0	0	0	0	0	0	0	0.992178	0	0	0	0	0
ENSMUSG00000047361	Gm973	0.221726	-0.909445	6.59603	-0.137878	0.890337	NA	2.43152	6.25126	0.388964	0.697303	1	3.34096	8.33389	0.400888	0.688502	NA	0	4.0578	0	1	1	-0.8397	3.53222	-0.237726	0.812094	NA	-0.762551	4.13779	-0.184289	0.853787	NA	ENSMUSG00000047361	0	0	0	0	0	0	0	0	0	14.7242	0	0	0	0	0	0
ENSMUSG00000099811	Gm28411	0	NA	NA	NA	NA	NA	NA	NA	NA	NA	NA	NA	NA	NA	NA	NA	NA	NA	NA	NA	NA	NA	NA	NA	NA	NA	NA	NA	NA	NA	NA	ENSMUSG00000099811	0	0	0	0	0	0	0	0	0	0	0	0	0	0	0	0
ENSMUSG00000101409	1700122D07Rik	0	NA	NA	NA	NA	NA	NA	NA	NA	NA	NA	NA	NA	NA	NA	NA	NA	NA	NA	NA	NA	NA	NA	NA	NA	NA	NA	NA	NA	NA	NA	ENSMUSG00000101409	0	0	0	0	0	0	0	0	0	0	0	0	0	0	0	0
ENSMUSG00000026021	Sumo1	2083.58	-0.00460327	0.233958	-0.0196757	0.984302	1	0.16988	0.222639	0.763031	0.445445	1	0.174483	0.296279	0.588916	0.555917	1	0.169246	0.143962	1.17563	0.239741	1	-0.235652	0.12531	-1.88055	0.0600338	0.23693	-0.0664051	0.146783	-0.452403	0.650979	0.857937	ENSMUSG00000026021	2431.95	3184.22	2116.91	1791.75	1945.24	1944.89	3676.2	2824.54	3476.37	1913.16	2725.51	2513.51	1574.29	2928.21	2720.85	1932.64
ENSMUSG00000089276	Gm24545	0	NA	NA	NA	NA	NA	NA	NA	NA	NA	NA	NA	NA	NA	NA	NA	NA	NA	NA	NA	NA	NA	NA	NA	NA	NA	NA	NA	NA	NA	NA	ENSMUSG00000089276	0	0	0	0	0	0	0	0	0	0	0	0	0	0	0	0
ENSMUSG00000103821	D430013B06Rik	1.45607	-1.98513	4.68876	-0.423381	0.672017	0.994633	-1.43369	4.4546	-0.321845	0.74757	1	0.551443	5.93739	0.0928763	0.926002	1	-0.902001	2.90381	-0.310627	0.756084	1	-2.7452	2.51123	-1.09317	0.274321	0.561928	-3.6472	2.94977	-1.23643	0.216297	0.521186	ENSMUSG00000103821	0	0	0	0	0	6.94292	0	67.3421	0	0	0	0	0	0	11.4755	0
ENSMUSG00000101400	Gm29596	0.0826994	0	6.59616	0	1	NA	0	6.27734	0	1	NA	0	8.35337	0	1	NA	1.50381	4.05592	0.37077	0.710809	NA	0	3.53247	0	1	NA	1.65689	4.13616	0.400586	0.688725	NA	ENSMUSG00000101400	0	0	0	0	0	0	0	0	0	0	0	0	0	0	0	0
ENSMUSG00000026020	Nop58	1733.09	-0.113639	0.460718	-0.246656	0.805175	1	-0.233469	0.438467	-0.532467	0.594402	1	-0.11983	0.583472	-0.205375	0.837279	1	-0.149092	0.283488	-0.52592	0.598944	1	-0.655443	0.246748	-2.65633	0.0078997	0.0547409	-0.804535	0.289061	-2.78327	0.0053814	0.0408986	ENSMUSG00000026020	2760.23	194.114	2035.63	1989.29	1024.74	1606.42	3331.79	1965.93	2165.98	1766.9	2660.03	1429.96	2050.24	1275.26	819.354	4114.54
ENSMUSG00000077345	Snord70	0.062305	-0.565447	6.59613	-0.085724	0.931686	NA	-0.44006	6.27731	-0.0701033	0.944111	NA	0	8.35337	0	1	NA	0	4.0578	0	1	NA	-0.495723	3.53241	-0.140336	0.888395	NA	-0.418553	4.13795	-0.10115	0.919432	NA	ENSMUSG00000077345	0	0	0	0	0	0	0	0	0	0	0	0	0	8.72271	0	0
ENSMUSG00000077358	Gm26293	0.0929747	-0.986209	6.59597	-0.149517	0.881146	NA	-0.860822	6.27714	-0.137136	0.890923	NA	0	8.35337	0	1	NA	0	4.0578	0	1	NA	-0.916483	3.53212	-0.259471	0.795272	NA	-0.839315	4.1377	-0.202846	0.839256	NA	ENSMUSG00000077358	0	0	0	0	0	0	0	0	0	0	0	0	0	10.4672	0	0
ENSMUSG00000089512	Gm26287	0.0611587	0.0833448	6.59616	0.0126353	0.989919	NA	0.208732	6.27734	0.0332516	0.973474	NA	0	8.35337	0	1	NA	1.26639	4.05665	0.312176	0.754907	NA	0.153072	3.53247	0.0433328	0.965436	NA	1.41946	4.13687	0.343124	0.731505	NA	ENSMUSG00000089512	0	0	0	0	0	0	0	0	0	0	0	0	0	0	0	0
ENSMUSG00000089093	Snord11	0	0	0	0	1	NA	0	0	0	1	NA	0	0	0	1	NA	0	0	0	1	NA	0	0	0	1	NA	0	0	0	1	NA	ENSMUSG00000089093	0	0	0	0	0	0	0	0	0	0	0	0	0	0	0	0
ENSMUSG00000067336	Bmpr2	304.55	0.0913955	0.977586	0.093491	0.925514	1	-0.629316	0.930666	-0.6762	0.498914	1	-0.720712	1.23826	-0.582033	0.560544	1	0.199804	0.601309	0.332282	0.739677	1	0.485383	0.523509	0.927172	0.353837	0.634737	0.685187	0.613209	1.11738	0.263832	0.57539	ENSMUSG00000067336	0	1308.4	0	433.661	302.43	423.518	415.023	0	437.377	291.539	302.614	292.492	1.5918	61.0589	286.889	391.481
ENSMUSG00000104052	Gm38125	0.101891	0	6.59616	0	1	NA	0	6.27734	0	1	NA	0	8.35337	0	1	NA	-0.670017	4.05747	-0.165132	0.86884	NA	0.900259	3.53209	0.25488	0.798816	NA	0	4.138	0	1	NA	ENSMUSG00000104052	0	0	0	0	0	0	0	0	0	0	0	0	0	0	0	0
ENSMUSG00000103131	Gm37977	0.00591492	0.0192254	6.59616	0.00291464	0.997674	NA	0.144612	6.27734	0.0230372	0.981621	NA	0	8.35337	0	1	NA	0	4.0578	0	1	NA	0.0889456	3.53247	0.0251794	0.979912	NA	0.16612	4.138	0.0401448	0.967978	NA	ENSMUSG00000103131	0	0	0	0	0	0	0	0	0	0	0	0	0	0	0	0
ENSMUSG00000041040	Fam117b	91.8785	0.883315	1.66479	0.530588	0.595704	0.982313	0.50526	1.58451	0.318875	0.749821	1	-0.378055	2.10834	-0.179314	0.857691	1	-0.0162816	1.02434	-0.0158947	0.987318	1	0.291516	0.891737	0.326908	0.743737	0.891674	0.275234	1.04459	0.263487	0.792176	0.93128	ENSMUSG00000041040	7.16756	675.666	0	13.8895	0	25.1681	46.4362	24.488	412.982	156.076	268.88	345.672	1.5918	132.585	176.723	1.59788
ENSMUSG00000103696	Gm37531	51.2557	1.33802	2.65117	0.50469	0.613776	0.98762	-0.800402	2.52471	-0.317027	0.751223	1	-2.13842	3.35855	-0.63671	0.524314	1	0.237425	1.63109	0.145563	0.884267	1	0.608694	1.42007	0.428637	0.668187	0.850665	0.846119	1.66339	0.508673	0.610982	0.836804	ENSMUSG00000103696	0	153.985	0	1.54328	369.963	213.495	0	182.13	0	2.94484	0	2.95446	0	0	179.019	4.79364
ENSMUSG00000100901	Gm18829	0.394676	0	6.59616	0	1	NA	1.56497	6.27564	0.249373	0.803073	1	1.48155	8.35209	0.177387	0.859205	NA	-2.53674	4.05243	-0.625981	0.531328	1	2.76699	3.5263	0.784673	0.432645	NA	0	4.138	0	1	NA	ENSMUSG00000100901	0	0	0	0	0	0	0	0	0	3.92645	0	0	0	0	0	0
ENSMUSG00000026018	Ica1l	1.58417	-3.94664	4.73857	-0.832877	0.404914	0.927084	1.42255	4.46005	0.318953	0.749762	1	5.36919	5.97519	0.898581	0.368876	1	0	2.92022	0	1	1	-4.23757	2.5264	-1.67731	0.0934815	0.316095	-4.16041	2.96448	-1.40342	0.160491	0.443069	ENSMUSG00000026018	0	91.4576	0	0	0	0.867865	0	0	1.74254	6.87129	20.8357	41.3625	0	0	8.03288	0
ENSMUSG00000026019	Wdr12	493.47	-0.018759	0.835401	-0.022455	0.982085	1	0.000702866	0.795033	0.000884072	0.999295	1	0.0194618	1.05797	0.0183955	0.985323	1	-0.316146	0.514038	-0.615024	0.538539	1	-0.409569	0.447413	-0.915416	0.359973	0.639734	-0.725715	0.524154	-1.38455	0.166191	0.450956	ENSMUSG00000026019	17.2021	3.73296	17.15	483.818	1123.84	926.012	522.407	851.724	569.81	799.033	900.897	298.401	57.3048	169.221	1138.37	775.771
ENSMUSG00000026017	Carf	155.915	0.611795	1.34838	0.453725	0.650027	0.991799	-0.539329	1.28374	-0.420122	0.674397	1	-1.15112	1.70795	-0.673978	0.500325	1	0.580005	0.829561	0.699171	0.484445	1	0.0347076	0.722228	0.0480563	0.961671	0.98646	0.614713	0.845926	0.726674	0.467426	0.744394	ENSMUSG00000026017	40.1383	162.384	117.813	0	42.5752	31.2432	5.80452	688.726	162.056	210.065	1.98436	0	0	305.295	417.71	140.613
ENSMUSG00000082609	Gm15464	1.88725	-0.71369	0.419809	-1.70003	0.0891246	0.445542	-0.438035	0.382387	-1.14553	0.251991	1	0.275655	0.538694	0.51171	0.608854	1	-0.0691484	0.228775	-0.302256	0.762457	1	-0.148372	0.182195	-0.814356	0.415441	0.686639	-0.21752	0.226742	-0.959327	0.337394	0.646987	ENSMUSG00000082609	3.58378	1.86648	2.23696	1.54328	1.46811	0.867865	0	1.5305	7.84143	0.981613	0.992178	2.95446	0.7959	3.48908	2.29511	2.39682
ENSMUSG00000073664	Nbeal1	192.212	-1.10114	1.2956	-0.849914	0.395373	0.921018	-1.25216	1.23331	-1.01528	0.309971	1	-0.151018	1.64126	-0.0920131	0.926688	1	-0.376698	0.795976	-0.473253	0.636032	1	1.6443	0.693073	2.37248	0.0176691	0.100119	1.26761	0.811855	1.56137	0.118436	0.371596	ENSMUSG00000073664	456.573	0	320.63	544.777	1.46811	0	58.0452	0	38.3359	292.521	0	0	24.6729	31.4017	70.0008	5.59258
ENSMUSG00000100516	Gm29332	0	NA	NA	NA	NA	NA	NA	NA	NA	NA	NA	NA	NA	NA	NA	NA	NA	NA	NA	NA	NA	NA	NA	NA	NA	NA	NA	NA	NA	NA	NA	ENSMUSG00000100516	0	0	0	0	0	0	0	0	0	0	0	0	0	0	0	0
ENSMUSG00000049439	Cyp20a1	61.0677	0.340395	2.67807	0.127104	0.898858	1	2.34215	2.54743	0.919417	0.357877	1	2.00176	3.39053	0.590397	0.554924	1	-0.915438	1.64672	-0.555917	0.578268	1	2.35203	1.4339	1.6403	0.100943	0.330983	1.43659	1.67971	0.855266	0.392404	0.691813	ENSMUSG00000049439	0	1.86648	0	3.08656	0	0	0	0	59.2463	0	0	0	0	0	0	0
ENSMUSG00000103822	6030460B20Rik	0.0134962	0	6.59616	0	1	NA	0	6.27734	0	1	NA	0	8.35337	0	1	NA	0.28327	4.0578	0.0698088	0.944346	NA	0	3.53247	0	1	NA	0.436336	4.138	0.105446	0.916022	NA	ENSMUSG00000103822	0	0	0	0	0	0	0	0	0	0	0	0	0	0	0	0
ENSMUSG00000026782	Abi2	370.353	0.538917	1.08113	0.498474	0.61815	0.988003	0.564569	1.02889	0.548718	0.583199	1	0.0256522	1.36914	0.0187361	0.985052	1	-0.493963	0.665181	-0.7426	0.457724	1	0.30472	0.579022	0.526267	0.598702	0.812243	-0.189243	0.678322	-0.278987	0.780254	0.925793	ENSMUSG00000026782	1.43351	0.933241	0	86.4236	1.46811	459.969	400.512	114.788	0	450.56	24.8044	0	171.914	232.024	709.189	643.946
ENSMUSG00000026014	Raph1	235.984	-1.03012	1.18103	-0.872221	0.383088	0.910726	-0.198364	1.12368	-0.176531	0.859876	1	0.831752	1.49555	0.556153	0.578106	1	-0.588711	0.726526	-0.810309	0.417763	1	-0.314251	0.632323	-0.496978	0.619205	0.823029	-0.902961	0.74083	-1.21885	0.222901	0.528462	ENSMUSG00000026014	150.519	347.166	0	123.462	53.586	0	7.73936	10.7135	2.61381	165.893	1020.95	90.1111	1214.54	541.68	369.513	768.58
ENSMUSG00000081562	Gm11575	1.73334	-1.87917	0.892863	-2.10465	0.0353214	0.235268	-1.43446	0.818915	-1.75165	0.0798333	1	0.444712	1.13455	0.391971	0.69508	1	-0.0828218	0.548492	-0.150999	0.879976	1	-1.5099	0.442552	-3.41181	0.000645341	0.00697428	-1.59272	0.534421	-2.98028	0.00287984	0.0248008	ENSMUSG00000081562	0	0	0	1.54328	0.734054	0	1.93484	0	0	4.90807	0.992178	0.738616	0.7959	0	1.14755	1.59788
ENSMUSG00000084400	Gm11576	0	NA	NA	NA	NA	NA	NA	NA	NA	NA	NA	NA	NA	NA	NA	NA	NA	NA	NA	NA	NA	NA	NA	NA	NA	NA	NA	NA	NA	NA	NA	ENSMUSG00000084400	0	0	0	0	0	0	0	0	0	0	0	0	0	0	0	0
ENSMUSG00000082160	Gm11578	2.45369	-4.04457	3.63931	-1.11136	0.266415	0.799245	-3.91918	3.46234	-1.13195	0.257657	1	0	4.62226	0	1	1	0.159844	2.20211	0.0725868	0.942135	1	0.0480096	1.91708	0.0250431	0.980021	0.992925	0.207854	2.24525	0.0925748	0.926241	0.982829	ENSMUSG00000082160	0	0	32.8087	0	0	0	0	0	0	0	0	0	0	12.2118	0	0
ENSMUSG00000103215	Gm38388	0	0	0	0	1	NA	0	0	0	1	NA	0	0	0	1	NA	0	0	0	1	NA	0	0	0	1	NA	0	0	0	1	NA	ENSMUSG00000103215	0	0	0	0	0	0	0	0	0	0	0	0	0	0	0	0
ENSMUSG00000088973	Gm23762	0	NA	NA	NA	NA	NA	NA	NA	NA	NA	NA	NA	NA	NA	NA	NA	NA	NA	NA	NA	NA	NA	NA	NA	NA	NA	NA	NA	NA	NA	NA	ENSMUSG00000088973	0	0	0	0	0	0	0	0	0	0	0	0	0	0	0	0
ENSMUSG00000084151	Gm11577	0	NA	NA	NA	NA	NA	NA	NA	NA	NA	NA	NA	NA	NA	NA	NA	NA	NA	NA	NA	NA	NA	NA	NA	NA	NA	NA	NA	NA	NA	NA	ENSMUSG00000084151	0	0	0	0	0	0	0	0	0	0	0	0	0	0	0	0
ENSMUSG00000101188	Eif4a-ps4	635.843	0.354542	0.177219	2.00059	0.0454364	0.280646	0.196962	0.168819	1.16671	0.243329	1	-0.15758	0.224507	-0.701895	0.482745	1	0.108015	0.109194	0.989203	0.322564	1	0.0547261	0.0950487	0.575769	0.564771	0.791805	0.162742	0.11132	1.46193	0.143761	0.416419	ENSMUSG00000101188	323.974	336.9	360.15	498.479	632.755	565.848	842.623	803.513	473.971	795.107	700.477	804.352	716.31	503.3	450.989	589.618
ENSMUSG00000026012	Cd28	0	NA	NA	NA	NA	NA	NA	NA	NA	NA	NA	NA	NA	NA	NA	NA	NA	NA	NA	NA	NA	NA	NA	NA	NA	NA	NA	NA	NA	NA	NA	ENSMUSG00000026012	0	0	0	0	0	0	0	0	0	0	0	0	0	0	0	0
ENSMUSG00000086795	Gm11579	0	NA	NA	NA	NA	NA	NA	NA	NA	NA	NA	NA	NA	NA	NA	NA	NA	NA	NA	NA	NA	NA	NA	NA	NA	NA	NA	NA	NA	NA	NA	ENSMUSG00000086795	0	0	0	0	0	0	0	0	0	0	0	0	0	0	0	0
ENSMUSG00000085965	2310016D23Rik	0	NA	NA	NA	NA	NA	NA	NA	NA	NA	NA	NA	NA	NA	NA	NA	NA	NA	NA	NA	NA	NA	NA	NA	NA	NA	NA	NA	NA	NA	NA	ENSMUSG00000085965	0	0	0	0	0	0	0	0	0	0	0	0	0	0	0	0
ENSMUSG00000104069	Gm37198	0.0204787	-0.173133	6.59616	-0.0262475	0.97906	NA	-0.0477456	6.27734	-0.00760602	0.993931	NA	0	8.35337	0	1	NA	0	4.0578	0	1	NA	-0.103411	3.53247	-0.0292745	0.976646	NA	-0.0262385	4.138	-0.00634087	0.994941	NA	ENSMUSG00000104069	2.86702	0	0	0	0	0	0	0	0	0	0	0	0	0	0	0
ENSMUSG00000083118	Gm11609	0	NA	NA	NA	NA	NA	NA	NA	NA	NA	NA	NA	NA	NA	NA	NA	NA	NA	NA	NA	NA	NA	NA	NA	NA	NA	NA	NA	NA	NA	NA	ENSMUSG00000083118	0	0	0	0	0	0	0	0	0	0	0	0	0	0	0	0
ENSMUSG00000083355	Gm11581	0.0529074	-0.237247	6.59616	-0.0359674	0.971308	NA	-0.11186	6.27734	-0.0178197	0.985783	NA	0	8.35337	0	1	NA	0.209716	4.05778	0.0516824	0.958782	NA	0.0090729	3.53244	0.00256845	0.997951	NA	0.218788	4.138	0.0528729	0.957833	NA	ENSMUSG00000083355	0	0	0	0	0	0	0	0	0	0	0	0	0	0	0	0
ENSMUSG00000102549	Gm38137	0	NA	NA	NA	NA	NA	NA	NA	NA	NA	NA	NA	NA	NA	NA	NA	NA	NA	NA	NA	NA	NA	NA	NA	NA	NA	NA	NA	NA	NA	NA	ENSMUSG00000102549	0	0	0	0	0	0	0	0	0	0	0	0	0	0	0	0
ENSMUSG00000026011	Ctla4	0.0163164	-0.173133	6.59616	-0.0262475	0.97906	NA	-0.0477456	6.27734	-0.00760602	0.993931	NA	0	8.35337	0	1	NA	0	4.0578	0	1	NA	-0.103411	3.53247	-0.0292745	0.976646	NA	-0.0262385	4.138	-0.00634087	0.994941	NA	ENSMUSG00000026011	0	0	0	0	0	0	0	0	0	0	0	0	0	0	0	0
ENSMUSG00000081382	Rpl18-ps1	13.176	-0.146972	0.276818	-0.530933	0.595465	0.982313	0.0695437	0.261129	0.266319	0.789993	1	0.216516	0.350035	0.618554	0.53621	1	-0.287995	0.170409	-1.69003	0.0910228	0.971504	0.209804	0.145344	1.4435	0.148881	0.414332	-0.0781911	0.173799	-0.449893	0.652787	0.859152	ENSMUSG00000081382	21.5027	18.6648	11.1848	10.0313	7.34054	12.1501	8.70678	11.4788	25.2668	11.7794	12.8983	18.4654	7.1631	7.85044	18.3609	22.3703
ENSMUSG00000080800	Gm11582	0.0150091	0.019229	6.59616	0.00291518	0.997674	NA	0.144616	6.27734	0.0230377	0.98162	NA	0	8.35337	0	1	NA	0.0624877	4.05779	0.0153995	0.987713	NA	0.206681	3.53245	0.0585091	0.953343	NA	0.269169	4.138	0.0650479	0.948136	NA	ENSMUSG00000080800	0	0	0	0	0	0	0	0	0	0	0	0	0	0	0	0
ENSMUSG00000026009	Icos	0	NA	NA	NA	NA	NA	NA	NA	NA	NA	NA	NA	NA	NA	NA	NA	NA	NA	NA	NA	NA	NA	NA	NA	NA	NA	NA	NA	NA	NA	NA	ENSMUSG00000026009	0	0	0	0	0	0	0	0	0	0	0	0	0	0	0	0
ENSMUSG00000102561	Gm37039	0	NA	NA	NA	NA	NA	NA	NA	NA	NA	NA	NA	NA	NA	NA	NA	NA	NA	NA	NA	NA	NA	NA	NA	NA	NA	NA	NA	NA	NA	NA	ENSMUSG00000102561	0	0	0	0	0	0	0	0	0	0	0	0	0	0	0	0
ENSMUSG00000082804	Rpl17-ps1	0.0278347	-0.359464	6.59615	-0.0544959	0.95654	NA	-0.234076	6.27733	-0.0372892	0.970254	NA	0	8.35337	0	1	NA	0	4.0578	0	1	NA	-0.289741	3.53245	-0.0820226	0.934629	NA	-0.212569	4.13799	-0.0513702	0.959031	NA	ENSMUSG00000082804	0	0	0	0	0.734054	0	0	0	0	0	0	0	0	0	0	0
ENSMUSG00000082661	Gm11590	0	NA	NA	NA	NA	NA	NA	NA	NA	NA	NA	NA	NA	NA	NA	NA	NA	NA	NA	NA	NA	NA	NA	NA	NA	NA	NA	NA	NA	NA	NA	ENSMUSG00000082661	0	0	0	0	0	0	0	0	0	0	0	0	0	0	0	0
ENSMUSG00000080785	Gm11591	0	NA	NA	NA	NA	NA	NA	NA	NA	NA	NA	NA	NA	NA	NA	NA	NA	NA	NA	NA	NA	NA	NA	NA	NA	NA	NA	NA	NA	NA	NA	ENSMUSG00000080785	0	0	0	0	0	0	0	0	0	0	0	0	0	0	0	0
ENSMUSG00000100893	Gm28083	0	NA	NA	NA	NA	NA	NA	NA	NA	NA	NA	NA	NA	NA	NA	NA	NA	NA	NA	NA	NA	NA	NA	NA	NA	NA	NA	NA	NA	NA	NA	ENSMUSG00000100893	0	0	0	0	0	0	0	0	0	0	0	0	0	0	0	0
ENSMUSG00000085248	Gm11587	0	NA	NA	NA	NA	NA	NA	NA	NA	NA	NA	NA	NA	NA	NA	NA	NA	NA	NA	NA	NA	NA	NA	NA	NA	NA	NA	NA	NA	NA	NA	ENSMUSG00000085248	0	0	0	0	0	0	0	0	0	0	0	0	0	0	0	0
ENSMUSG00000085447	9530026F06Rik	0	NA	NA	NA	NA	NA	NA	NA	NA	NA	NA	NA	NA	NA	NA	NA	NA	NA	NA	NA	NA	NA	NA	NA	NA	NA	NA	NA	NA	NA	NA	ENSMUSG00000085447	0	0	0	0	0	0	0	0	0	0	0	0	0	0	0	0
ENSMUSG00000086408	Gm11588	0	NA	NA	NA	NA	NA	NA	NA	NA	NA	NA	NA	NA	NA	NA	NA	NA	NA	NA	NA	NA	NA	NA	NA	NA	NA	NA	NA	NA	NA	NA	ENSMUSG00000086408	0	0	0	0	0	0	0	0	0	0	0	0	0	0	0	0
ENSMUSG00000089546	Gm25839	0	NA	NA	NA	NA	NA	NA	NA	NA	NA	NA	NA	NA	NA	NA	NA	NA	NA	NA	NA	NA	NA	NA	NA	NA	NA	NA	NA	NA	NA	NA	ENSMUSG00000089546	0	0	0	0	0	0	0	0	0	0	0	0	0	0	0	0
ENSMUSG00000100965	Gm28449	0	NA	NA	NA	NA	NA	NA	NA	NA	NA	NA	NA	NA	NA	NA	NA	NA	NA	NA	NA	NA	NA	NA	NA	NA	NA	NA	NA	NA	NA	NA	ENSMUSG00000100965	0	0	0	0	0	0	0	0	0	0	0	0	0	0	0	0
ENSMUSG00000102168	Gm36943	0	NA	NA	NA	NA	NA	NA	NA	NA	NA	NA	NA	NA	NA	NA	NA	NA	NA	NA	NA	NA	NA	NA	NA	NA	NA	NA	NA	NA	NA	NA	ENSMUSG00000102168	0	0	0	0	0	0	0	0	0	0	0	0	0	0	0	0
ENSMUSG00000100381	Gm28094	0	NA	NA	NA	NA	NA	NA	NA	NA	NA	NA	NA	NA	NA	NA	NA	NA	NA	NA	NA	NA	NA	NA	NA	NA	NA	NA	NA	NA	NA	NA	ENSMUSG00000100381	0	0	0	0	0	0	0	0	0	0	0	0	0	0	0	0
ENSMUSG00000086009	4930587A21Rik	0	NA	NA	NA	NA	NA	NA	NA	NA	NA	NA	NA	NA	NA	NA	NA	NA	NA	NA	NA	NA	NA	NA	NA	NA	NA	NA	NA	NA	NA	NA	ENSMUSG00000086009	0	0	0	0	0	0	0	0	0	0	0	0	0	0	0	0
ENSMUSG00000052062	Pard3b	81.1273	-0.46203	2.2995	-0.200926	0.840756	1	1.66127	2.18593	0.759986	0.447263	1	2.1233	2.91051	0.729529	0.465678	1	-0.310597	1.41258	-0.219879	0.825965	1	2.70203	1.23032	2.1962	0.0280774	0.14006	2.39143	1.44104	1.65952	0.0970113	0.33065	ENSMUSG00000052062	0	0	0	9.25967	0.734054	0	0	0	0	0	29.7653	0	0	0	228.363	0
ENSMUSG00000103656	Gm37205	0.0470196	-0.0448868	6.59616	-0.00680498	0.99457	NA	0.0804993	6.27734	0.0128238	0.989768	NA	0	8.35337	0	1	NA	-0.158971	4.05777	-0.039177	0.968749	NA	0.260972	3.53243	0.073879	0.941107	NA	0.102001	4.138	0.0246498	0.980334	NA	ENSMUSG00000103656	0	0	0	0	0	0	0	0	0	0	0	0	0	0	0	0
ENSMUSG00000104402	Gm38012	0.401908	0.0833483	6.59616	0.0126359	0.989918	NA	0.208735	6.27734	0.0332521	0.973474	1	0.125387	8.35337	0.0150103	0.988024	NA	3.39181	4.04427	0.83867	0.401654	1	0.27082	3.53245	0.0766662	0.938889	NA	3.66263	4.12475	0.887964	0.37456	NA	ENSMUSG00000104402	0	0	0	0	0	0	0	0	0	0	0	0	0	0	0	0
ENSMUSG00000104081	Gm38278	0	NA	NA	NA	NA	NA	NA	NA	NA	NA	NA	NA	NA	NA	NA	NA	NA	NA	NA	NA	NA	NA	NA	NA	NA	NA	NA	NA	NA	NA	NA	ENSMUSG00000104081	0	0	0	0	0	0	0	0	0	0	0	0	0	0	0	0
ENSMUSG00000085842	Pard3bos1	0.906015	-1.53529	5.55837	-0.276212	0.782385	NA	2.96653	5.25154	0.564888	0.57215	1	4.50182	7.01224	0.641995	0.520877	1	0.640107	3.4025	0.188128	0.850776	1	0.768794	2.96946	0.2589	0.795712	0.916455	1.4089	3.47304	0.405667	0.684987	0.877059	ENSMUSG00000085842	0	0	0	0	0	0	29.0226	0	0	0	19.8436	0	0	0	10.328	0
ENSMUSG00000103002	Gm38075	0.0156761	-0.0448939	6.59616	-0.00680607	0.99457	NA	0.0804931	6.27734	0.0128228	0.989769	NA	0	8.35337	0	1	NA	0.0771736	4.0578	0.0190186	0.984826	NA	0.0248266	3.53247	0.00702812	0.994392	NA	0.102	4.138	0.0246496	0.980334	NA	ENSMUSG00000103002	0	0	0	0	0	0	0	0	0	0	0	0	0	0	0	0
ENSMUSG00000100344	Gm29640	0	NA	NA	NA	NA	NA	NA	NA	NA	NA	NA	NA	NA	NA	NA	NA	NA	NA	NA	NA	NA	NA	NA	NA	NA	NA	NA	NA	NA	NA	NA	ENSMUSG00000100344	0	0	0	0	0	0	0	0	0	0	0	0	0	0	0	0
ENSMUSG00000101509	Gm29641	0.0572506	0	6.59616	0	1	NA	0	6.27734	0	1	NA	0	8.35337	0	1	NA	-0.602349	4.05753	-0.148452	0.881986	NA	0.83259	3.53215	0.235718	0.813652	NA	0	4.138	0	1	NA	ENSMUSG00000101509	0	0	0	0	0	0	0	0	0	0	0	0	0	0	0	0
ENSMUSG00000085019	Pard3bos2	0	NA	NA	NA	NA	NA	NA	NA	NA	NA	NA	NA	NA	NA	NA	NA	NA	NA	NA	NA	NA	NA	NA	NA	NA	NA	NA	NA	NA	NA	NA	ENSMUSG00000085019	0	0	0	0	0	0	0	0	0	0	0	0	0	0	0	0
ENSMUSG00000102359	Gm38351	1.16357	0	6.59616	0	1	1	0	6.27734	0	1	1	0	8.35337	0	1	1	-0.36841	4.03674	-0.0912642	0.927283	1	3.89636	3.52329	1.10589	0.268775	0.556666	3.52795	4.12521	0.855216	0.392431	0.691813	ENSMUSG00000102359	0	0	0	0	0	0	0	0	0	0	0	0	0	0	0	0
ENSMUSG00000085400	Pard3bos3	0	NA	NA	NA	NA	NA	NA	NA	NA	NA	NA	NA	NA	NA	NA	NA	NA	NA	NA	NA	NA	NA	NA	NA	NA	NA	NA	NA	NA	NA	NA	ENSMUSG00000085400	0	0	0	0	0	0	0	0	0	0	0	0	0	0	0	0
ENSMUSG00000100750	Gm29084	0.0780691	0	6.59616	0	1	NA	0	6.27734	0	1	NA	0	8.35337	0	1	NA	-0.881728	4.05725	-0.217321	0.827958	NA	1.11197	3.53184	0.314842	0.752882	NA	0	4.138	0	1	NA	ENSMUSG00000100750	0	0	0	0	0	0	0	0	0	0	0	0	0	0	0	0
ENSMUSG00000081950	Gm11600	0	NA	NA	NA	NA	NA	NA	NA	NA	NA	NA	NA	NA	NA	NA	NA	NA	NA	NA	NA	NA	NA	NA	NA	NA	NA	NA	NA	NA	NA	NA	ENSMUSG00000081950	0	0	0	0	0	0	0	0	0	0	0	0	0	0	0	0
ENSMUSG00000084333	Gm11599	1.21161	-0.210258	0.445225	-0.47225	0.636748	0.989272	-0.359694	0.462594	-0.777558	0.43683	1	-0.149436	0.602215	-0.248145	0.804023	1	-0.130687	0.283105	-0.461619	0.644354	1	-0.102639	0.223951	-0.45831	0.64673	0.840031	-0.233326	0.282048	-0.827256	0.408092	0.703137	ENSMUSG00000084333	0.716756	1.86648	1.4913	2.31492	2.20216	0	1.93484	0	6.97016	0	0	1.47723	3.1836	0	0	0.79894
ENSMUSG00000025969	Nrp2	87.575	-7.50627	3.6208	-2.0731	0.0381634	0.247412	2.76361	3.37683	0.818402	0.413128	1	10.2699	4.55092	2.25666	0.0240295	0.22074	-4.24444	2.185	-1.94253	0.0520726	0.75888	1.70681	1.90043	0.898118	0.369123	0.647628	-2.53763	2.22821	-1.13887	0.254759	0.565582	ENSMUSG00000025969	0	1006.03	0	0	0	0	0	0	1.74254	0	720.321	0	1.5918	0	1497.56	0
ENSMUSG00000100811	Gm29083	0	NA	NA	NA	NA	NA	NA	NA	NA	NA	NA	NA	NA	NA	NA	NA	NA	NA	NA	NA	NA	NA	NA	NA	NA	NA	NA	NA	NA	NA	NA	ENSMUSG00000100811	0	0	0	0	0	0	0	0	0	0	0	0	0	0	0	0
ENSMUSG00000103032	Gm37121	0.0326534	0	6.59616	0	1	NA	0.849912	6.27734	0.135394	0.892301	NA	0.766563	8.35337	0.091767	0.926883	NA	-0.0405637	4.05779	-0.0099965	0.992024	NA	0.270803	3.53245	0.0766615	0.938893	NA	0	4.138	0	1	NA	ENSMUSG00000103032	0	0	0	0	0	0	0	0	0	0	1.98436	0	0	0	0	0
ENSMUSG00000100426	Gm4208	0.0152665	0.0833483	6.59616	0.0126359	0.989918	NA	0.208735	6.27734	0.0332521	0.973474	NA	0	8.35337	0	1	NA	-0.0405598	4.05779	-0.00999555	0.992025	NA	0.270799	3.53245	0.0766604	0.938894	NA	0.230239	4.138	0.0556402	0.955628	NA	ENSMUSG00000100426	0	0	0	0	0	0	0	0	0	0	0	0	0	0	0	0
ENSMUSG00000040865	Ino80d	261.26	0.289846	1.082	0.267879	0.788793	1	-0.259912	1.02991	-0.252364	0.800759	1	-0.549757	1.37039	-0.401169	0.688296	1	0.155409	0.665637	0.233474	0.815394	1	0.219169	0.57948	0.378216	0.70527	0.872036	0.374577	0.678785	0.551835	0.581061	0.818848	ENSMUSG00000040865	21.5027	1.86648	290.804	59.4162	23.4897	588.413	19.3484	215.801	1718.14	300.374	240.107	159.541	191.016	432.646	74.5911	532.094
ENSMUSG00000104991	Gm44468	0	NA	NA	NA	NA	NA	NA	NA	NA	NA	NA	NA	NA	NA	NA	NA	NA	NA	NA	NA	NA	NA	NA	NA	NA	NA	NA	NA	NA	NA	NA	ENSMUSG00000104991	0	0	0	0	0	0	0	0	0	0	0	0	0	0	0	0
ENSMUSG00000088953	Gm24942	0	NA	NA	NA	NA	NA	NA	NA	NA	NA	NA	NA	NA	NA	NA	NA	NA	NA	NA	NA	NA	NA	NA	NA	NA	NA	NA	NA	NA	NA	NA	ENSMUSG00000088953	0	0	0	0	0	0	0	0	0	0	0	0	0	0	0	0
ENSMUSG00000081617	Rps13-ps7	0	NA	NA	NA	NA	NA	NA	NA	NA	NA	NA	NA	NA	NA	NA	NA	NA	NA	NA	NA	NA	NA	NA	NA	NA	NA	NA	NA	NA	NA	NA	ENSMUSG00000081617	0	0	0	0	0	0	0	0	0	0	0	0	0	0	0	0
ENSMUSG00000081429	Rps27-ps1	0.0506301	-0.0448878	5.28551	-0.00849261	0.993224	NA	0.0804999	5.03003	0.0160039	0.987231	NA	0.125388	6.69357	0.0187326	0.985054	NA	-0.0751963	3.25141	-0.0231273	0.981549	NA	0.383296	2.83045	0.135419	0.892281	NA	0.308099	3.31576	0.0929197	0.925967	NA	ENSMUSG00000081429	0	0	0	0	0	0	0	0	0	0	0	0	0	0	0	0
ENSMUSG00000084799	Ino80dos	112.685	-1.67578	1.01223	-1.65554	0.0978151	0.472455	-0.176266	0.961713	-0.183283	0.854576	1	1.49952	1.28114	1.17045	0.241819	0.909171	-0.925989	0.622141	-1.48839	0.136648	1	-0.139968	0.541141	-0.258653	0.795903	0.916494	-1.06596	0.634349	-1.6804	0.0928805	0.321238	ENSMUSG00000084799	96.0452	110.122	129.743	121.919	63.8627	234.324	90.9375	123.971	64.474	89.3268	184.545	175.79	187.832	65.4203	208.855	159.788
ENSMUSG00000101599	Gm20342	102.036	0.81852	1.6299	0.502191	0.615533	0.988003	-0.305998	1.55161	-0.197213	0.843661	1	-1.12452	2.06441	-0.544715	0.585949	1	-0.901057	1.00316	-0.898216	0.36907	1	0.110652	0.873021	0.126746	0.899141	0.964336	-0.790405	1.02295	-0.772672	0.439717	0.72592	ENSMUSG00000101599	223.628	106.389	2.23696	16.9761	220.216	59.0148	4.8371	0	297.974	3.92645	56.5541	0	0	0	0	192.545
ENSMUSG00000025968	Ndufs1	1430.88	-0.403889	0.505679	-0.798706	0.424461	0.939638	-0.175953	0.481221	-0.365638	0.714635	1	0.227936	0.640394	0.355931	0.721892	1	-0.691789	0.311127	-2.2235	0.0261823	0.509149	-0.152109	0.270791	-0.56172	0.574307	0.797566	-0.843898	0.317258	-2.65997	0.00781475	0.0550411	ENSMUSG00000025968	690.236	1203.88	1796.28	1066.41	645.968	2438.7	1122.21	116.318	623.829	935.477	1410.88	1748.3	1361.78	647.225	2256.09	1698.55
ENSMUSG00000077884	Gm24557	0	NA	NA	NA	NA	NA	NA	NA	NA	NA	NA	NA	NA	NA	NA	NA	NA	NA	NA	NA	NA	NA	NA	NA	NA	NA	NA	NA	NA	NA	NA	ENSMUSG00000077884	0	0	0	0	0	0	0	0	0	0	0	0	0	0	0	0
ENSMUSG00000025967	Eef1b2	1481.54	-0.101853	0.185626	-0.548699	0.583212	0.982214	0.212408	0.176603	1.20274	0.229076	1	0.314261	0.235049	1.337	0.181222	0.797181	0.187854	0.114301	1.64351	0.100278	1	-0.507237	0.0994545	-5.10019	3.39315e-07	9.05905e-06	-0.319382	0.116495	-2.74159	0.0061143	0.0452315	ENSMUSG00000025967	2355.98	1803.95	1247.48	2048.7	1237.62	1044.91	1685.25	1823.59	2381.18	1594.14	1734.33	2679.7	1808.28	1167.1	2664.62	1025.04
ENSMUSG00000098850	Gm27390	0	0	0	0	1	NA	0	0	0	1	NA	0	0	0	1	NA	0	0	0	1	NA	0	0	0	1	NA	0	0	0	1	NA	ENSMUSG00000098850	0	0	0	0	0	0	0	0	41.8209	0	0	0	0	0	0	0
ENSMUSG00000064612	Gm26457	0	NA	NA	NA	NA	NA	NA	NA	NA	NA	NA	NA	NA	NA	NA	NA	NA	NA	NA	NA	NA	NA	NA	NA	NA	NA	NA	NA	NA	NA	NA	ENSMUSG00000064612	0	0	0	0	0	0	0	0	0	0	0	0	0	0	0	0
ENSMUSG00000105060	Gm26457	0	NA	NA	NA	NA	NA	NA	NA	NA	NA	NA	NA	NA	NA	NA	NA	NA	NA	NA	NA	NA	NA	NA	NA	NA	NA	NA	NA	NA	NA	NA	ENSMUSG00000105060	0	0	0	0	0	0	0	0	0	0	0	0	0	0	0	0
ENSMUSG00000064602	Snora41	0.170684	0.0833588	6.59616	0.0126375	0.989917	NA	3.64912	6.24982	0.583876	0.559304	NA	3.56576	8.3327	0.427923	0.668707	NA	-0.386249	4.05767	-0.09519	0.924164	1	0.61649	3.53232	0.174528	0.86145	NA	0.230241	4.138	0.0556405	0.955628	NA	ENSMUSG00000064602	0	0	0	0	0	0	0	0	66.2165	0	0.992178	0	0	0	2.29511	0
ENSMUSG00000046856	Gpr1	0.0407989	-0.173129	6.59616	-0.0262469	0.97906	NA	-0.0477425	6.27734	-0.00760553	0.993932	NA	0	8.35337	0	1	NA	0.165535	4.05779	0.0407943	0.96746	NA	0.0143245	3.53245	0.00405512	0.996764	NA	0.179859	4.138	0.0434652	0.965331	NA	ENSMUSG00000046856	0	0	0	0	0	0	0	0	0	0	0	0	0	0	0	0
ENSMUSG00000094290	Gm27512	0	NA	NA	NA	NA	NA	NA	NA	NA	NA	NA	NA	NA	NA	NA	NA	NA	NA	NA	NA	NA	NA	NA	NA	NA	NA	NA	NA	NA	NA	NA	ENSMUSG00000094290	0	0	0	0	0	0	0	0	0	0	0	0	0	0	0	0
ENSMUSG00000086730	Platr12	0.128184	0	6.59616	0	1	NA	0	6.27734	0	1	NA	0	8.35337	0	1	NA	-0.499301	4.05753	-0.123056	0.902063	NA	0.832591	3.53215	0.235718	0.813652	NA	0.33329	4.138	0.0805437	0.935805	NA	ENSMUSG00000086730	0	0	0	0	0	0	0	0	0	0	0	0	0	0	0	0
ENSMUSG00000102536	1700039I01Rik	0	NA	NA	NA	NA	NA	NA	NA	NA	NA	NA	NA	NA	NA	NA	NA	NA	NA	NA	NA	NA	NA	NA	NA	NA	NA	NA	NA	NA	NA	NA	ENSMUSG00000102536	0	0	0	0	0	0	0	0	0	0	0	0	0	0	0	0
ENSMUSG00000087561	Gm11608	0.00376016	0.0192254	6.59616	0.00291464	0.997674	NA	0.144612	6.27734	0.0230372	0.981621	NA	0	8.35337	0	1	NA	0	4.0578	0	1	NA	0.0889456	3.53247	0.0251794	0.979912	NA	0.16612	4.138	0.0401448	0.967978	NA	ENSMUSG00000087561	0	0	0	0	0	0	0	0	0	0	0	0	0	0	0	0
ENSMUSG00000092705	Gm24513	0.848173	-1.51142	2.24109	-0.674414	0.500048	NA	0.905832	2.05247	0.441338	0.658969	1	2.41725	2.79429	0.865069	0.387001	1	0.986755	1.36349	0.723696	0.469252	1	-1.35566	1.18225	-1.14668	0.251515	0.538013	-0.368901	1.37422	-0.268445	0.788357	0.929212	ENSMUSG00000092705	0.716756	0	0	0	0.734054	0	0	4.5915	2.61381	4.90807	0	2.21585	1.5918	0	2.29511	0
ENSMUSG00000027520	Zdbf2	334.7	0.583328	1.05199	0.554501	0.579236	0.981776	0.459408	1.00122	0.45885	0.646342	1	-0.12392	1.33225	-0.0930157	0.925891	1	0.564899	0.646971	0.873145	0.382584	1	1.31399	0.563374	2.33236	0.0196816	0.108313	1.87889	0.659853	2.84744	0.00440723	0.0349968	ENSMUSG00000027520	201.408	0	2.98261	0	19.8195	0	4.8371	107.135	331.954	662.589	0	303.571	1.5918	1.74454	215.74	3.19576
ENSMUSG00000094214	Gm23448	0.279864	0.0833448	6.59616	0.0126353	0.989919	NA	0.208732	6.27734	0.0332516	0.973474	1	0	8.35337	0	1	NA	3.04533	4.04612	0.752655	0.451657	1	0.153083	3.53247	0.0433358	0.965434	NA	3.19841	4.12655	0.775082	0.438291	NA	ENSMUSG00000094214	0	0	0	0	0	0	0	0	0	0	0	0	0	0	0	0
ENSMUSG00000083039	Gm11606	0	NA	NA	NA	NA	NA	NA	NA	NA	NA	NA	NA	NA	NA	NA	NA	NA	NA	NA	NA	NA	NA	NA	NA	NA	NA	NA	NA	NA	NA	NA	ENSMUSG00000083039	0	0	0	0	0	0	0	0	0	0	0	0	0	0	0	0
ENSMUSG00000081643	Gm11605	10.7697	0.284325	0.298198	0.953475	0.340349	0.877711	0.186646	0.289618	0.644458	0.519279	1	-0.0976784	0.380652	-0.256608	0.797481	1	0.147747	0.178086	0.82964	0.406742	1	0.593182	0.159587	3.71699	0.000201613	0.00256484	0.740929	0.184802	4.00932	6.08949e-05	0.000955741	ENSMUSG00000081643	15.7686	0	11.1848	13.8895	10.2768	2.6036	7.73936	10.7135	7.84143	6.87129	5.95307	11.8178	6.3672	4.36135	12.6231	14.3809
ENSMUSG00000025964	Adam23	0	0	0	0	1	NA	0	0	0	1	NA	0	0	0	1	NA	0	0	0	1	NA	0	0	0	1	NA	0	0	0	1	NA	ENSMUSG00000025964	0	0	0	0	0	0	0	0	0	0	154.78	0	0	0	0	0
ENSMUSG00000087823	Gm22281	0	NA	NA	NA	NA	NA	NA	NA	NA	NA	NA	NA	NA	NA	NA	NA	NA	NA	NA	NA	NA	NA	NA	NA	NA	NA	NA	NA	NA	NA	NA	ENSMUSG00000087823	0	0	0	0	0	0	0	0	0	0	0	0	0	0	0	0
ENSMUSG00000115378	Gm39653	0	NA	NA	NA	NA	NA	NA	NA	NA	NA	NA	NA	NA	NA	NA	NA	NA	NA	NA	NA	NA	NA	NA	NA	NA	NA	NA	NA	NA	NA	NA	ENSMUSG00000115378	0	0	0	0	0	0	0	0	0	0	0	0	0	0	0	0
ENSMUSG00000069085	Dytn	0	NA	NA	NA	NA	NA	NA	NA	NA	NA	NA	NA	NA	NA	NA	NA	NA	NA	NA	NA	NA	NA	NA	NA	NA	NA	NA	NA	NA	NA	NA	ENSMUSG00000069085	0	0	0	0	0	0	0	0	0	0	0	0	0	0	0	0
ENSMUSG00000083066	Gm12748	0	NA	NA	NA	NA	NA	NA	NA	NA	NA	NA	NA	NA	NA	NA	NA	NA	NA	NA	NA	NA	NA	NA	NA	NA	NA	NA	NA	NA	NA	NA	ENSMUSG00000083066	0	0	0	0	0	0	0	0	0	0	0	0	0	0	0	0
ENSMUSG00000025963	Mdh1b	0	0	0	0	1	NA	0	0	0	1	NA	0	0	0	1	NA	0	0	0	1	NA	0	0	0	1	NA	0	0	0	1	NA	ENSMUSG00000025963	0	0	0	0	0	0	0	0	0	0	0	0	0	0	0	0
ENSMUSG00000025962	Fastkd2	503.438	0.445872	0.999551	0.446072	0.655545	0.992048	-0.0561652	0.951313	-0.0590397	0.952921	1	-0.502037	1.26588	-0.396591	0.691669	1	0.141769	0.614982	0.230525	0.817684	1	-0.329918	0.535344	-0.616273	0.537714	0.773805	-0.188149	0.627101	-0.30003	0.764154	0.91936	ENSMUSG00000025962	336.875	1507.18	1042.42	313.286	406.666	3.47146	390.838	261.716	1.74254	272.888	565.541	1233.49	880.265	305.295	486.563	525.702
ENSMUSG00000025961	4933402D24Rik	0	NA	NA	NA	NA	NA	NA	NA	NA	NA	NA	NA	NA	NA	NA	NA	NA	NA	NA	NA	NA	NA	NA	NA	NA	NA	NA	NA	NA	NA	NA	ENSMUSG00000025961	0	0	0	0	0	0	0	0	0	0	0	0	0	0	0	0
ENSMUSG00000080817	Gm13751	0	NA	NA	NA	NA	NA	NA	NA	NA	NA	NA	NA	NA	NA	NA	NA	NA	NA	NA	NA	NA	NA	NA	NA	NA	NA	NA	NA	NA	NA	NA	ENSMUSG00000080817	0	0	0	0	0	0	0	0	0	0	0	0	0	0	0	0
ENSMUSG00000082373	Gm13754	0	NA	NA	NA	NA	NA	NA	NA	NA	NA	NA	NA	NA	NA	NA	NA	NA	NA	NA	NA	NA	NA	NA	NA	NA	NA	NA	NA	NA	NA	NA	ENSMUSG00000082373	0	0	0	0	0	0	0	0	0	0	0	0	0	0	0	0
ENSMUSG00000044689	Gm13749	0	NA	NA	NA	NA	NA	NA	NA	NA	NA	NA	NA	NA	NA	NA	NA	NA	NA	NA	NA	NA	NA	NA	NA	NA	NA	NA	NA	NA	NA	NA	ENSMUSG00000044689	0	0	0	0	0	0	0	0	0	0	0	0	0	0	0	0
ENSMUSG00000025959	Klf7	204.682	0.116572	1.42213	0.0819698	0.934671	1	-2.35115	1.35536	-1.73471	0.082793	1	-2.46773	1.80247	-1.36908	0.170974	0.778308	0.239201	0.874814	0.27343	0.784523	1	0.334475	0.761595	0.439177	0.660534	0.847722	0.573675	0.892103	0.64306	0.520185	0.7783	ENSMUSG00000025959	1.43351	3.73296	96.9348	3.08656	227.557	323.714	124.797	0	50.5336	140.371	0	28.0674	30.2442	0	123.936	0
ENSMUSG00000098487	Mir6899	0.0109976	0.019229	6.59616	0.00291518	0.997674	NA	0.144616	6.27734	0.0230377	0.98162	NA	0	8.35337	0	1	NA	-0.0405602	4.05779	-0.00999565	0.992025	NA	0.20668	3.53245	0.058509	0.953343	NA	0.16612	4.138	0.040145	0.967978	NA	ENSMUSG00000098487	0	0	0	0	0.734054	0	0	0	0	0	0	0	0	0	0	0
ENSMUSG00000086836	Gm13748	2.50485	2.37449	3.40042	0.698292	0.484994	0.958148	-2.54848	3.30237	-0.771714	0.440284	1	-4.92297	4.35146	-1.13134	0.257913	0.938545	-4.08045	2.12328	-1.92177	0.0546352	0.776439	1.85114	1.82686	1.01329	0.31092	0.596123	-2.22931	2.16892	-1.02784	0.304024	0.61575	ENSMUSG00000086836	0	0	10.4391	0	4.40433	16.4894	0	0	0	0.981613	0	0	3.1836	0	0	0
ENSMUSG00000086721	Gm13750	0.482636	-0.628121	0.838882	-0.74876	0.454002	NA	-1.5409	0.818885	-1.88171	0.0598752	1	-0.912784	1.09918	-0.830422	0.4063	1	-0.206169	0.506759	-0.406838	0.684127	1	-0.228809	0.411111	-0.556563	0.577826	NA	-0.434978	0.503875	-0.863265	0.387992	NA	ENSMUSG00000086721	0.716756	0	0	0	1.46811	0	0	0.765251	0	0	0	0	0	1.74454	0	0.79894
ENSMUSG00000101895	Gm28981	0	NA	NA	NA	NA	NA	NA	NA	NA	NA	NA	NA	NA	NA	NA	NA	NA	NA	NA	NA	NA	NA	NA	NA	NA	NA	NA	NA	NA	NA	NA	ENSMUSG00000101895	0	0	0	0	0	0	0	0	0	0	0	0	0	0	0	0
ENSMUSG00000093228	Gm25748	0	NA	NA	NA	NA	NA	NA	NA	NA	NA	NA	NA	NA	NA	NA	NA	NA	NA	NA	NA	NA	NA	NA	NA	NA	NA	NA	NA	NA	NA	NA	ENSMUSG00000093228	0	0	0	0	0	0	0	0	0	0	0	0	0	0	0	0
ENSMUSG00000099658	Gm28980	0.00967395	0	6.59616	0	1	NA	0	6.27734	0	1	NA	0	8.35337	0	1	NA	-0.0405598	4.05779	-0.00999555	0.992025	NA	0.270799	3.53245	0.0766604	0.938894	NA	0	4.138	0	1	NA	ENSMUSG00000099658	0	0	0	0	0	0	0	0	0	0	0	0	0	0	0	0
ENSMUSG00000025958	Creb1	613.893	-0.647719	0.799578	-0.810076	0.417896	0.934977	0.193156	0.760787	0.25389	0.799581	1	0.840875	1.01252	0.830482	0.406266	1	0.084506	0.491813	0.171825	0.863575	1	-0.0266816	0.428134	-0.0623207	0.950307	0.982686	0.0578244	0.501515	0.115299	0.908208	0.978386	ENSMUSG00000025958	286.702	1400.79	571.17	824.111	437.496	43.3933	744.913	492.821	311.043	609.582	951.498	159.541	506.192	1.74454	408.529	103.862
ENSMUSG00000025956	Mettl21a	130.62	0.679005	1.80523	0.376131	0.706819	0.998353	0.399636	1.71811	0.232602	0.81607	1	-0.279369	2.28619	-0.122198	0.902742	1	0.303061	1.11049	0.272907	0.784925	1	0.697723	0.96683	0.72166	0.470504	0.729407	1.00078	1.13248	0.883706	0.376855	0.679551	ENSMUSG00000025956	120.415	836.184	257.996	112.659	44.0433	1.73573	129.634	0	0	190.433	236.138	2.95446	0	134.33	245.577	0
ENSMUSG00000101832	Gm28982	0.37382	0	6.59616	0	1	NA	0	6.27734	0	1	1	0	8.35337	0	1	NA	-2.55668	4.05236	-0.630912	0.528098	1	2.78693	3.52622	0.790345	0.429326	NA	0	4.138	0	1	NA	ENSMUSG00000101832	0	0	0	0	0	0	0	0	0	0	0	0	0	0	0	0
ENSMUSG00000100437	Gm29152	0.0742211	-0.63251	6.59612	-0.0958913	0.923607	NA	-0.507123	6.27729	-0.0807869	0.935611	NA	0	8.35337	0	1	NA	0.0771699	4.0578	0.0190177	0.984827	NA	-0.562786	3.53238	-0.159322	0.873415	NA	-0.485616	4.13793	-0.117357	0.906577	NA	ENSMUSG00000100437	0.716756	0	0	0	0	0	9.6742	0	0	0	0	0	0	0	0	0
ENSMUSG00000087213	2810408I11Rik	16.4786	0.315561	2.17793	0.14489	0.884797	1	-1.7581	2.07664	-0.84661	0.397213	1	-2.07366	2.76107	-0.751036	0.452631	1	-0.360817	1.35443	-0.266397	0.789933	1	-3.4397	1.17143	-2.93632	0.00332127	0.0274598	-3.80052	1.37642	-2.76116	0.00575961	0.0431578	ENSMUSG00000087213	1.43351	0	0	79.4789	0	0	0	27.549	1.74254	0	0	0	197.383	0	0	11.1852
ENSMUSG00000070871	Ccnyl1	25.8445	1.16232	2.3796	0.488454	0.625228	0.988878	-1.18758	2.26646	-0.523981	0.600292	1	-2.3499	3.01482	-0.779452	0.435714	1	-6.50999	1.5156	-4.29532	1.74438e-05	0.0014289	-2.96161	1.27692	-2.31934	0.0203769	0.110822	-9.4716	1.54166	-6.14378	8.05796e-10	3.3675e-08	ENSMUSG00000070871	0	0	0	69.4475	0	326.317	0	6.12201	0	3.92645	0	185.392	423.419	8.72271	424.595	1.59788
ENSMUSG00000045005	Fzd5	3.0384	-3.52657	3.36039	-1.04945	0.29397	0.831768	-4.23097	3.20351	-1.32073	0.186592	1	-0.704392	4.27492	-0.164773	0.869123	1	-2.381	2.05374	-1.15935	0.246314	1	-0.609696	1.76664	-0.345115	0.730008	0.885349	-2.99069	2.09202	-1.42957	0.15284	0.431331	ENSMUSG00000045005	13.6184	0	0	0	0	0	0	0	0	0	1.98436	0	0	0	0	0
ENSMUSG00000102140	Gm38058	0.478142	-2.63081	6.59217	-0.399081	0.689833	NA	-2.50543	6.27314	-0.39939	0.689606	1	0	8.35337	0	1	1	-1.30129	4.05649	-0.320794	0.748367	1	-1.07961	3.52349	-0.306404	0.759297	NA	-2.38091	4.13163	-0.576263	0.564437	NA	ENSMUSG00000102140	13.6184	0	0	0	0	0	0	0	0	0	0	0	0	0	0	0
ENSMUSG00000051344	Plekhm3	94.7358	-0.589462	2.27658	-0.258924	0.795694	1	0.831257	2.16564	0.383839	0.701098	1	1.42072	2.88253	0.492872	0.622103	1	1.50416	1.39972	1.07462	0.282545	1	0.665484	1.21879	0.546019	0.585053	0.804137	2.16965	1.42745	1.51995	0.128525	0.391628	ENSMUSG00000051344	245.13	0	204.309	1.54328	0	0	0	0	0	0	0	0	0	0	0	0
ENSMUSG00000097264	Rpl31-ps24	0	NA	NA	NA	NA	NA	NA	NA	NA	NA	NA	NA	NA	NA	NA	NA	NA	NA	NA	NA	NA	NA	NA	NA	NA	NA	NA	NA	NA	NA	NA	ENSMUSG00000097264	0	0	0	0	0	0	0	0	0	0	0	0	0	0	0	0
ENSMUSG00000084416	Rpl10a-ps1	148.228	-0.161098	0.178075	-0.904666	0.365642	0.899425	0.156523	0.168898	0.926734	0.354065	1	0.317622	0.225234	1.41019	0.158484	0.750396	-0.119652	0.110459	-1.08322	0.278711	1	-0.264084	0.0954628	-2.76636	0.00566864	0.041962	-0.383736	0.112228	-3.41925	0.00062793	0.00708438	ENSMUSG00000084416	112.531	274.373	211.765	171.304	207.737	194.402	130.602	190.547	316.271	228.716	220.263	176.529	99.4875	245.98	140.002	150.201
ENSMUSG00000077471	Gm24788	0	NA	NA	NA	NA	NA	NA	NA	NA	NA	NA	NA	NA	NA	NA	NA	NA	NA	NA	NA	NA	NA	NA	NA	NA	NA	NA	NA	NA	NA	NA	ENSMUSG00000077471	0	0	0	0	0	0	0	0	0	0	0	0	0	0	0	0
ENSMUSG00000025955	Akr1cl	0.0543158	0	6.59616	0	1	NA	0	6.27734	0	1	NA	0	8.35337	0	1	NA	-0.241001	4.05769	-0.0593937	0.952639	NA	0.57429	3.53234	0.162581	0.870849	NA	0.333289	4.138	0.0805434	0.935805	NA	ENSMUSG00000025955	0	0	0	0	0	0	0	0	0	0	0	0	0	0	0	0
ENSMUSG00000090042	Gm8550	0.00437707	0	6.59616	0	1	NA	0	6.27734	0	1	NA	0	8.35337	0	1	NA	0.180222	4.0578	0.0444138	0.964575	NA	0	3.53247	0	1	NA	0.333287	4.138	0.080543	0.935805	NA	ENSMUSG00000090042	0	0	0	0	0	0	0	0	0	0	0	0	0	0	0	0
ENSMUSG00000070870	Cryge	0.0183297	0	6.59616	0	1	NA	0	6.27734	0	1	NA	0	8.35337	0	1	NA	0.28327	4.0578	0.0698088	0.944346	NA	0	3.53247	0	1	NA	0.436336	4.138	0.105446	0.916022	NA	ENSMUSG00000070870	0	0	0	0	0	0	0	0	0	0	0	0	0	0	0	0
ENSMUSG00000067299	Crygd	0	NA	NA	NA	NA	NA	NA	NA	NA	NA	NA	NA	NA	NA	NA	NA	NA	NA	NA	NA	NA	NA	NA	NA	NA	NA	NA	NA	NA	NA	NA	ENSMUSG00000067299	0	0	0	0	0	0	0	0	0	0	0	0	0	0	0	0
ENSMUSG00000025952	Crygc	0	NA	NA	NA	NA	NA	NA	NA	NA	NA	NA	NA	NA	NA	NA	NA	NA	NA	NA	NA	NA	NA	NA	NA	NA	NA	NA	NA	NA	NA	NA	ENSMUSG00000025952	0	0	0	0	0	0	0	0	0	0	0	0	0	0	0	0
ENSMUSG00000073658	Crygb	0	NA	NA	NA	NA	NA	NA	NA	NA	NA	NA	NA	NA	NA	NA	NA	NA	NA	NA	NA	NA	NA	NA	NA	NA	NA	NA	NA	NA	NA	NA	ENSMUSG00000073658	0	0	0	0	0	0	0	0	0	0	0	0	0	0	0	0
ENSMUSG00000100774	Gm7329	0.479324	2.40986	3.14652	0.765882	0.443747	NA	0.464413	3.03923	0.152806	0.878551	1	-1.94545	4.00732	-0.485474	0.62734	1	0.868661	1.9488	0.445741	0.655784	1	1.11083	1.70758	0.650527	0.515352	NA	1.97949	1.99021	0.994614	0.319924	NA	ENSMUSG00000100774	0	0	0	0	0	3.47146	0	0	0	0	0	0	0	0	0	0
ENSMUSG00000044429	Cryga	0	NA	NA	NA	NA	NA	NA	NA	NA	NA	NA	NA	NA	NA	NA	NA	NA	NA	NA	NA	NA	NA	NA	NA	NA	NA	NA	NA	NA	NA	NA	ENSMUSG00000044429	0	0	0	0	0	0	0	0	0	0	0	0	0	0	0	0
ENSMUSG00000100846	Gm28845	0	NA	NA	NA	NA	NA	NA	NA	NA	NA	NA	NA	NA	NA	NA	NA	NA	NA	NA	NA	NA	NA	NA	NA	NA	NA	NA	NA	NA	NA	NA	ENSMUSG00000100846	0	0	0	0	0	0	0	0	0	0	0	0	0	0	0	0
ENSMUSG00000044816	D630023F18Rik	0.124678	0	6.59616	0	1	NA	0.208753	6.27734	0.0332551	0.973471	NA	0.125384	8.35337	0.01501	0.988024	NA	-0.637167	4.0574	-0.157038	0.875215	NA	0.970458	3.532	0.274761	0.7835	NA	0.333291	4.138	0.0805438	0.935805	NA	ENSMUSG00000044816	0	0	0	0	0	0	0	0	0	0	0	0	0	0	0	0
ENSMUSG00000025950	Idh1	2479.04	0.741794	0.571539	1.29789	0.194325	0.68896	0.88174	0.543911	1.62111	0.104994	1	0.139946	0.723781	0.193354	0.846682	1	-0.214828	0.351558	-0.611074	0.54115	1	1.7047	0.306078	5.5695	2.55476e-08	8.72786e-07	1.48987	0.358533	4.15547	3.24618e-05	0.000548638	ENSMUSG00000025950	1532.42	1.86648	1270.59	395.079	1642.81	364.503	228.311	1544.28	4033.98	1036.58	577.447	2769.81	1676.16	2072.52	2696.75	762.189
ENSMUSG00000025949	Pikfyve	219.645	-1.00198	1.28263	-0.781194	0.434688	0.941497	-0.349221	1.2204	-0.286152	0.774762	1	0.652762	1.62425	0.401886	0.687768	1	0.552176	0.78886	0.699967	0.483948	1	-0.409147	0.686738	-0.595784	0.55132	0.782882	0.143029	0.804388	0.177811	0.858872	0.959712	ENSMUSG00000025949	302.471	1162.82	1.4913	49.3849	195.258	0	154.787	388.747	0	262.091	279.794	96.02	510.968	3.48908	0	0
ENSMUSG00000025946	Pth2r	0	NA	NA	NA	NA	NA	NA	NA	NA	NA	NA	NA	NA	NA	NA	NA	NA	NA	NA	NA	NA	NA	NA	NA	NA	NA	NA	NA	NA	NA	NA	ENSMUSG00000025946	0	0	0	0	0	0	0	0	0	0	0	0	0	0	0	0
ENSMUSG00000100503	Gm28927	0.010973	0	6.59616	0	1	NA	0	6.27734	0	1	NA	0	8.35337	0	1	NA	0.121356	4.05779	0.0299069	0.976141	NA	0.211932	3.53246	0.0599955	0.952159	NA	0.333288	4.138	0.0805431	0.935805	NA	ENSMUSG00000100503	0	0	0	0	0	0	0	0	0	0	0	0	0	0	0	0
ENSMUSG00000100504	Gm28926	0	NA	NA	NA	NA	NA	NA	NA	NA	NA	NA	NA	NA	NA	NA	NA	NA	NA	NA	NA	NA	NA	NA	NA	NA	NA	NA	NA	NA	NA	NA	ENSMUSG00000100504	0	0	0	0	0	0	0	0	0	0	0	0	0	0	0	0
ENSMUSG00000099383	Gm28925	0	NA	NA	NA	NA	NA	NA	NA	NA	NA	NA	NA	NA	NA	NA	NA	NA	NA	NA	NA	NA	NA	NA	NA	NA	NA	NA	NA	NA	NA	NA	ENSMUSG00000099383	0	0	0	0	0	0	0	0	0	0	0	0	0	0	0	0
ENSMUSG00000100340	Gm28923	0	NA	NA	NA	NA	NA	NA	NA	NA	NA	NA	NA	NA	NA	NA	NA	NA	NA	NA	NA	NA	NA	NA	NA	NA	NA	NA	NA	NA	NA	NA	ENSMUSG00000100340	0	0	0	0	0	0	0	0	0	0	0	0	0	0	0	0
ENSMUSG00000100439	Gm28922	0	NA	NA	NA	NA	NA	NA	NA	NA	NA	NA	NA	NA	NA	NA	NA	NA	NA	NA	NA	NA	NA	NA	NA	NA	NA	NA	NA	NA	NA	NA	ENSMUSG00000100439	0	0	0	0	0	0	0	0	0	0	0	0	0	0	0	0
ENSMUSG00000099819	Gm28728	0	NA	NA	NA	NA	NA	NA	NA	NA	NA	NA	NA	NA	NA	NA	NA	NA	NA	NA	NA	NA	NA	NA	NA	NA	NA	NA	NA	NA	NA	NA	ENSMUSG00000099819	0	0	0	0	0	0	0	0	0	0	0	0	0	0	0	0
ENSMUSG00000082565	Gm5255	0	NA	NA	NA	NA	NA	NA	NA	NA	NA	NA	NA	NA	NA	NA	NA	NA	NA	NA	NA	NA	NA	NA	NA	NA	NA	NA	NA	NA	NA	NA	ENSMUSG00000082565	0	0	0	0	0	0	0	0	0	0	0	0	0	0	0	0
ENSMUSG00000082774	Gm8805	0.196074	0.307945	1.86218	0.165368	0.868654	NA	0.338722	1.77525	0.190803	0.84868	NA	0.0307773	2.36016	0.0130403	0.989596	NA	-0.336558	1.14658	-0.293533	0.769115	1	0.0441392	0.997321	0.0442577	0.964699	NA	-0.292418	1.16998	-0.249934	0.802638	NA	ENSMUSG00000082774	0	0	0	0	0	0	0	0	0	0	0	0	0	0	0	0
ENSMUSG00000025945	Crygf	0	NA	NA	NA	NA	NA	NA	NA	NA	NA	NA	NA	NA	NA	NA	NA	NA	NA	NA	NA	NA	NA	NA	NA	NA	NA	NA	NA	NA	NA	NA	ENSMUSG00000025945	0	0	0	0	0	0	0	0	0	0	0	0	0	0	0	0
ENSMUSG00000081623	Gm8809	0	NA	NA	NA	NA	NA	NA	NA	NA	NA	NA	NA	NA	NA	NA	NA	NA	NA	NA	NA	NA	NA	NA	NA	NA	NA	NA	NA	NA	NA	NA	ENSMUSG00000081623	0	0	0	0	0	0	0	0	0	0	0	0	0	0	0	0
ENSMUSG00000083242	Gm15659	0.0205177	-0.173133	6.59616	-0.0262475	0.97906	NA	-0.0477456	6.27734	-0.00760602	0.993931	NA	0	8.35337	0	1	NA	0	4.0578	0	1	NA	-0.103411	3.53247	-0.0292745	0.976646	NA	-0.0262385	4.138	-0.00634087	0.994941	NA	ENSMUSG00000083242	0	0	0	0	0	0	0	0	0	0	0	0	0	0	0	1.59788
ENSMUSG00000083289	Gm8812	0	NA	NA	NA	NA	NA	NA	NA	NA	NA	NA	NA	NA	NA	NA	NA	NA	NA	NA	NA	NA	NA	NA	NA	NA	NA	NA	NA	NA	NA	NA	ENSMUSG00000083289	0	0	0	0	0	0	0	0	0	0	0	0	0	0	0	0
ENSMUSG00000015222	Map2	316.056	1.23248	1.50322	0.819888	0.41228	0.931473	2.25141	1.42977	1.57466	0.115334	1	1.01894	1.90252	0.535573	0.592253	1	0.809224	0.923211	0.876531	0.380741	1	4.60732	0.805087	5.72276	1.04805e-08	3.80981e-07	5.41654	0.942609	5.74634	9.11985e-09	3.42852e-07	ENSMUSG00000015222	0	1.86648	0	0	0	52.9398	0	0	0	47.1174	312.536	0	0	0	392.464	0
ENSMUSG00000088850	Gm24729	0	NA	NA	NA	NA	NA	NA	NA	NA	NA	NA	NA	NA	NA	NA	NA	NA	NA	NA	NA	NA	NA	NA	NA	NA	NA	NA	NA	NA	NA	NA	ENSMUSG00000088850	0	0	0	0	0	0	0	0	0	0	0	0	0	0	0	0
ENSMUSG00000073656	Gm10558	8.19462	0.444038	2.56374	0.173199	0.862495	1	1.87425	2.42567	0.772672	0.439717	1	1.43021	3.23611	0.441954	0.658523	1	2.52535	1.5052	1.67775	0.0933952	0.983874	5.14792	1.34518	3.82695	0.000129741	0.00175724	7.67327	1.56217	4.91194	9.01788e-07	2.26335e-05	ENSMUSG00000073656	0	0	0	0	0	0	0	0	0	0	4.96089	0	0	0	0	0
ENSMUSG00000065694	Gm25411	0	NA	NA	NA	NA	NA	NA	NA	NA	NA	NA	NA	NA	NA	NA	NA	NA	NA	NA	NA	NA	NA	NA	NA	NA	NA	NA	NA	NA	NA	NA	ENSMUSG00000065694	0	0	0	0	0	0	0	0	0	0	0	0	0	0	0	0
ENSMUSG00000055567	Unc80	0	NA	NA	NA	NA	NA	NA	NA	NA	NA	NA	NA	NA	NA	NA	NA	NA	NA	NA	NA	NA	NA	NA	NA	NA	NA	NA	NA	NA	NA	NA	ENSMUSG00000055567	0	0	0	0	0	0	0	0	0	0	0	0	0	0	0	0
ENSMUSG00000103375	Gm37181	0	NA	NA	NA	NA	NA	NA	NA	NA	NA	NA	NA	NA	NA	NA	NA	NA	NA	NA	NA	NA	NA	NA	NA	NA	NA	NA	NA	NA	NA	NA	ENSMUSG00000103375	0	0	0	0	0	0	0	0	0	0	0	0	0	0	0	0
ENSMUSG00000026005	Rpe	576.83	0.0543558	0.767507	0.0708213	0.94354	1	0.478642	0.730344	0.655366	0.512232	1	0.424286	0.971924	0.436543	0.662443	1	-0.176729	0.472091	-0.374353	0.708141	1	0.715685	0.410993	1.74136	0.0816213	0.28842	0.538956	0.481443	1.11946	0.262944	0.575383	ENSMUSG00000026005	22.9362	4.6662	920.135	160.501	999.048	5.20719	118.993	486.699	13.9403	253.256	305.591	905.543	1472.41	172.71	1439.03	0
ENSMUSG00000026004	Kansl1l	214.436	-1.3265	1.09955	-1.2064	0.227662	0.746874	1.14766	1.04511	1.09812	0.272152	1	2.47416	1.39175	1.77773	0.0754482	0.482879	0.50726	0.675635	0.75079	0.452779	1	0.423683	0.588261	0.720229	0.471384	0.729968	0.930943	0.689007	1.35114	0.176652	0.466569	ENSMUSG00000026004	16.4854	1069.49	284.094	104.943	380.24	243.002	164.461	316.814	283.163	340.62	552.643	161.757	58.8966	0	358.037	0
ENSMUSG00000102559	Gm37570	2.23479	-3.54406	5.10672	-0.694	0.487682	0.958533	1.22029	4.81669	0.253347	0.8	1	4.76435	6.44412	0.739333	0.459705	1	-0.996802	3.11921	-0.319568	0.749295	1	0.64535	2.71283	0.237888	0.811968	0.923748	-0.351452	3.18157	-0.110465	0.912041	0.979734	ENSMUSG00000102559	76.6928	0	0	0	1.46811	0	0	1.5305	0	0	0	0	0	0	240.986	0
ENSMUSG00000102374	Gm38387	7.9321	1.2256	3.9027	0.31404	0.753491	1	3.48161	3.71141	0.938082	0.348202	1	2.256	4.93926	0.456749	0.647851	1	4.32773	2.40791	1.7973	0.072288	0.872502	-1.92419	2.10086	-0.915907	0.359716	0.639406	2.40354	2.44822	0.98175	0.326223	0.636315	ENSMUSG00000102374	10.7513	0	0	0	0	0	0	0	0	0	134.936	0	0	0	117.051	0
ENSMUSG00000102776	Gm38162	10.7967	-3.29121	2.14777	-1.53239	0.125427	0.548438	0.213637	2.02205	0.105654	0.915857	1	3.50484	2.70898	1.29379	0.195738	0.830179	-0.393618	1.31722	-0.298824	0.765074	1	-2.22922	1.14123	-1.95335	0.0507776	0.212608	-2.62284	1.34004	-1.95729	0.0503137	0.214983	ENSMUSG00000102776	0	26.1307	11.9304	0	33.7665	15.6216	4.8371	9.18301	48.7911	8.83452	23.8123	0	0	0	165.248	3.19576
ENSMUSG00000082057	Gm15789	0.559937	-2.13258	6.59335	-0.323444	0.746359	NA	-0.651041	6.27268	-0.10379	0.917336	1	1.48154	8.35209	0.177385	0.859206	1	-2.27888	4.05334	-0.562223	0.573964	1	0.293129	3.52207	0.0832263	0.933672	NA	-1.98575	4.13352	-0.480402	0.630942	NA	ENSMUSG00000082057	0	257.574	0	0	6.60649	0	0	0	0	72.6394	0	0	0	0	0	0
ENSMUSG00000103706	6820402A03Rik	3.41906	-5.87914	5.55745	-1.05788	0.290108	0.827622	-5.75376	5.28804	-1.08807	0.276565	1	0.125381	7.048	0.0177896	0.985807	1	-2.50517	3.41743	-0.733056	0.463524	1	-3.22712	2.95839	-1.09084	0.275344	0.56302	-5.73229	3.47868	-1.64784	0.0993862	0.335526	ENSMUSG00000103706	0	908.976	1.4913	27.779	0	0	0	0	0	0	0	0	0	0	27.5413	0
ENSMUSG00000103756	Gm37285	0.292869	-1.89769	6.59403	-0.28779	0.773508	NA	1.11857	6.25193	0.178916	0.858003	1	3.01627	8.33598	0.361837	0.717474	NA	-0.159001	4.05777	-0.0391843	0.968743	1	-1.5918	3.52845	-0.451135	0.651893	NA	-1.75081	4.13461	-0.423452	0.671966	NA	ENSMUSG00000103756	0	1.86648	0	23.1492	1.46811	0	0	0	0	0	0	0	0	0	0	0
ENSMUSG00000103382	Gm37755	5.44452	-3.63482	6.32433	-0.574736	0.56547	0.980965	-0.863517	5.99656	-0.144002	0.885499	1	2.7713	8.00022	0.346403	0.72904	1	-6.20998	3.8838	-1.59894	0.109833	1	2.7219	3.3674	0.80831	0.418912	0.690236	-3.48808	3.96193	-0.880399	0.378643	0.680844	ENSMUSG00000103382	0	0	0	0	0	0	0	0	0	0	9.92178	0	0	0	0	0
ENSMUSG00000103553	Gm38218	0	NA	NA	NA	NA	NA	NA	NA	NA	NA	NA	NA	NA	NA	NA	NA	NA	NA	NA	NA	NA	NA	NA	NA	NA	NA	NA	NA	NA	NA	NA	ENSMUSG00000103553	0	0	0	0	0	0	0	0	0	0	0	0	0	0	0	0
ENSMUSG00000026003	Acadl	659.636	3.38033	0.979254	3.45194	0.00055657	0.00762901	-0.56145	0.933622	-0.601368	0.547595	1	-3.94178	1.24116	-3.17588	0.0014938	0.0224828	0.136155	0.602304	0.226057	0.821157	1	3.30133	0.524675	6.29214	3.13113e-10	1.39466e-08	3.43749	0.614492	5.59403	2.21853e-08	7.75143e-07	ENSMUSG00000026003	90.3112	0	0	0	0	499.023	62.8823	0	0	210.065	21.8279	0	0	188.41	34.4266	57.5237
ENSMUSG00000082769	Gm15793	1.25046	-0.620133	0.480122	-1.29162	0.19649	0.693406	-0.158612	0.413581	-0.383509	0.701343	1	0.461521	0.597332	0.772637	0.439737	1	0.669351	0.298966	2.23888	0.0251634	0.499574	-0.905128	0.249409	-3.6291	0.000284415	0.00344865	-0.235777	0.26821	-0.879076	0.37936	0.681331	ENSMUSG00000082769	1.43351	1.86648	1.4913	1.54328	3.67027	0	0.96742	0.765251	6.97016	7.8529	0	2.21585	0	1.74454	1.14755	1.59788
ENSMUSG00000089420	Gm27934	0	NA	NA	NA	NA	NA	NA	NA	NA	NA	NA	NA	NA	NA	NA	NA	NA	NA	NA	NA	NA	NA	NA	NA	NA	NA	NA	NA	NA	NA	NA	ENSMUSG00000089420	0	0	0	0	0	0	0	0	0	0	0	0	0	0	0	0
ENSMUSG00000077328	Gm25832	0	NA	NA	NA	NA	NA	NA	NA	NA	NA	NA	NA	NA	NA	NA	NA	NA	NA	NA	NA	NA	NA	NA	NA	NA	NA	NA	NA	NA	NA	NA	ENSMUSG00000077328	0	0	0	0	0	0	0	0	0	0	0	0	0	0	0	0
ENSMUSG00000061816	Myl1	0.486868	2.43334	3.45114	0.705083	0.480759	NA	-0.380636	3.32961	-0.114318	0.908985	1	-2.81398	4.39338	-0.640504	0.521845	1	0.286727	2.13748	0.134143	0.89329	1	1.37174	1.86858	0.734105	0.462885	NA	1.65846	2.18453	0.759185	0.447742	NA	ENSMUSG00000061816	0	0	0	0	0	0	0	0	0	0	0	0	0	0	0	0
ENSMUSG00000094191	Rpl31-ps14	1.25767	-0.724831	0.534965	-1.35491	0.175446	0.653132	0.158154	0.405925	0.389615	0.696821	1	0.882985	0.631608	1.39799	0.162115	0.760415	-0.211385	0.277046	-0.762997	0.445465	1	0.0859236	0.222268	0.386576	0.69907	0.868114	-0.125462	0.281754	-0.445288	0.656112	0.860823	ENSMUSG00000094191	2.15027	1.86648	2.98261	0	1.46811	3.47146	0.96742	0.765251	3.48508	1.96323	0	1.47723	3.1836	0.872271	0	1.59788
ENSMUSG00000082212	Gm15826	0	NA	NA	NA	NA	NA	NA	NA	NA	NA	NA	NA	NA	NA	NA	NA	NA	NA	NA	NA	NA	NA	NA	NA	NA	NA	NA	NA	NA	NA	NA	ENSMUSG00000082212	0	0	0	0	0	0	0	0	0	0	0	0	0	0	0	0
ENSMUSG00000026000	Lancl1	726.846	0.597796	0.778744	0.767641	0.4427	0.944984	0.132421	0.74117	0.178664	0.858201	1	-0.465375	0.986238	-0.471869	0.63702	1	-0.224051	0.479123	-0.467627	0.640052	1	0.196206	0.417078	0.470429	0.638048	0.834298	-0.0278448	0.488584	-0.0569909	0.954552	0.989776	ENSMUSG00000026000	830.72	11.1989	344.491	787.072	1291.94	86.7865	775.871	667.299	191.679	524.181	976.303	1478.71	1185.89	1.74454	362.627	1081.76
ENSMUSG00000025991	Cps1	0	0	0	0	1	NA	0	0	0	1	NA	0	0	0	1	NA	0	0	0	1	NA	0	0	0	1	NA	0	0	0	1	NA	ENSMUSG00000025991	0	0	0	0	0	0	0	0	0	0	0	0	0	0	0	0
ENSMUSG00000086204	Gm15668	0	NA	NA	NA	NA	NA	NA	NA	NA	NA	NA	NA	NA	NA	NA	NA	NA	NA	NA	NA	NA	NA	NA	NA	NA	NA	NA	NA	NA	NA	NA	ENSMUSG00000086204	0	0	0	0	0	0	0	0	0	0	0	0	0	0	0	0
ENSMUSG00000077745	Gm26342	0	NA	NA	NA	NA	NA	NA	NA	NA	NA	NA	NA	NA	NA	NA	NA	NA	NA	NA	NA	NA	NA	NA	NA	NA	NA	NA	NA	NA	NA	NA	ENSMUSG00000077745	0	0	0	0	0	0	0	0	0	0	0	0	0	0	0	0
ENSMUSG00000082473	Kif22-ps	0	NA	NA	NA	NA	NA	NA	NA	NA	NA	NA	NA	NA	NA	NA	NA	NA	NA	NA	NA	NA	NA	NA	NA	NA	NA	NA	NA	NA	NA	NA	ENSMUSG00000082473	0	0	0	0	0	0	0	0	0	0	0	0	0	0	0	0
ENSMUSG00000095282	Gm22548	0	NA	NA	NA	NA	NA	NA	NA	NA	NA	NA	NA	NA	NA	NA	NA	NA	NA	NA	NA	NA	NA	NA	NA	NA	NA	NA	NA	NA	NA	NA	ENSMUSG00000095282	0	0	0	0	0	0	0	0	0	0	0	0	0	0	0	0
ENSMUSG00000085075	Gm15669	0	NA	NA	NA	NA	NA	NA	NA	NA	NA	NA	NA	NA	NA	NA	NA	NA	NA	NA	NA	NA	NA	NA	NA	NA	NA	NA	NA	NA	NA	NA	ENSMUSG00000085075	0	0	0	0	0	0	0	0	0	0	0	0	0	0	0	0
ENSMUSG00000104395	Gm37957	0	NA	NA	NA	NA	NA	NA	NA	NA	NA	NA	NA	NA	NA	NA	NA	NA	NA	NA	NA	NA	NA	NA	NA	NA	NA	NA	NA	NA	NA	NA	ENSMUSG00000104395	0	0	0	0	0	0	0	0	0	0	0	0	0	0	0	0
ENSMUSG00000096031	Gm23189	0	NA	NA	NA	NA	NA	NA	NA	NA	NA	NA	NA	NA	NA	NA	NA	NA	NA	NA	NA	NA	NA	NA	NA	NA	NA	NA	NA	NA	NA	NA	ENSMUSG00000096031	0	0	0	0	0	0	0	0	0	0	0	0	0	0	0	0
ENSMUSG00000087329	Gm15671	0	NA	NA	NA	NA	NA	NA	NA	NA	NA	NA	NA	NA	NA	NA	NA	NA	NA	NA	NA	NA	NA	NA	NA	NA	NA	NA	NA	NA	NA	NA	ENSMUSG00000087329	0	0	0	0	0	0	0	0	0	0	0	0	0	0	0	0
ENSMUSG00000062209	Erbb4	2.26209	-0.0448095	5.05941	-0.00885667	0.992933	1	0.0805678	4.81486	0.0167332	0.986649	1	0	6.40724	0	1	1	-0.669061	3.08059	-0.217186	0.828063	1	4.80426	2.69574	1.78217	0.0747223	0.273262	4.13519	3.1545	1.31089	0.189896	0.485897	ENSMUSG00000062209	0	0	0	0	0	0	0	0	0	0	0	0	0	0	0	0
ENSMUSG00000102449	Gm37100	0	NA	NA	NA	NA	NA	NA	NA	NA	NA	NA	NA	NA	NA	NA	NA	NA	NA	NA	NA	NA	NA	NA	NA	NA	NA	NA	NA	NA	NA	NA	ENSMUSG00000102449	0	0	0	0	0	0	0	0	0	0	0	0	0	0	0	0
ENSMUSG00000083795	Gm15670	0	NA	NA	NA	NA	NA	NA	NA	NA	NA	NA	NA	NA	NA	NA	NA	NA	NA	NA	NA	NA	NA	NA	NA	NA	NA	NA	NA	NA	NA	NA	ENSMUSG00000083795	0	0	0	0	0	0	0	0	0	0	0	0	0	0	0	0
ENSMUSG00000080539	Gm25542	0	NA	NA	NA	NA	NA	NA	NA	NA	NA	NA	NA	NA	NA	NA	NA	NA	NA	NA	NA	NA	NA	NA	NA	NA	NA	NA	NA	NA	NA	NA	ENSMUSG00000080539	0	0	0	0	0	0	0	0	0	0	0	0	0	0	0	0
ENSMUSG00000103307	Gm19335	0	NA	NA	NA	NA	NA	NA	NA	NA	NA	NA	NA	NA	NA	NA	NA	NA	NA	NA	NA	NA	NA	NA	NA	NA	NA	NA	NA	NA	NA	NA	ENSMUSG00000103307	0	0	0	0	0	0	0	0	0	0	0	0	0	0	0	0
ENSMUSG00000104508	Gm37735	0	0	0	0	1	NA	0	0	0	1	NA	0	0	0	1	NA	0	0	0	1	NA	0	0	0	1	NA	0	0	0	1	NA	ENSMUSG00000104508	0	0	0	0	0	0	0	0	0	0	0	0	0	0	0	0
ENSMUSG00000103642	Gm37769	0	0	0	0	1	NA	0	0	0	1	NA	0	0	0	1	NA	0	0	0	1	NA	0	0	0	1	NA	0	0	0	1	NA	ENSMUSG00000103642	0	0	0	0	0	0	0	0	0	0	0	0	0	0	0	0
ENSMUSG00000103809	Gm37061	0.222501	0	6.59616	0	1	NA	0	6.27734	0	1	1	0	8.35337	0	1	NA	-1.86115	4.05497	-0.458981	0.646248	1	2.0914	3.52921	0.592597	0.553451	NA	0	4.138	0	1	NA	ENSMUSG00000103809	0	0	0	0	0	0	0	0	0	0	0	0	0	0	0	0
ENSMUSG00000087514	Gm16076	0.154486	0	6.59616	0	1	NA	0	6.27734	0	1	NA	0	8.35337	0	1	NA	2.18855	4.05152	0.540181	0.589072	NA	0.153077	3.53247	0.0433344	0.965435	NA	2.34163	4.13184	0.566728	0.570899	NA	ENSMUSG00000087514	0	0	0	0	0	0	0	0	0	0	0	0	0	0	0	0
ENSMUSG00000084332	Gm8840	0.0114134	-0.0448939	6.59616	-0.00680607	0.99457	NA	0.0804931	6.27734	0.0128228	0.989769	NA	0	8.35337	0	1	NA	0	4.0578	0	1	NA	0.0248266	3.53247	0.00702812	0.994392	NA	0.102	4.138	0.0246496	0.980334	NA	ENSMUSG00000084332	0	0	0	0	0	0	0	0	0	0	0	0	0	0	0	1.59788
ENSMUSG00000101387	Pced1c-ps	0	NA	NA	NA	NA	NA	NA	NA	NA	NA	NA	NA	NA	NA	NA	NA	NA	NA	NA	NA	NA	NA	NA	NA	NA	NA	NA	NA	NA	NA	NA	ENSMUSG00000101387	0	0	0	0	0	0	0	0	0	0	0	0	0	0	0	0
ENSMUSG00000099804	Gm28497	0	NA	NA	NA	NA	NA	NA	NA	NA	NA	NA	NA	NA	NA	NA	NA	NA	NA	NA	NA	NA	NA	NA	NA	NA	NA	NA	NA	NA	NA	NA	ENSMUSG00000099804	0	0	0	0	0	0	0	0	0	0	0	0	0	0	0	0
ENSMUSG00000100354	Gm29113	0	NA	NA	NA	NA	NA	NA	NA	NA	NA	NA	NA	NA	NA	NA	NA	NA	NA	NA	NA	NA	NA	NA	NA	NA	NA	NA	NA	NA	NA	NA	ENSMUSG00000100354	0	0	0	0	0	0	0	0	0	0	0	0	0	0	0	0
ENSMUSG00000101156	Gm29114	2.19802	-2.77992	2.87449	-0.967101	0.333493	0.870613	1.63498	2.66095	0.614435	0.538928	1	4.41491	3.5979	1.22708	0.219793	0.87349	-0.748949	1.72217	-0.434887	0.663644	1	1.61863	1.5028	1.07708	0.281445	0.569144	0.869681	1.76237	0.493473	0.621679	0.842732	ENSMUSG00000101156	0.716756	0	0	0	0	0	27.0878	6.12201	8.7127	0	6.94524	0	0	0	24.0986	0
ENSMUSG00000025997	Ikzf2	817.826	-0.697169	0.935962	-0.744869	0.456351	0.949506	-0.611745	0.890723	-0.686796	0.492211	1	0.0854243	1.18536	0.072066	0.942549	1	0.0497339	0.575467	0.0864235	0.93113	1	1.7691	0.501043	3.53083	0.000414257	0.00478558	1.81883	0.586897	3.09906	0.00194133	0.0178452	ENSMUSG00000025997	2.15027	375.163	0	0	0	227.381	265.073	90.2996	897.408	194.359	149.819	2.95446	0	512.895	375.25	0
ENSMUSG00000100815	Gm29112	1.79489	-4.34671	6.59008	-0.659584	0.509521	0.965945	-4.22134	6.27095	-0.673158	0.500847	1	0	8.35337	0	1	1	-0.0122888	4.04011	-0.00304169	0.997573	1	-1.30543	3.51372	-0.371525	0.710247	0.874647	-1.31772	4.11722	-0.320051	0.748929	0.911615	ENSMUSG00000100815	0	0	0	0	0	0	0	0	0	0	0	0	0	0	0	0
ENSMUSG00000099954	Gm28112	3.20367	-0.518346	2.5508	-0.203209	0.838972	1	-1.40615	2.44157	-0.575922	0.564668	1	-0.887805	3.24736	-0.273393	0.784551	1	-0.308872	1.51632	-0.203699	0.838589	1	2.95307	1.33618	2.21007	0.0271	0.136349	2.64419	1.56087	1.69405	0.090255	0.315884	ENSMUSG00000099954	0	0	0	0	0	29.5074	0	0	0	0	0	0	0	0	61.968	0
ENSMUSG00000103402	Gm37930	0.00606216	0.0833466	6.59616	0.0126356	0.989919	NA	0	6.27734	0	1	NA	0.125387	8.35337	0.0150103	0.988024	NA	0.0183075	4.05779	0.00451169	0.9964	NA	0.211932	3.53246	0.0599954	0.952159	NA	0	4.138	0	1	NA	ENSMUSG00000103402	0	0	0	0	0	117.162	0	0	0	0	0	0	0	0	0	0
ENSMUSG00000053153	Spag16	0.0384035	-0.433329	6.59615	-0.0656943	0.947621	NA	-0.307942	6.27732	-0.0490563	0.960874	NA	0	8.35337	0	1	NA	0.283267	4.0578	0.069808	0.944347	NA	-0.363605	3.53244	-0.102933	0.918016	NA	-0.0803378	4.13798	-0.0194148	0.98451	NA	ENSMUSG00000053153	0	0	0	0	0	0	0	0	0	0	0	0	0	0	0	0
ENSMUSG00000089345	Gm22665	0	NA	NA	NA	NA	NA	NA	NA	NA	NA	NA	NA	NA	NA	NA	NA	NA	NA	NA	NA	NA	NA	NA	NA	NA	NA	NA	NA	NA	NA	NA	ENSMUSG00000089345	0	0	0	0	0	0	0	0	0	0	0	0	0	0	0	0
ENSMUSG00000080524	Gm23879	0	NA	NA	NA	NA	NA	NA	NA	NA	NA	NA	NA	NA	NA	NA	NA	NA	NA	NA	NA	NA	NA	NA	NA	NA	NA	NA	NA	NA	NA	NA	ENSMUSG00000080524	0	0	0	0	0	0	0	0	0	0	0	0	0	0	0	0
ENSMUSG00000101730	Gm28580	0	NA	NA	NA	NA	NA	NA	NA	NA	NA	NA	NA	NA	NA	NA	NA	NA	NA	NA	NA	NA	NA	NA	NA	NA	NA	NA	NA	NA	NA	NA	ENSMUSG00000101730	0	0	0	0	0	0	0	0	0	0	0	0	0	0	0	0
ENSMUSG00000103052	Gm38272	0	NA	NA	NA	NA	NA	NA	NA	NA	NA	NA	NA	NA	NA	NA	NA	NA	NA	NA	NA	NA	NA	NA	NA	NA	NA	NA	NA	NA	NA	NA	ENSMUSG00000103052	0	0	0	0	0	0	0	0	0	0	0	0	0	0	0	0
ENSMUSG00000104287	Gm37456	0	NA	NA	NA	NA	NA	NA	NA	NA	NA	NA	NA	NA	NA	NA	NA	NA	NA	NA	NA	NA	NA	NA	NA	NA	NA	NA	NA	NA	NA	NA	ENSMUSG00000104287	0	0	0	0	0	0	0	0	0	0	0	0	0	0	0	0
ENSMUSG00000075952	Gm23422	0	NA	NA	NA	NA	NA	NA	NA	NA	NA	NA	NA	NA	NA	NA	NA	NA	NA	NA	NA	NA	NA	NA	NA	NA	NA	NA	NA	NA	NA	NA	ENSMUSG00000075952	0	0	0	0	0	0	0	0	0	0	0	0	0	0	0	0
ENSMUSG00000045648	Vwc2l	0	NA	NA	NA	NA	NA	NA	NA	NA	NA	NA	NA	NA	NA	NA	NA	NA	NA	NA	NA	NA	NA	NA	NA	NA	NA	NA	NA	NA	NA	NA	ENSMUSG00000045648	0	0	0	0	0	0	0	0	0	0	0	0	0	0	0	0
ENSMUSG00000026196	Bard1	21.7695	-2.36013	2.35516	-1.00211	0.316291	0.854706	2.37783	2.23154	1.06556	0.286625	1	4.73796	2.97731	1.59135	0.11153	0.615285	0.571468	1.4456	0.395317	0.692609	1	-1.42102	1.25785	-1.12972	0.258594	0.545941	-0.849554	1.47299	-0.576754	0.564105	0.807754	ENSMUSG00000026196	25.8032	0	2.98261	27.0074	0	0	29.0226	0	5.22762	0	678.65	429.874	1.5918	0	0	23.9682
ENSMUSG00000089965	Gm16236	0	NA	NA	NA	NA	NA	NA	NA	NA	NA	NA	NA	NA	NA	NA	NA	NA	NA	NA	NA	NA	NA	NA	NA	NA	NA	NA	NA	NA	NA	NA	ENSMUSG00000089965	0	0	0	0	0	0	0	0	0	0	0	0	0	0	0	0
ENSMUSG00000101551	Gm8870	0	NA	NA	NA	NA	NA	NA	NA	NA	NA	NA	NA	NA	NA	NA	NA	NA	NA	NA	NA	NA	NA	NA	NA	NA	NA	NA	NA	NA	NA	NA	ENSMUSG00000101551	0	0	0	0	0	0	0	0	0	0	0	0	0	0	0	0
ENSMUSG00000050296	Abca12	88.4958	10.0512	2.82284	3.56065	0.000369931	0.00529862	4.69875	2.68801	1.74804	0.0804567	1	-5.35241	3.56929	-1.49957	0.133725	0.686672	-18.3739	1.7981	-10.2185	1.63812e-24	8.92156e-22	-2.22978	1.54447	-1.44372	0.148819	0.414225	-20.6037	1.81707	-11.3389	8.41667e-30	1.8985e-27	ENSMUSG00000050296	0	0	0	0	0	1754.82	0	56.6286	0	0	327.419	0	0	0	0	0
ENSMUSG00000101617	Gm6947	0.00582979	0.444005	6.59616	0.0673127	0.946333	NA	0	6.27734	0	1	NA	-0.235273	8.35337	-0.0281651	0.97753	NA	0	4.0578	0	1	NA	0	3.53247	0	1	NA	0	4.138	0	1	NA	ENSMUSG00000101617	0	0	0	0	0	0	0	0	0	0	0	0	0	0	0	0
ENSMUSG00000026192	Atic	365.343	-4.12871	0.990172	-4.16968	3.05021e-05	0.000557311	-0.349492	0.939112	-0.372151	0.70978	1	3.77921	1.25238	3.01764	0.00254755	0.0353496	-0.294249	0.607243	-0.484565	0.627985	1	-0.971528	0.528499	-1.83828	0.0660215	0.252573	-1.26578	0.619161	-2.04434	0.0409199	0.185792	ENSMUSG00000026192	779.83	1761.96	302.735	1385.86	723.778	1.73573	1189.93	811.166	489.654	535.961	11.9061	954.291	961.447	460.559	2.29511	306.793
ENSMUSG00000026193	Fn1	198.837	-2.51038	1.98575	-1.2642	0.206158	0.712206	1.6687	1.88861	0.883563	0.376932	1	4.17908	2.51414	1.66223	0.0964664	0.562519	1.42187	1.22119	1.16433	0.24429	1	-1.99006	1.06309	-1.87196	0.0612123	0.239806	-0.568183	1.2451	-0.456335	0.648149	0.856662	ENSMUSG00000026193	0	2432.03	79.0391	118.832	0	1.73573	181.875	0	0	329.822	2845.57	2.95446	1.5918	400.372	1355.26	0
ENSMUSG00000073652	Apol7d	0.664979	-1.72997	4.17388	-0.414476	0.678525	NA	3.52547	3.91787	0.899843	0.368204	1	5.25545	5.24863	1.0013	0.316683	1	0.990388	2.56837	0.385609	0.699786	1	-1.60141	2.23179	-0.717542	0.47304	0.730956	-0.611017	2.61505	-0.233654	0.815254	0.94084	ENSMUSG00000073652	0	136.253	0	3.08656	0	0	1.93484	0	0	1.96323	31.7497	0	0	0.872271	21.8035	0
ENSMUSG00000101834	Gm5829	0.0334002	0.0192326	6.59616	0.00291572	0.997674	NA	0.144619	6.27734	0.0230382	0.98162	NA	0	8.35337	0	1	NA	0.047125	4.05777	0.0116135	0.990734	NA	0.325093	3.53243	0.0920308	0.926674	NA	0.372218	4.138	0.089951	0.928326	NA	ENSMUSG00000101834	0	0	0	0	0	0	0	0	0	0	0	0	0	0	0	0
ENSMUSG00000100319	Gm5256	0.691774	-0.445743	0.921986	-0.483459	0.62877	NA	-0.984228	0.940702	-1.04627	0.295437	1	-0.538486	1.22989	-0.437832	0.661508	1	0.434533	0.556972	0.780169	0.435291	1	-0.435109	0.478989	-0.908391	0.363672	0.642995	-0.00057615	0.550575	-0.00104645	0.999165	1	ENSMUSG00000100319	0.716756	0	1.4913	0	0	0	0.96742	0	0.87127	0	1.98436	0	0.7959	0	0	0.79894
ENSMUSG00000102689	Gm37217	0	NA	NA	NA	NA	NA	NA	NA	NA	NA	NA	NA	NA	NA	NA	NA	NA	NA	NA	NA	NA	NA	NA	NA	NA	NA	NA	NA	NA	NA	NA	ENSMUSG00000102689	0	0	0	0	0	0	0	0	0	0	0	0	0	0	0	0
ENSMUSG00000099707	Gm8883	0	NA	NA	NA	NA	NA	NA	NA	NA	NA	NA	NA	NA	NA	NA	NA	NA	NA	NA	NA	NA	NA	NA	NA	NA	NA	NA	NA	NA	NA	NA	ENSMUSG00000099707	0	0	0	0	0	0	0	0	0	0	0	0	0	0	0	0
ENSMUSG00000101211	Gm28818	0	NA	NA	NA	NA	NA	NA	NA	NA	NA	NA	NA	NA	NA	NA	NA	NA	NA	NA	NA	NA	NA	NA	NA	NA	NA	NA	NA	NA	NA	NA	ENSMUSG00000101211	0	0	0	0	0	0	0	0	0	0	0	0	0	0	0	0
ENSMUSG00000101848	4933417E11Rik	0	NA	NA	NA	NA	NA	NA	NA	NA	NA	NA	NA	NA	NA	NA	NA	NA	NA	NA	NA	NA	NA	NA	NA	NA	NA	NA	NA	NA	NA	NA	ENSMUSG00000101848	0	0	0	0	0	0	0	0	0	0	0	0	0	0	0	0
ENSMUSG00000101764	4930556G22Rik	0	NA	NA	NA	NA	NA	NA	NA	NA	NA	NA	NA	NA	NA	NA	NA	NA	NA	NA	NA	NA	NA	NA	NA	NA	NA	NA	NA	NA	NA	NA	ENSMUSG00000101764	0	0	0	0	0	0	0	0	0	0	0	0	0	0	0	0
ENSMUSG00000059483	Gm5528	0.0117449	-0.0448939	6.59616	-0.00680607	0.99457	NA	0.0804931	6.27734	0.0128228	0.989769	NA	0	8.35337	0	1	NA	0	4.0578	0	1	NA	0.0248266	3.53247	0.00702812	0.994392	NA	0.102	4.138	0.0246496	0.980334	NA	ENSMUSG00000059483	0	0	0	0	0	0	0	0	0	0	0	0	0	0	0	0
ENSMUSG00000101496	Gm8885	0.270733	0.35162	1.39481	0.252092	0.80097	NA	-0.464641	1.33664	-0.34762	0.728126	1	-0.816262	1.77192	-0.460665	0.645039	NA	1.07054	0.848529	1.26165	0.207076	1	-0.192272	0.749833	-0.25642	0.797627	NA	0.878273	0.866107	1.01405	0.310561	NA	ENSMUSG00000101496	1.43351	0	0	0	0.734054	0	0	0	0	0	0	0	0	0	0	0
ENSMUSG00000102123	Gm4319	0	NA	NA	NA	NA	NA	NA	NA	NA	NA	NA	NA	NA	NA	NA	NA	NA	NA	NA	NA	NA	NA	NA	NA	NA	NA	NA	NA	NA	NA	NA	ENSMUSG00000102123	0	0	0	0	0	0	0	0	0	0	0	0	0	0	0	0
ENSMUSG00000039395	Mreg	96.6577	0.326079	1.34792	0.241913	0.808847	1	-0.68965	1.28311	-0.537485	0.590932	1	-1.01573	1.70725	-0.594952	0.551876	1	1.35929	0.958703	1.41784	0.156237	1	-11.1016	0.77731	-14.282	2.83246e-46	1.55732e-43	-9.74227	0.929219	-10.4844	1.01933e-25	1.74117e-23	ENSMUSG00000039395	670.883	0	1.4913	104.943	16.8833	0	216.702	355.842	0	380.866	0	2.21585	0	0	0	9.58728
ENSMUSG00000094655	Gm25360	1.33332	-3.74408	5.09962	-0.734188	0.462834	0.951328	-3.65877	4.85237	-0.754018	0.450838	1	0.0853087	6.46783	0.0131897	0.989476	1	-2.74705	3.13409	-0.876506	0.380755	1	-1.21085	2.71184	-0.446506	0.655232	0.844801	-3.9579	3.19174	-1.24004	0.21496	0.51937	ENSMUSG00000094655	0	0	0	39.3536	0	0	29.0226	0	0	0.981613	0	0	0	0	0	0
ENSMUSG00000094050	Gm23472	0.215965	0.102937	1.83326	0.0561498	0.955222	NA	-0.493017	1.74463	-0.282591	0.77749	1	-0.595955	2.32186	-0.256672	0.797432	NA	-0.715952	1.12503	-0.636384	0.524526	1	0.553588	0.978281	0.565878	0.571477	NA	-0.162364	1.14989	-0.1412	0.887712	NA	ENSMUSG00000094050	0	0	0	0	0	0	0	0	0.87127	0	0	0	0	0	0	0
ENSMUSG00000093956	Gm24497	0.266167	-0.0751784	1.90944	-0.039372	0.968594	NA	-0.671133	1.81711	-0.369341	0.711874	1	-0.595955	2.4185	-0.246415	0.805361	NA	-1.00224	1.17053	-0.856234	0.391868	1	0.661763	1.01722	0.650562	0.515329	NA	-0.340481	1.19754	-0.284317	0.776167	NA	ENSMUSG00000093956	0	0	0	0	0	0	0	0	0.87127	0	0	0	0	0	0	0
ENSMUSG00000093843	Gm25939	0.0384911	-0.237247	6.59616	-0.0359674	0.971308	NA	-0.11186	6.27734	-0.0178197	0.985783	NA	0	8.35337	0	1	NA	-0.09243	4.05778	-0.0227785	0.981827	NA	0.00207274	3.53245	0.000586773	0.999532	NA	-0.0903572	4.138	-0.0218359	0.982579	NA	ENSMUSG00000093843	0	0	0	0	0	0	0	0	0	0	0	0	0	0	0	0.79894
ENSMUSG00000026189	Pecr	219.031	0.242863	1.11947	0.216944	0.828252	1	-1.4805	1.06604	-1.38877	0.164901	1	-1.72336	1.41821	-1.21517	0.224302	0.880915	-0.590181	0.689061	-0.8565	0.391721	1	-0.727542	0.599622	-1.21333	0.225002	0.510074	-1.31772	0.702579	-1.87555	0.0607168	0.24367	ENSMUSG00000026189	189.223	322.901	433.97	281.648	357.484	416.575	174.136	803.513	287.519	60.86	0	527.371	383.624	622.801	137.707	690.284
ENSMUSG00000026188	Tmem169	0.041041	0	6.59616	0	1	NA	0	6.27734	0	1	NA	0	8.35337	0	1	NA	-0.0405598	4.05779	-0.00999555	0.992025	NA	0.270799	3.53245	0.0766604	0.938894	NA	0	4.138	0	1	NA	ENSMUSG00000026188	0	0	0	0	0	0	0	0	0	0	0	0	0	0	0	0
ENSMUSG00000026187	Xrcc5	442.537	-2.03639	1.02107	-1.99437	0.0461115	0.283232	0.537683	0.970976	0.553755	0.579746	1	2.57407	1.2927	1.99123	0.0464552	0.350612	-0.860221	0.627819	-1.37017	0.170633	1	-0.0359789	0.546438	-0.0658427	0.947503	0.982112	-0.8962	0.640202	-1.39987	0.161552	0.444603	ENSMUSG00000026187	280.968	660.734	675.561	225.319	5.87244	237.795	414.056	518.84	1333.04	1052.29	541.729	666.231	82.7736	327.974	0	629.565
ENSMUSG00000039372	March4	0	NA	NA	NA	NA	NA	NA	NA	NA	NA	NA	NA	NA	NA	NA	NA	NA	NA	NA	NA	NA	NA	NA	NA	NA	NA	NA	NA	NA	NA	NA	ENSMUSG00000039372	0	0	0	0	0	0	0	0	0	0	0	0	0	0	0	0
ENSMUSG00000085812	Gm15843	0.171148	-0.217371	1.78127	-0.122031	0.902874	NA	-0.492727	1.69511	-0.290676	0.771299	NA	-0.275356	2.25656	-0.122025	0.902879	NA	0.540722	1.09514	0.493748	0.621484	1	-0.512746	0.952769	-0.538164	0.590464	NA	0.0279762	1.11616	0.0250647	0.980003	NA	ENSMUSG00000085812	0	0	0	0	0.734054	0.867865	0	0	0	0	0	0	0	0	0	0.79894
ENSMUSG00000039354	Smarcal1	142.374	-0.0971114	1.85753	-0.0522799	0.958306	1	-1.63724	1.76837	-0.925847	0.354526	1	-1.54013	2.35286	-0.654577	0.51274	1	-1.96101	1.14352	-1.71489	0.0863647	0.946179	-0.603765	0.994811	-0.606915	0.543908	0.77724	-2.56478	1.16601	-2.19961	0.0278346	0.141456	ENSMUSG00000039354	0	0	2.98261	322.545	475.667	0	181.875	0	0	27.4852	335.356	0	0	0	257.052	613.586
ENSMUSG00000110712	Gm39662	0.00564711	0.0192254	6.59616	0.00291464	0.997674	NA	0.144612	6.27734	0.0230372	0.981621	NA	0	8.35337	0	1	NA	0	4.0578	0	1	NA	0.0889456	3.53247	0.0251794	0.979912	NA	0.16612	4.138	0.0401448	0.967978	NA	ENSMUSG00000110712	0	0	0	0	0	0	0	0	0	0	0	0	0	0	0	0
ENSMUSG00000039342	Ankar	0.00822914	0	6.59616	0	1	NA	0	6.27734	0	1	NA	0	8.35337	0	1	NA	0.180222	4.0578	0.0444138	0.964575	NA	0	3.53247	0	1	NA	0.333287	4.138	0.080543	0.935805	NA	ENSMUSG00000039342	0	0	0	0	0	0	0	0	0	0	0	0	0	0	0	0
ENSMUSG00000110487	Gm18035	0	NA	NA	NA	NA	NA	NA	NA	NA	NA	NA	NA	NA	NA	NA	NA	NA	NA	NA	NA	NA	NA	NA	NA	NA	NA	NA	NA	NA	NA	NA	ENSMUSG00000110487	0	0	0	0	0	0	0	0	0	0	0	0	0	0	0	0
ENSMUSG00000110596	Gm45859	0	NA	NA	NA	NA	NA	NA	NA	NA	NA	NA	NA	NA	NA	NA	NA	NA	NA	NA	NA	NA	NA	NA	NA	NA	NA	NA	NA	NA	NA	NA	ENSMUSG00000110596	0	0	0	0	0	0	0	0	0	0	0	0	0	0	0	0
ENSMUSG00000046330	Rpl37a	806.903	0.00881343	0.175956	0.0500887	0.960052	1	-0.0343631	0.167528	-0.205119	0.83748	1	-0.0431765	0.222894	-0.193708	0.846404	1	0.00817499	0.108419	0.0754017	0.939895	1	-0.232081	0.0942952	-2.46122	0.0138466	0.084122	-0.223906	0.110488	-2.02653	0.0427109	0.191963	ENSMUSG00000046330	1043.6	1196.41	1061.06	720.711	1098.88	1146.45	698.477	989.469	1860.16	913.882	805.648	1006.73	1004.43	1239.5	1058.05	1227.97
ENSMUSG00000039323	Igfbp2	7714.45	-2.82423	0.854929	-3.30347	0.000954968	0.0122018	-1.19924	0.813434	-1.47429	0.140402	1	1.62499	1.08261	1.50099	0.133358	0.686352	0.104665	0.525767	0.199071	0.842207	1	1.6502	0.457707	3.60536	0.000311716	0.00373592	1.75487	0.536156	3.27305	0.00106393	0.0109339	ENSMUSG00000039323	4045.37	1539.85	20320.5	8755.02	1071.72	15.6216	5879.98	1558.05	5136.14	1062.11	166.686	765.206	4090.92	3630.39	608.204	3015.2
ENSMUSG00000026185	Igfbp5	849.549	-5.82433	0.830454	-7.01343	2.32546e-12	1.19682e-10	-0.616496	0.784265	-0.786081	0.43182	1	5.20783	1.04869	4.96606	6.83264e-07	2.2534e-05	-0.3812	0.50701	-0.751858	0.452137	1	-0.643358	0.441316	-1.45782	0.144891	0.407808	-1.02456	0.516996	-1.98175	0.0475072	0.206892	ENSMUSG00000026185	933.216	489.018	1668.77	672.87	1368.28	3.47146	675.259	873.916	1170.99	624.306	200.42	298.401	3096.05	1221.18	160.658	17.5767
ENSMUSG00000101968	1700027A15Rik	0	0	0	0	1	NA	0	0	0	1	NA	0	0	0	1	NA	0	0	0	1	NA	0	0	0	1	NA	0	0	0	1	NA	ENSMUSG00000101968	0	0	0	0	0	0	0	0	0	0	0	0	0	0	0	0
ENSMUSG00000026182	Tnp1	0	NA	NA	NA	NA	NA	NA	NA	NA	NA	NA	NA	NA	NA	NA	NA	NA	NA	NA	NA	NA	NA	NA	NA	NA	NA	NA	NA	NA	NA	NA	ENSMUSG00000026182	0	0	0	0	0	0	0	0	0	0	0	0	0	0	0	0
ENSMUSG00000102266	Gm38106	0	NA	NA	NA	NA	NA	NA	NA	NA	NA	NA	NA	NA	NA	NA	NA	NA	NA	NA	NA	NA	NA	NA	NA	NA	NA	NA	NA	NA	NA	NA	ENSMUSG00000102266	0	0	0	0	0	0	0	0	0	0	0	0	0	0	0	0
ENSMUSG00000101112	Gm29185	0	NA	NA	NA	NA	NA	NA	NA	NA	NA	NA	NA	NA	NA	NA	NA	NA	NA	NA	NA	NA	NA	NA	NA	NA	NA	NA	NA	NA	NA	NA	ENSMUSG00000101112	0	0	0	0	0	0	0	0	0	0	0	0	0	0	0	0
ENSMUSG00000100697	Gm29184	0	NA	NA	NA	NA	NA	NA	NA	NA	NA	NA	NA	NA	NA	NA	NA	NA	NA	NA	NA	NA	NA	NA	NA	NA	NA	NA	NA	NA	NA	NA	ENSMUSG00000100697	0	0	0	0	0	0	0	0	0	0	0	0	0	0	0	0
ENSMUSG00000099877	Pinc	0.713078	-3.66572	6.59064	-0.556201	0.578074	NA	-3.54033	6.27154	-0.564508	0.572409	1	0.125387	8.35337	0.0150104	0.988024	1	0.695439	4.0578	0.171383	0.863922	1	-3.59597	3.52215	-1.02096	0.307274	0.593365	-2.90053	4.1292	-0.702445	0.482402	0.753505	ENSMUSG00000099877	37.2713	0	0	0	97.6292	0	0	1.5305	0	85.4003	0	0	0	0	0	0
ENSMUSG00000098697	Gm27315	0	NA	NA	NA	NA	NA	NA	NA	NA	NA	NA	NA	NA	NA	NA	NA	NA	NA	NA	NA	NA	NA	NA	NA	NA	NA	NA	NA	NA	NA	NA	ENSMUSG00000098697	0	0	0	0	0	0	0	0	0	0	0	0	0	0	0	0
ENSMUSG00000101812	D530049I02Rik	4.64232	-5.99989	2.45317	-2.44577	0.0144544	0.116962	-0.420836	2.23799	-0.188042	0.850843	1	5.57905	3.05946	1.82354	0.0682214	0.454625	-2.9853	1.49896	-1.99157	0.0464178	0.718958	-2.24941	1.26438	-1.77906	0.0752295	0.274261	-5.23471	1.52137	-3.44078	0.00058004	0.0066096	ENSMUSG00000101812	81.7101	0	0	0	30.8303	0	3.86968	42.854	0	17.669	0	51.7031	11.9385	0.872271	0	19.1746
ENSMUSG00000100044	Gm9553	0	NA	NA	NA	NA	NA	NA	NA	NA	NA	NA	NA	NA	NA	NA	NA	NA	NA	NA	NA	NA	NA	NA	NA	NA	NA	NA	NA	NA	NA	NA	ENSMUSG00000100044	0	0	0	0	0	0	0	0	0	0	0	0	0	0	0	0
ENSMUSG00000100444	C530043A13Rik	0	0	0	0	1	NA	0	0	0	1	NA	0	0	0	1	NA	0	0	0	1	NA	0	0	0	1	NA	0	0	0	1	NA	ENSMUSG00000100444	0	0	0	0	0	0	0	0	0	0	0	0	0	0	0	0
ENSMUSG00000100429	Gm29186	0	NA	NA	NA	NA	NA	NA	NA	NA	NA	NA	NA	NA	NA	NA	NA	NA	NA	NA	NA	NA	NA	NA	NA	NA	NA	NA	NA	NA	NA	NA	ENSMUSG00000100429	0	0	0	0	0	0	0	0	0	0	0	0	0	0	0	0
ENSMUSG00000100301	6030407O03Rik	0	NA	NA	NA	NA	NA	NA	NA	NA	NA	NA	NA	NA	NA	NA	NA	NA	NA	NA	NA	NA	NA	NA	NA	NA	NA	NA	NA	NA	NA	NA	ENSMUSG00000100301	0	0	0	0	0	0	0	0	0	0	0	0	0	0	0	0
ENSMUSG00000101344	Gm29183	0	NA	NA	NA	NA	NA	NA	NA	NA	NA	NA	NA	NA	NA	NA	NA	NA	NA	NA	NA	NA	NA	NA	NA	NA	NA	NA	NA	NA	NA	NA	ENSMUSG00000101344	0	0	0	0	0	0	0	0	0	0	0	0	0	0	0	0
ENSMUSG00000088666	Gm25329	0	NA	NA	NA	NA	NA	NA	NA	NA	NA	NA	NA	NA	NA	NA	NA	NA	NA	NA	NA	NA	NA	NA	NA	NA	NA	NA	NA	NA	NA	NA	ENSMUSG00000088666	0	0	0	0	0	0	0	0	0	0	0	0	0	0	0	0
ENSMUSG00000098504	Mir6351	0	NA	NA	NA	NA	NA	NA	NA	NA	NA	NA	NA	NA	NA	NA	NA	NA	NA	NA	NA	NA	NA	NA	NA	NA	NA	NA	NA	NA	NA	NA	ENSMUSG00000098504	0	0	0	0	0	0	0	0	0	0	0	0	0	0	0	0
ENSMUSG00000055322	Tns1	201.262	-9.16093	1.52898	-5.99154	2.07862e-09	7.28264e-08	0.0728673	1.34332	0.0542443	0.95674	1	9.2338	1.8817	4.90717	9.24004e-07	2.96106e-05	0.423797	0.868874	0.487755	0.625724	1	-2.23029	0.756194	-2.94937	0.00318426	0.0265091	-1.8065	0.885778	-2.03945	0.0414055	0.187571	ENSMUSG00000055322	1.43351	1.86648	656.174	1128.14	165.162	3.47146	379.229	629.036	881.725	140.371	307.575	946.905	79.59	66.2926	0	170.973
ENSMUSG00000061815	Rufy4	0.0397105	0	6.59616	0	1	NA	0	6.27734	0	1	NA	0	8.35337	0	1	NA	-0.406759	4.05766	-0.100245	0.92015	NA	0.637	3.53231	0.180335	0.856889	NA	0	4.138	0	1	NA	ENSMUSG00000061815	0	0	0	0	0	0	0	0	0	0	0	0	0	0	0	0
ENSMUSG00000026180	Cxcr2	0.0348742	-0.173133	6.59616	-0.0262475	0.97906	NA	-0.0477456	6.27734	-0.00760602	0.993931	NA	0	8.35337	0	1	NA	0.386317	4.0578	0.0952034	0.924153	NA	-0.103409	3.53247	-0.029274	0.976646	NA	0.282907	4.138	0.068368	0.945493	NA	ENSMUSG00000026180	0	0	0	0	0	0	0	0	0	0	0	0	3.1836	0	0	0
ENSMUSG00000048480	Cxcr1	0	NA	NA	NA	NA	NA	NA	NA	NA	NA	NA	NA	NA	NA	NA	NA	NA	NA	NA	NA	NA	NA	NA	NA	NA	NA	NA	NA	NA	NA	NA	ENSMUSG00000048480	0	0	0	0	0	0	0	0	0	0	0	0	0	0	0	0
ENSMUSG00000087820	Mir1928	0	NA	NA	NA	NA	NA	NA	NA	NA	NA	NA	NA	NA	NA	NA	NA	NA	NA	NA	NA	NA	NA	NA	NA	NA	NA	NA	NA	NA	NA	NA	ENSMUSG00000087820	0	0	0	0	0	0	0	0	0	0	0	0	0	0	0	0
ENSMUSG00000094768	Gm25524	0	NA	NA	NA	NA	NA	NA	NA	NA	NA	NA	NA	NA	NA	NA	NA	NA	NA	NA	NA	NA	NA	NA	NA	NA	NA	NA	NA	NA	NA	NA	ENSMUSG00000094768	0	0	0	0	0	0	0	0	0	0	0	0	0	0	0	0
ENSMUSG00000006304	Arpc2	2531.63	-0.00927016	0.213844	-0.0433501	0.965422	1	0.217461	0.203492	1.06865	0.285229	1	0.226731	0.270803	0.837255	0.402449	1	0.214746	0.131594	1.63189	0.102703	1	-0.344809	0.114542	-3.01033	0.00260966	0.0225957	-0.130063	0.134168	-0.969408	0.332342	0.64241	ENSMUSG00000006304	3431.11	2456.29	3456.84	2626.66	1984.88	2543.71	3088	2818.42	1874.97	3702.64	4026.26	2057.04	2295.37	3690.58	1681.17	1467.65
ENSMUSG00000064272	Gpbar1	0.0127608	0	6.59616	0	1	NA	0	6.27734	0	1	NA	0	8.35337	0	1	NA	-0.141205	4.05777	-0.0347986	0.97224	NA	0.371445	3.53244	0.105153	0.916255	NA	0.23024	4.138	0.0556403	0.955628	NA	ENSMUSG00000064272	0	0	0	0	0	0	0	0	0	0	0	0	0	0	0	0
ENSMUSG00000006299	Aamp	2748.6	0.277644	0.269971	1.02842	0.303752	0.842818	-0.475243	0.257042	-1.84889	0.064473	1	-0.752887	0.341976	-2.20158	0.0276951	0.245687	0.164724	0.166071	0.99189	0.321251	1	0.405888	0.144585	2.80726	0.00499643	0.0379074	0.570612	0.169357	3.36928	0.000753653	0.00817496	ENSMUSG00000006299	2194.71	2708.26	3092.97	2223.86	1951.85	2827.51	1175.42	1617.74	3502.5	2440.29	1999.24	1294.79	2430.68	1120.87	1343.79	1168.85
ENSMUSG00000101503	Gm28364	312.43	-0.135586	1.72942	-0.0783996	0.93751	1	-0.246841	1.64585	-0.149978	0.880782	1	-0.111255	2.19016	-0.0507977	0.959487	1	0.152496	1.06393	0.143332	0.886028	1	-0.400301	0.92617	-0.432211	0.665588	0.849438	-0.247805	1.08492	-0.22841	0.819328	0.941859	ENSMUSG00000101503	517.498	576.743	651.7	450.637	402.996	588.413	258.301	347.424	723.154	524.181	449.457	260.731	499.825	235.513	294.922	250.068
ENSMUSG00000026179	Pnkd	319.222	-0.219396	0.625242	-0.350898	0.725665	1	0.227218	0.594859	0.381969	0.702484	1	0.446614	0.79172	0.564106	0.572682	1	-0.335536	0.384528	-0.872592	0.382885	1	0.498773	0.334726	1.49009	0.136199	0.393815	0.163238	0.392154	0.416259	0.67722	0.873535	ENSMUSG00000026179	149.085	87.7246	231.898	149.698	97.6292	545.887	162.527	178.303	132.433	62.8232	862.202	44.3169	335.074	89.8439	120.493	143.01
ENSMUSG00000103013	Gm37503	0.459788	-2.2769	6.59296	-0.345353	0.729829	NA	-2.15152	6.27398	-0.342928	0.731653	1	0.125379	8.35337	0.0150094	0.988025	1	-1.79126	4.05525	-0.441713	0.658697	1	-0.338797	3.52356	-0.096152	0.9234	NA	-2.13006	4.1329	-0.51539	0.606281	NA	ENSMUSG00000103013	20.0692	0	0	0	0	0	0	0	0	0	0	0	0	0	0	0
ENSMUSG00000006301	Tmbim1	582.093	2.76398	1.11801	2.47225	0.0134267	0.110371	-0.784854	1.06457	-0.737247	0.460972	1	-3.54884	1.41623	-2.50584	0.0122162	0.128746	0.125224	0.687815	0.18206	0.855536	1	1.23325	0.598836	2.0594	0.0394556	0.178132	1.35847	0.701452	1.93665	0.0527878	0.221976	ENSMUSG00000006301	0	3.73296	187.904	0	5.13838	348.882	309.574	35.2015	57.5038	1.96323	419.691	140.337	196.587	0	293.774	0
ENSMUSG00000099931	Gm29358	0.023032	0.0192326	6.59616	0.00291572	0.997674	NA	0.144619	6.27734	0.0230382	0.98162	NA	0.125386	8.35337	0.0150102	0.988024	NA	-0.158971	4.05777	-0.0391769	0.968749	NA	0.325091	3.53243	0.0920305	0.926674	NA	0.16612	4.138	0.0401451	0.967977	NA	ENSMUSG00000099931	0	0	0	0	0	0	0	0	0	0	0	0	0	0	0	0
ENSMUSG00000103403	Gm37931	0	0	0	0	1	NA	0	0	0	1	NA	0	0	0	1	NA	0	0	0	1	NA	0	0	0	1	NA	0	0	0	1	NA	ENSMUSG00000103403	0	0	0	0	0	0	0	0	0	0	0	0	0	0	0	0
ENSMUSG00000073650	Catip	0	NA	NA	NA	NA	NA	NA	NA	NA	NA	NA	NA	NA	NA	NA	NA	NA	NA	NA	NA	NA	NA	NA	NA	NA	NA	NA	NA	NA	NA	NA	ENSMUSG00000073650	0	0	0	0	0	0	0	0	0	0	0	0	0	0	0	0
ENSMUSG00000026177	Slc11a1	0	0	0	0	1	NA	0	0	0	1	NA	0	0	0	1	NA	0	0	0	1	NA	0	0	0	1	NA	0	0	0	1	NA	ENSMUSG00000026177	0	0	0	0	0	0	0	0	0	0	0	0	0	0	0	0
ENSMUSG00000026176	Ctdsp1	68.4139	-2.01556	0.963898	-2.09105	0.0365235	0.240567	-0.220752	0.91264	-0.241883	0.808871	1	1.79481	1.21847	1.47301	0.14075	0.707107	0.325195	0.589684	0.551474	0.581309	1	-0.0375008	0.513396	-0.0730447	0.941771	0.980308	0.287694	0.601249	0.478495	0.632298	0.848498	ENSMUSG00000026176	1.43351	5.59944	111.102	10.803	14.6811	0	96.742	36.732	6.09889	9.81613	148.827	32.4991	0	43.6135	125.083	179.761
ENSMUSG00000065468	Mir26b	0.0735915	0	6.59616	0	1	NA	0.529322	6.27734	0.0843226	0.9328	NA	0.445975	8.35337	0.0533887	0.957422	NA	0.743259	4.05775	0.18317	0.854665	NA	0.211938	3.53246	0.0599972	0.952158	NA	0.955196	4.13796	0.230838	0.817441	NA	ENSMUSG00000065468	0	0	0	0	0	0	0	0	0	0	0	0	0	0	0	0
ENSMUSG00000026175	Vil1	1.29954	-2.77515	1.73579	-1.59878	0.10987	0.509306	-1.84295	1.61508	-1.14109	0.253831	1	0.932191	2.19907	0.423902	0.671637	1	0.225626	1.03476	0.218047	0.827392	1	-1.56105	0.883351	-1.7672	0.0771954	0.278515	-1.33543	1.03728	-1.28743	0.197945	0.496244	ENSMUSG00000026175	1.43351	0	0	0.771639	0	0.867865	0	7.65251	0	0	0	2.21585	1.5918	1.74454	0	4.79364
ENSMUSG00000033364	Usp37	601.469	-1.3443	0.69827	-1.92519	0.0542057	0.315581	-0.308729	0.664238	-0.464786	0.642085	1	1.03557	0.884172	1.17124	0.241504	0.909171	-0.634095	0.429429	-1.4766	0.139783	1	-0.052748	0.373755	-0.14113	0.887767	0.960692	-0.686843	0.437894	-1.56851	0.116761	0.369264	ENSMUSG00000033364	402.817	268.773	104.391	252.326	2.93622	196.138	207.028	610.67	31.3657	282.705	333.372	59.8279	197.383	818.19	133.116	1508.4
ENSMUSG00000103227	Gm37733	14.4949	0.776266	2.9764	0.260807	0.794241	1	0.535208	2.83284	0.18893	0.850148	1	-0.241057	3.76937	-0.0639517	0.949009	1	-0.081585	1.83398	-0.0444851	0.964518	1	-1.19297	1.59533	-0.747788	0.454588	0.71802	-1.27456	1.86929	-0.681841	0.49534	0.762557	ENSMUSG00000103227	61.641	0	0	0	0	237.795	0	0	0	165.893	0	85.6794	0	0	0	0
ENSMUSG00000026174	Cnot9	886.283	-0.474944	0.497772	-0.954139	0.340013	0.877711	0.0752969	0.473634	0.158977	0.873687	1	0.550241	0.630344	0.872922	0.382706	1	-0.305262	0.306276	-0.996688	0.318916	1	-0.404733	0.266555	-1.51838	0.128918	0.381336	-0.709994	0.312292	-2.2735	0.0229962	0.122865	ENSMUSG00000026174	404.967	580.476	806.796	1284.01	714.969	608.374	1211.21	1596.31	374.646	1541.13	1342.42	840.544	1023.53	438.752	304.102	2257.8
ENSMUSG00000026173	Plcd4	5.58385	0.0730738	2.9816	0.0245082	0.980447	1	-1.44932	2.84504	-0.50942	0.610458	1	-1.52239	3.78157	-0.402582	0.687256	1	-4.49191	1.87394	-2.39704	0.016528	0.379768	-1.06075	1.59842	-0.663624	0.506931	0.754541	-5.55266	1.90804	-2.91014	0.00361271	0.0296741	ENSMUSG00000026173	0	70.9263	0	0.771639	5.87244	0	36.762	0	0	0	0	1.47723	0	0	0	0
ENSMUSG00000026135	Zfp142	130.592	0.539283	2.03772	0.26465	0.791279	1	-1.78225	1.94038	-0.918507	0.358354	1	-2.32154	2.58142	-0.899327	0.368479	1	-0.373299	1.25373	-0.29775	0.765894	1	-0.00532615	1.09134	-0.00488037	0.996106	0.999973	-0.378625	1.27847	-0.296155	0.767112	0.921016	ENSMUSG00000026135	0	93.3241	0	0.771639	184.982	0	191.549	0	0	0	1.98436	1.47723	0	0	3.44266	0
ENSMUSG00000093155	Gm25035	0.509174	-3.16919	6.59126	-0.480817	0.630646	NA	-3.0438	6.27219	-0.485286	0.627474	1	0	8.35337	0	1	1	0.533528	4.05779	0.131482	0.895394	1	-3.04058	3.52329	-0.862994	0.388141	NA	-2.50705	4.13018	-0.607009	0.543845	NA	ENSMUSG00000093155	0	0	0	0	0	0	0	0	0	0	0	0	0	0	0	0
ENSMUSG00000026172	Bcs1l	197.733	0.290421	1.43931	0.201778	0.84009	1	-0.700844	1.37006	-0.511542	0.608971	1	-0.991265	1.82297	-0.543763	0.586605	1	-0.821807	0.885646	-0.927918	0.35345	1	0.00334115	0.770838	0.00433444	0.996542	1	-0.818466	0.903115	-0.906269	0.364793	0.668978	ENSMUSG00000026172	4.30053	480.619	0	334.891	1.46811	3.47146	0	4.5915	19.1679	0	0	1.47723	227.627	310.528	472.793	7.9894
ENSMUSG00000026171	Rnf25	226.085	-0.121037	1.30118	-0.0930211	0.925887	1	-0.271508	1.23836	-0.219248	0.826457	1	-0.150471	1.64789	-0.0913116	0.927245	1	-0.56018	0.80048	-0.699805	0.484049	1	0.31234	0.696784	0.448259	0.653966	0.843915	-0.247841	0.816294	-0.303617	0.76142	0.918318	ENSMUSG00000026171	0	570.21	299.752	435.205	162.96	199.609	39.6642	425.479	325.855	345.528	299.638	0	0	322.74	263.938	0
ENSMUSG00000033276	Stk36	58.0376	-6.18735	3.50484	-1.76537	0.0775012	0.407317	3.49723	3.2643	1.07136	0.284009	1	9.68458	4.40261	2.19974	0.0278256	0.246002	0.917374	2.10997	0.434781	0.663722	1	2.22103	1.83756	1.20868	0.226785	0.512334	3.1384	2.1522	1.45823	0.144776	0.418443	ENSMUSG00000033276	0	0	0	0	217.28	0	3.86968	0	0	359.27	0	0	0	244.236	195.084	0
ENSMUSG00000033257	Ttll4	191.607	-4.92481	1.56964	-3.13755	0.00170369	0.0200665	-0.704622	1.48658	-0.473989	0.635508	1	4.22019	1.98425	2.12685	0.0334328	0.279988	1.66646	0.961025	1.73405	0.0829095	0.933208	-1.67308	0.83664	-1.99977	0.0455255	0.197772	-0.00662063	0.979822	-0.00675697	0.994609	1	ENSMUSG00000033257	65.9415	524.481	468.27	1.54328	231.961	0	427.6	601.487	1.74254	380.866	1.98436	0	11.1426	310.528	794.108	560.856
ENSMUSG00000026170	Cyp27a1	1.46221	-3.64342	1.41257	-2.57928	0.00990056	0.0867647	0.298419	1.19507	0.249708	0.802813	1	3.94184	1.71599	2.29712	0.0216119	0.203487	-0.297546	0.805581	-0.369355	0.711863	1	-0.582668	0.68367	-0.852264	0.394068	0.67084	-0.880214	0.812699	-1.08307	0.278775	0.592843	ENSMUSG00000026170	0.716756	0	5.96522	3.08656	0.734054	0	1.93484	0.765251	3.48508	5.88968	0.992178	5.17031	2.3877	0.872271	2.29511	3.19576
ENSMUSG00000006542	Prkag3	0.0248321	0	6.59616	0	1	NA	0	6.27734	0	1	NA	0	8.35337	0	1	NA	-0.0405598	4.05779	-0.00999555	0.992025	NA	0.270799	3.53245	0.0766604	0.938894	NA	0.230239	4.138	0.0556402	0.955628	NA	ENSMUSG00000006542	0	0	0	0	0	0	0	0	0	0	0	0	0	0	0	0
ENSMUSG00000098351	Gm27507	0	0	0	0	1	NA	0	0	0	1	NA	0	0	0	1	NA	0	0	0	1	NA	0	0	0	1	NA	0	0	0	1	NA	ENSMUSG00000098351	0	0	0	0	0	0	0	37.4973	0	0	0	0	0	0	0	0
ENSMUSG00000033227	Wnt6	4862.38	-6.08834	0.472337	-12.8898	5.13736e-38	5.32102e-35	0.00443013	0.445417	0.00994602	0.992064	1	6.09277	0.596128	10.2206	1.60402e-24	8.80074e-22	0.423084	0.287908	1.46951	0.141695	1	0.464684	0.250644	1.85396	0.0637444	0.246704	0.887768	0.293597	3.02376	0.00249653	0.0221391	ENSMUSG00000033227	3062.7	210.912	5277.73	5525.71	2228.59	17.3573	3270.85	1975.88	4834.68	6565.03	1659.91	3009.86	4312.98	2556.63	2940.04	3544.9
ENSMUSG00000099472	Gm29539	5.85998	-3.87587	2.58894	-1.49709	0.134371	0.570534	2.55722	2.36998	1.07901	0.280584	1	6.43309	3.22865	1.9925	0.0463158	0.349851	1.22695	1.53222	0.800769	0.423265	1	1.10452	1.33916	0.824785	0.409494	0.682128	2.33148	1.56511	1.48965	0.136316	0.405535	ENSMUSG00000099472	0	0	15.6587	6.17312	2.93622	0	0	0	0	0	0.992178	0	3.1836	0	11.4755	0
ENSMUSG00000026167	Wnt10a	802.954	-8.78429	0.970834	-9.04819	1.45361e-19	1.92714e-17	-1.45418	0.861739	-1.6875	0.0915077	1	7.3301	1.19906	6.11321	9.76494e-10	5.37398e-08	0.722316	0.556853	1.29714	0.194583	1	-0.150358	0.484778	-0.310159	0.75644	0.898285	0.571958	0.56784	1.00725	0.313813	0.625848	ENSMUSG00000026167	250.864	382.629	2059.49	675.956	153.417	3.47146	558.201	613.731	1299.93	357.307	47.6245	268.856	784.757	1802.98	227.216	337.153
ENSMUSG00000089964	Gm16582	0	NA	NA	NA	NA	NA	NA	NA	NA	NA	NA	NA	NA	NA	NA	NA	NA	NA	NA	NA	NA	NA	NA	NA	NA	NA	NA	NA	NA	NA	NA	ENSMUSG00000089964	0	0	0	0	0	0	0	0	0	0	0	0	0	0	0	0
ENSMUSG00000090071	Cdk5r2	0.106972	-0.0448939	6.59616	-0.00680607	0.99457	NA	0.0804931	6.27734	0.0128228	0.989769	NA	0	8.35337	0	1	NA	1.39169	4.05626	0.343097	0.731525	NA	0.0248347	3.53247	0.00703039	0.994391	NA	1.41653	4.13649	0.342446	0.732015	NA	ENSMUSG00000090071	0	0	0	0	0	0	0	0	0	0	0	0	0	0	0	0
ENSMUSG00000055197	Fev	0	NA	NA	NA	NA	NA	NA	NA	NA	NA	NA	NA	NA	NA	NA	NA	NA	NA	NA	NA	NA	NA	NA	NA	NA	NA	NA	NA	NA	NA	NA	ENSMUSG00000055197	0	0	0	0	0	0	0	0	0	0	0	0	0	0	0	0
ENSMUSG00000006546	Cryba2	0	NA	NA	NA	NA	NA	NA	NA	NA	NA	NA	NA	NA	NA	NA	NA	NA	NA	NA	NA	NA	NA	NA	NA	NA	NA	NA	NA	NA	NA	NA	ENSMUSG00000006546	0	0	0	0	0	0	0	0	0	0	0	0	0	0	0	0
ENSMUSG00000065616	Mir375	0	NA	NA	NA	NA	NA	NA	NA	NA	NA	NA	NA	NA	NA	NA	NA	NA	NA	NA	NA	NA	NA	NA	NA	NA	NA	NA	NA	NA	NA	NA	ENSMUSG00000065616	0	0	0	0	0	0	0	0	0	0	0	0	0	0	0	0
ENSMUSG00000047021	Cfap65	0	NA	NA	NA	NA	NA	NA	NA	NA	NA	NA	NA	NA	NA	NA	NA	NA	NA	NA	NA	NA	NA	NA	NA	NA	NA	NA	NA	NA	NA	NA	ENSMUSG00000047021	0	0	0	0	0	0	0	0	0	0	0	0	0	0	0	0
ENSMUSG00000089653	Gm15841	0	NA	NA	NA	NA	NA	NA	NA	NA	NA	NA	NA	NA	NA	NA	NA	NA	NA	NA	NA	NA	NA	NA	NA	NA	NA	NA	NA	NA	NA	NA	ENSMUSG00000089653	0	0	0	0	0	0	0	0	0	0	0	0	0	0	0	0
ENSMUSG00000006538	Ihh	0.0183297	0.0833448	6.59616	0.0126353	0.989919	NA	0.208732	6.27734	0.0332516	0.973474	NA	0	8.35337	0	1	NA	0.28327	4.0578	0.0698088	0.944346	NA	0.153066	3.53247	0.0433311	0.965438	NA	0.436336	4.138	0.105446	0.916022	NA	ENSMUSG00000006538	0	0	0	0	0	0	0	0	0	0	0	0	0	0	0	0
ENSMUSG00000103145	Gm37744	0	NA	NA	NA	NA	NA	NA	NA	NA	NA	NA	NA	NA	NA	NA	NA	NA	NA	NA	NA	NA	NA	NA	NA	NA	NA	NA	NA	NA	NA	NA	ENSMUSG00000103145	0	0	0	0	0	0	0	0	0	0	0	0	0	0	0	0
ENSMUSG00000026162	Nhej1	53.7941	0.0444432	1.98185	0.0224251	0.982109	1	-0.584224	1.88691	-0.309619	0.75685	1	-0.628668	2.51047	-0.250419	0.802264	1	0.892613	1.21886	0.732336	0.463964	1	0.260287	1.06132	0.245248	0.806264	0.920521	1.1529	1.24296	0.927547	0.353642	0.660296	ENSMUSG00000026162	215.027	231.444	13.4217	0	66.0649	0	0	0	0	92.2716	0	2.95446	0	0	0	0
ENSMUSG00000026205	Slc23a3	0	0	0	0	1	NA	0	0	0	1	NA	0	0	0	1	NA	0	0	0	1	NA	0	0	0	1	NA	0	0	0	1	NA	ENSMUSG00000026205	0	0	0	0	0	0	0	0	0	0	0	0	0	0	0	0
ENSMUSG00000033159	Cnppd1	631.775	-2.83283	0.93007	-3.04582	0.00232046	0.0258432	0.21631	0.883601	0.244805	0.806607	1	3.04914	1.17708	2.59042	0.00958597	0.106285	0.144096	0.571132	0.2523	0.800809	1	0.600041	0.497218	1.2068	0.22751	0.513203	0.744137	0.582428	1.27765	0.201374	0.500349	ENSMUSG00000033159	0	908.976	621.874	143.525	278.941	0	0	534.145	587.236	145.279	420.683	369.308	0	0	319.02	404.264
ENSMUSG00000049339	Retreg2	999.974	0.116965	0.764106	0.153074	0.87834	1	-0.140346	0.727218	-0.192991	0.846966	1	-0.257311	0.967698	-0.2659	0.790316	1	0.283371	0.470031	0.602877	0.54659	1	0.418736	0.409198	1.02331	0.306162	0.592326	0.702107	0.479321	1.4648	0.142977	0.414899	ENSMUSG00000049339	584.873	1.86648	1457	305.569	861.78	1161.2	348.271	1086.66	322.37	734.247	738.18	370.785	999.65	498.939	153.772	565.649
ENSMUSG00000026197	Zfand2b	316.472	1.3518	1.00861	1.34026	0.18016	0.661267	-0.39069	0.96033	-0.406829	0.684134	1	-1.74249	1.2776	-1.36388	0.172604	0.781923	-0.18632	0.620581	-0.300235	0.763998	1	0.623702	0.540257	1.15445	0.248314	0.534587	0.437382	0.63287	0.691109	0.489497	0.758785	ENSMUSG00000026197	0	664.467	181.939	297.853	42.5752	819.265	0	179.069	521.019	128.591	309.559	2.95446	339.053	457.07	4.59022	4.79364
ENSMUSG00000026198	Abcb6	67.8689	0.489159	1.8921	0.258527	0.796	1	-0.576179	1.80118	-0.319889	0.749052	1	-1.06534	2.39652	-0.444534	0.656656	1	-0.228338	1.16477	-0.196038	0.844581	1	-0.973794	1.0136	-0.960727	0.33669	0.620675	-1.20213	1.18754	-1.01229	0.3114	0.623297	ENSMUSG00000026198	0	0	0.745652	0.771639	130.662	272.51	0	0	346.765	57.9152	0	0	316.768	193.644	32.1315	157.391
ENSMUSG00000099519	Gm29253	123.842	0.125822	1.91407	0.0657353	0.947589	1	-0.79497	1.82191	-0.43634	0.66259	1	-0.920792	2.42425	-0.379826	0.704075	1	0.608511	1.17765	0.516717	0.605354	1	-0.776419	1.02517	-0.757358	0.448835	0.714384	-0.167907	1.20081	-0.139829	0.888795	0.970066	ENSMUSG00000099519	41.5718	369.563	44.7391	50.1566	160.024	328.053	3.86968	0	299.717	76.5658	0.992178	0.738616	397.95	191.9	17.2133	183.756
ENSMUSG00000033124	Atg9a	243.645	0.408278	1.20272	0.339461	0.734263	1	-1.43722	1.14559	-1.25456	0.209638	1	-1.84549	1.52386	-1.21106	0.225871	0.884332	0.867268	0.739851	1.17222	0.241109	1	0.184635	0.644154	0.286633	0.774394	0.906921	1.0519	0.754464	1.39424	0.163246	0.447026	ENSMUSG00000033124	123.282	614.072	343.746	98.7698	169.567	218.702	9.6742	0	0	62.8232	0.992178	2.21585	430.582	0	0	136.619
ENSMUSG00000026199	Ankzf1	192.001	-1.22462	1.44876	-0.845289	0.39795	0.922713	-0.238448	1.37828	-0.173004	0.862648	1	0.98617	1.83451	0.537565	0.590877	1	0.130894	0.890854	0.146931	0.883187	1	0.167536	0.775532	0.216027	0.828966	0.932117	0.29843	0.908445	0.328506	0.742529	0.908867	ENSMUSG00000026199	28.6702	95.1906	0	7.71639	0.734054	0	0	0	1.74254	272.888	452.433	0	0	1.74454	0	150.201
ENSMUSG00000026200	Glb1l	59.8757	-1.52537	2.45666	-0.620911	0.534658	0.970783	0.875989	2.33474	0.375197	0.707514	1	2.40136	3.1094	0.772289	0.439943	1	-1.18757	1.50924	-0.786866	0.43136	1	1.61711	1.31386	1.23081	0.218395	0.502806	0.429544	1.53928	0.279054	0.780203	0.925793	ENSMUSG00000026200	15.7686	0	0	0	27.16	0	0	0	0	376.939	0	0	0	0	0	0
ENSMUSG00000099204	Gm27943	0.0262359	0	6.59616	0	1	NA	1.56488	6.27564	0.249358	0.803084	NA	1.48153	8.35209	0.177385	0.859206	NA	0	4.0578	0	1	NA	0	3.53247	0	1	NA	0	4.138	0	1	NA	ENSMUSG00000099204	0	0	0	0	0	0	0	0	0	0	0	0	0	0	0	0
ENSMUSG00000026201	Stk16	425.621	0.106301	0.929873	0.114317	0.908986	1	0.599113	0.884843	0.677084	0.498353	1	0.492812	1.17753	0.418514	0.675571	1	0.281757	0.57196	0.492617	0.622283	1	0.533552	0.497959	1.07148	0.283955	0.572172	0.815309	0.583278	1.3978	0.162172	0.445194	ENSMUSG00000026201	695.253	3.73296	2.98261	226.862	394.921	554.566	501.124	1091.25	7.84143	747.989	7.93742	794.012	284.932	225.918	285.741	295.608
ENSMUSG00000026202	Tuba4a	517.686	2.07188	1.02944	2.01263	0.0441534	0.274666	0.118916	0.979831	0.121364	0.903403	1	-1.95297	1.30376	-1.49795	0.134147	0.687479	0.653133	0.633494	1.031	0.302541	1	-1.00114	0.551459	-1.81544	0.0694558	0.261224	-0.348011	0.645932	-0.538773	0.590043	0.825088	ENSMUSG00000026202	408.551	5.59944	1.4913	270.074	631.287	2531.56	590.126	224.984	4.35635	522.218	283.763	265.902	313.584	4.36135	3.44266	1805.6
ENSMUSG00000096094	A630095N17Rik	0	0	0	0	1	NA	0	0	0	1	NA	0	0	0	1	NA	0	0	0	1	NA	0	0	0	1	NA	0	0	0	1	NA	ENSMUSG00000096094	0	0	0	0	0	88.5223	0	0	0	0	0	0	0	0	0	0
ENSMUSG00000118482	AC166150.1	0	NA	NA	NA	NA	NA	NA	NA	NA	NA	NA	NA	NA	NA	NA	NA	NA	NA	NA	NA	NA	NA	NA	NA	NA	NA	NA	NA	NA	NA	NA	ENSMUSG00000118482	0	0	0	0	0	0	0	0	0	0	0	0	0	0	0	0
ENSMUSG00000026203	Dnajb2	217.611	-0.467191	1.3449	-0.34738	0.728306	1	-0.446504	1.27993	-0.348851	0.727201	1	0.0206873	1.70326	0.0121457	0.990309	1	0.846123	0.827086	1.02302	0.306299	1	0.325032	0.720105	0.451367	0.651725	0.842688	1.17115	0.843435	1.38855	0.164968	0.449212	ENSMUSG00000026203	278.101	487.152	0	143.525	0	6.94292	105.449	0	6.97016	308.226	0	327.945	74.8146	5.23362	112.46	223.703
ENSMUSG00000026204	Ptprn	0.0894979	-0.173122	6.59616	-0.0262458	0.979061	NA	-0.0477362	6.27734	-0.00760452	0.993933	NA	0	8.35337	0	1	NA	0.0277484	4.05772	0.00683841	0.994544	NA	0.25516	3.53238	0.0722347	0.942415	NA	0.282909	4.138	0.0683684	0.945492	NA	ENSMUSG00000026204	0	0	0	0	0	0	0	0	0	0	0	0	0	1.74454	0	0
ENSMUSG00000101840	Gm28294	0	0	0	0	1	NA	0	0	0	1	NA	0	0	0	1	NA	0	0	0	1	NA	0	0	0	1	NA	0	0	0	1	NA	ENSMUSG00000101840	0	0	0	0	0	0	0	0	0	0	0	0	0	0	0	0
ENSMUSG00000033061	Resp18	0	NA	NA	NA	NA	NA	NA	NA	NA	NA	NA	NA	NA	NA	NA	NA	NA	NA	NA	NA	NA	NA	NA	NA	NA	NA	NA	NA	NA	NA	NA	ENSMUSG00000033061	0	0	0	0	0	0	0	0	0	0	0	0	0	0	0	0
ENSMUSG00000100556	Gm28902	0	NA	NA	NA	NA	NA	NA	NA	NA	NA	NA	NA	NA	NA	NA	NA	NA	NA	NA	NA	NA	NA	NA	NA	NA	NA	NA	NA	NA	NA	NA	ENSMUSG00000100556	0	0	0	0	0	0	0	0	0	0	0	0	0	0	0	0
ENSMUSG00000026209	Dnpep	1187.24	-0.0438136	0.584557	-0.0749518	0.940253	1	-0.815145	0.556465	-1.46486	0.142958	1	-0.771332	0.740411	-1.04176	0.297522	0.984493	0.143638	0.359566	0.399476	0.689543	1	0.44821	0.313032	1.43184	0.152191	0.418381	0.591848	0.366676	1.61409	0.106508	0.348958	ENSMUSG00000026209	926.048	1801.15	1986.42	1416.73	885.27	590.148	826.177	639.75	548.9	857.93	1351.35	1.47723	588.966	1296.19	725.255	361.121
ENSMUSG00000026208	Des	0.427874	-0.173106	4.27456	-0.0404968	0.967697	NA	-0.04772	4.06794	-0.0117308	0.99064	1	0	5.4133	0	1	NA	-0.772116	2.62045	-0.29465	0.768261	1	2.15016	2.28188	0.942276	0.346051	NA	1.37804	2.67879	0.514427	0.606954	NA	ENSMUSG00000026208	0	0	0	0	0	0	0	0	0	0	0	0	0	0	0	0
ENSMUSG00000085653	Gm15179	0.111383	0	6.59616	0	1	NA	0	6.27734	0	1	NA	0	8.35337	0	1	NA	0.735578	4.05686	0.181317	0.856119	NA	0.574297	3.53234	0.162583	0.870847	NA	1.30987	4.13719	0.31661	0.75154	NA	ENSMUSG00000085653	0	0	0	0	0	0	0	0	0	0	0	0	0	0	0	0
ENSMUSG00000026207	Speg	2.22035	-2.50236	6.59243	-0.379581	0.704257	0.998142	-2.377	6.27342	-0.378899	0.704763	1	0.125367	8.35337	0.0150079	0.988026	1	-4.69658	4.0485	-1.16008	0.246017	1	2.54708	3.51479	0.724674	0.468652	0.728269	-2.1495	4.13206	-0.520201	0.602923	0.833425	ENSMUSG00000026207	0	0	0	0	0	0	0	0	0	0	0	0	0	0	0	0
ENSMUSG00000086053	Gm15178	0	0	0	0	1	NA	0	0	0	1	NA	0	0	0	1	NA	0	0	0	1	NA	0	0	0	1	NA	0	0	0	1	NA	ENSMUSG00000086053	0	0	0	0	0	0	0	0	0	0	0	0	0	0	0	0
ENSMUSG00000033021	Gmppa	366.359	1.23642	0.988426	1.2509	0.210971	0.720078	0.520306	0.940795	0.553049	0.58023	1	-0.716116	1.25179	-0.572071	0.567274	1	0.608463	0.608098	1.0006	0.31702	1	0.446145	0.529447	0.842661	0.399418	0.675429	1.05461	0.620129	1.70063	0.0890132	0.31322	ENSMUSG00000033021	275.234	16.7983	360.896	166.674	248.11	555.434	319.249	554.042	57.5038	253.256	571.494	4.43169	280.157	20.9345	0	6.39152
ENSMUSG00000033007	Asic4	0	NA	NA	NA	NA	NA	NA	NA	NA	NA	NA	NA	NA	NA	NA	NA	NA	NA	NA	NA	NA	NA	NA	NA	NA	NA	NA	NA	NA	NA	NA	ENSMUSG00000033007	0	0	0	0	0	0	0	0	0	0	0	0	0	0	0	0
ENSMUSG00000102605	Gm37264	0	NA	NA	NA	NA	NA	NA	NA	NA	NA	NA	NA	NA	NA	NA	NA	NA	NA	NA	NA	NA	NA	NA	NA	NA	NA	NA	NA	NA	NA	NA	ENSMUSG00000102605	0	0	0	0	0	0	0	0	0	0	0	0	0	0	0	0
ENSMUSG00000032997	Chpf	451.295	-2.88526	1.28126	-2.2519	0.0243289	0.175447	-4.49537	1.22261	-3.67686	0.000236121	0.0107591	-1.61012	1.62538	-0.990609	0.321876	1	0.393831	0.787343	0.500202	0.616933	1	0.179387	0.68543	0.261714	0.793542	0.915693	0.573218	0.802892	0.713941	0.475264	0.748842	ENSMUSG00000032997	223.628	0	507.044	307.112	444.103	0	185.745	665.768	439.12	166.874	0	0	302.442	214.579	0	129.428
ENSMUSG00000026211	Obsl1	1342.21	-0.759025	0.587158	-1.29271	0.196112	0.692366	-0.210994	0.558655	-0.377681	0.705667	1	0.548031	0.743536	0.73706	0.461086	1	0.0711307	0.360966	0.197057	0.843783	1	1.37884	0.314286	4.3872	1.14817e-05	0.000207829	1.44997	0.368137	3.93866	8.19371e-05	0.00123849	ENSMUSG00000026211	147.652	265.974	466.033	46.2984	248.11	0	496.286	50.5066	1501.2	204.176	143.866	437.26	191.016	891.461	250.167	370.708
ENSMUSG00000051703	Tmem198	0.448922	-2.49268	6.59245	-0.37811	0.705349	NA	-2.36729	6.27344	-0.377351	0.705913	1	0	8.35337	0	1	1	2.22383	4.05123	0.548928	0.583055	1	-2.42293	3.52554	-0.687249	0.491926	NA	-0.199094	4.12564	-0.0482578	0.961511	NA	ENSMUSG00000051703	0	0	0	0	82.9481	0	0	0	0	0	0	0	0	0	0	0
ENSMUSG00000032968	Inha	166.87	-0.574053	1.46555	-0.391697	0.695282	0.995877	-0.558504	1.39475	-0.400434	0.688837	1	0.0155493	1.85606	0.00837756	0.993316	1	-1.95571	0.901913	-2.16841	0.0301278	0.553928	0.367531	0.784709	0.468366	0.639523	0.835073	-1.58818	0.919718	-1.72682	0.0842007	0.30295	ENSMUSG00000032968	387.048	23.331	156.587	0	0	0	293.128	250.237	232.629	184.543	0	0	0	0	2.29511	0
ENSMUSG00000082745	Gm15181	0.0641593	-0.173125	6.59616	-0.0262464	0.979061	NA	-0.0477394	6.27734	-0.00760503	0.993932	NA	0	8.35337	0	1	NA	0.356268	4.05777	0.0877989	0.930036	NA	0.132738	3.53243	0.0375768	0.970025	NA	0.489005	4.138	0.118174	0.90593	NA	ENSMUSG00000082745	0	0	0	0	0	0	0	0	0	0	0	0	0	0	0	0
ENSMUSG00000026213	Stk11ip	327.191	0.102819	1.38254	0.0743699	0.940716	1	0.378501	1.31568	0.287684	0.773589	1	0.275682	1.75083	0.157458	0.874884	1	0.717392	0.850483	0.843511	0.398942	1	-0.0293785	0.740413	-0.0396785	0.968349	0.988373	0.688014	0.867268	0.793312	0.427596	0.717406	ENSMUSG00000026213	1.43351	2038.2	4.47391	199.083	572.562	1.73573	25.1529	0	496.624	386.756	0	713.503	0	430.902	2.29511	456.994
ENSMUSG00000082059	Gm15183	0	NA	NA	NA	NA	NA	NA	NA	NA	NA	NA	NA	NA	NA	NA	NA	NA	NA	NA	NA	NA	NA	NA	NA	NA	NA	NA	NA	NA	NA	NA	ENSMUSG00000082059	0	0	0	0	0	0	0	0	0	0	0	0	0	0	0	0
ENSMUSG00000006576	Slc4a3	112.838	-8.23116	2.01606	-4.0828	4.44965e-05	0.00078114	-2.00542	1.79518	-1.11711	0.263945	1	6.22574	2.49324	2.49705	0.0125233	0.131325	-1.05582	1.15846	-0.911401	0.362084	1	1.47871	1.00849	1.46626	0.142579	0.403766	0.422885	1.18148	0.357929	0.720396	0.896559	ENSMUSG00000006576	2.86702	0	0	7.71639	205.535	0	0	6.12201	12.1978	0	0	0	0	151.775	0	0
ENSMUSG00000083244	Gm15180	0	NA	NA	NA	NA	NA	NA	NA	NA	NA	NA	NA	NA	NA	NA	NA	NA	NA	NA	NA	NA	NA	NA	NA	NA	NA	NA	NA	NA	NA	NA	ENSMUSG00000083244	0	0	0	0	0	0	0	0	0	0	0	0	0	0	0	0
ENSMUSG00000082528	Gm15182	0	NA	NA	NA	NA	NA	NA	NA	NA	NA	NA	NA	NA	NA	NA	NA	NA	NA	NA	NA	NA	NA	NA	NA	NA	NA	NA	NA	NA	NA	NA	ENSMUSG00000082528	0	0	0	0	0	0	0	0	0	0	0	0	0	0	0	0
ENSMUSG00000082012	Gm5257	0.0287307	0.444011	6.59616	0.0673135	0.946332	NA	0	6.27734	0	1	NA	-0.235274	8.35337	-0.0281652	0.97753	NA	0.106666	4.05778	0.0262868	0.979029	NA	0.329671	3.53244	0.0933265	0.925644	NA	0.436337	4.138	0.105446	0.916022	NA	ENSMUSG00000082012	0	0	0	0	0	0	0	0	0	0	0	0	0	0	0	0
ENSMUSG00000099996	Gm29065	0	NA	NA	NA	NA	NA	NA	NA	NA	NA	NA	NA	NA	NA	NA	NA	NA	NA	NA	NA	NA	NA	NA	NA	NA	NA	NA	NA	NA	NA	NA	ENSMUSG00000099996	0	0	0	0	0	0	0	0	0	0	0	0	0	0	0	0
ENSMUSG00000101763	Gm29068	0	NA	NA	NA	NA	NA	NA	NA	NA	NA	NA	NA	NA	NA	NA	NA	NA	NA	NA	NA	NA	NA	NA	NA	NA	NA	NA	NA	NA	NA	NA	ENSMUSG00000101763	0	0	0	0	0	0	0	0	0	0	0	0	0	0	0	0
ENSMUSG00000100827	Gm29069	0	NA	NA	NA	NA	NA	NA	NA	NA	NA	NA	NA	NA	NA	NA	NA	NA	NA	NA	NA	NA	NA	NA	NA	NA	NA	NA	NA	NA	NA	NA	ENSMUSG00000100827	0	0	0	0	0	0	0	0	0	0	0	0	0	0	0	0
ENSMUSG00000100553	Gm17751	0	NA	NA	NA	NA	NA	NA	NA	NA	NA	NA	NA	NA	NA	NA	NA	NA	NA	NA	NA	NA	NA	NA	NA	NA	NA	NA	NA	NA	NA	NA	ENSMUSG00000100553	0	0	0	0	0	0	0	0	0	0	0	0	0	0	0	0
ENSMUSG00000098611	Mir6343	0	NA	NA	NA	NA	NA	NA	NA	NA	NA	NA	NA	NA	NA	NA	NA	NA	NA	NA	NA	NA	NA	NA	NA	NA	NA	NA	NA	NA	NA	NA	ENSMUSG00000098611	0	0	0	0	0	0	0	0	0	0	0	0	0	0	0	0
ENSMUSG00000100534	Gm816	0	NA	NA	NA	NA	NA	NA	NA	NA	NA	NA	NA	NA	NA	NA	NA	NA	NA	NA	NA	NA	NA	NA	NA	NA	NA	NA	NA	NA	NA	NA	ENSMUSG00000100534	0	0	0	0	0	0	0	0	0	0	0	0	0	0	0	0
ENSMUSG00000102904	Gm38265	0	NA	NA	NA	NA	NA	NA	NA	NA	NA	NA	NA	NA	NA	NA	NA	NA	NA	NA	NA	NA	NA	NA	NA	NA	NA	NA	NA	NA	NA	NA	ENSMUSG00000102904	0	0	0	0	0	0	0	0	0	0	0	0	0	0	0	0
ENSMUSG00000089326	Gm25974	0	NA	NA	NA	NA	NA	NA	NA	NA	NA	NA	NA	NA	NA	NA	NA	NA	NA	NA	NA	NA	NA	NA	NA	NA	NA	NA	NA	NA	NA	NA	ENSMUSG00000089326	0	0	0	0	0	0	0	0	0	0	0	0	0	0	0	0
ENSMUSG00000026235	Epha4	159.327	0.799985	2.24915	0.355684	0.722077	0.999435	0.20161	2.14053	0.0941869	0.924961	1	-0.598375	2.84837	-0.210076	0.833608	1	1.02263	1.38377	0.739019	0.459895	1	-0.830861	1.20464	-0.689717	0.490372	0.743503	0.19177	1.41102	0.135909	0.891893	0.971496	ENSMUSG00000026235	194.958	0	0	0	9.54271	144.066	0	0	0	310.19	63.4994	1.47723	0	0	440.661	1.59788
ENSMUSG00000099141	Mir6352	0	NA	NA	NA	NA	NA	NA	NA	NA	NA	NA	NA	NA	NA	NA	NA	NA	NA	NA	NA	NA	NA	NA	NA	NA	NA	NA	NA	NA	NA	NA	ENSMUSG00000099141	0	0	0	0	0	0	0	0	0	0	0	0	0	0	0	0
ENSMUSG00000101849	Gm28386	0	0	0	0	1	NA	0	0	0	1	NA	0	0	0	1	NA	0	0	0	1	NA	0	0	0	1	NA	0	0	0	1	NA	ENSMUSG00000101849	0	0	0	0	0	79.8436	0	0	0	0	0	0	0	0	0	0
ENSMUSG00000101506	Gm28385	0	NA	NA	NA	NA	NA	NA	NA	NA	NA	NA	NA	NA	NA	NA	NA	NA	NA	NA	NA	NA	NA	NA	NA	NA	NA	NA	NA	NA	NA	NA	ENSMUSG00000101506	0	0	0	0	0	0	0	0	0	0	0	0	0	0	0	0
ENSMUSG00000065215	Gm26263	0	NA	NA	NA	NA	NA	NA	NA	NA	NA	NA	NA	NA	NA	NA	NA	NA	NA	NA	NA	NA	NA	NA	NA	NA	NA	NA	NA	NA	NA	NA	ENSMUSG00000065215	0	0	0	0	0	0	0	0	0	0	0	0	0	0	0	0
ENSMUSG00000102052	Gm28387	0.00753201	0	6.59616	0	1	NA	0	6.27734	0	1	NA	0	8.35337	0	1	NA	0.0183075	4.05779	0.00451169	0.9964	NA	0.211932	3.53246	0.0599954	0.952159	NA	0.230239	4.138	0.0556401	0.955628	NA	ENSMUSG00000102052	0	0	0	0	0	0	0	0	0	0	0	0	0	0	0	0
ENSMUSG00000004872	Pax3	0.173414	-0.836701	4.48756	-0.186449	0.852093	NA	-0.711312	4.27063	-0.166559	0.867717	NA	0	5.68322	0	1	NA	0.131008	2.76059	0.0474566	0.962149	1	-0.408621	2.4029	-0.170053	0.864968	NA	-0.277613	2.81503	-0.0986182	0.921441	NA	ENSMUSG00000004872	4.30053	0	0	0	0	0	0	0	0	0	0	0	0	0	0	0
ENSMUSG00000118426	AC115893.1	0	0	0	0	1	NA	0	0	0	1	NA	0	0	0	1	NA	0	0	0	1	NA	0	0	0	1	NA	0	0	0	1	NA	ENSMUSG00000118426	0	0	0	0	0	0	0	0	0	0	0	0	0	0	0	0
ENSMUSG00000032908	Sgpp2	41.5797	-1.34986	2.92683	-0.461203	0.644653	0.990352	2.90712	2.77622	1.04715	0.29503	1	4.25698	3.7012	1.15016	0.250076	0.924813	-5.34918	1.8032	-2.96649	0.00301218	0.113455	3.20133	1.56299	2.04821	0.0405397	0.181907	-2.14785	1.83942	-1.16768	0.242937	0.552761	ENSMUSG00000032908	0	0	0	3.8582	0	0	0	18.366	0	0	164.702	13.2951	0	0	107.87	0
ENSMUSG00000099561	Gm28410	0	NA	NA	NA	NA	NA	NA	NA	NA	NA	NA	NA	NA	NA	NA	NA	NA	NA	NA	NA	NA	NA	NA	NA	NA	NA	NA	NA	NA	NA	NA	ENSMUSG00000099561	0	0	0	0	0	0	0	0	0	0	0	0	0	0	0	0
ENSMUSG00000102945	Gm37884	0	NA	NA	NA	NA	NA	NA	NA	NA	NA	NA	NA	NA	NA	NA	NA	NA	NA	NA	NA	NA	NA	NA	NA	NA	NA	NA	NA	NA	NA	NA	ENSMUSG00000102945	0	0	0	0	0	0	0	0	0	0	0	0	0	0	0	0
ENSMUSG00000026245	Farsb	1529.38	0.670196	0.483823	1.38521	0.165988	0.637045	0.336489	0.46047	0.730751	0.464931	1	-0.333706	0.612727	-0.544625	0.586011	1	0.143409	0.297691	0.481737	0.629993	1	-0.153836	0.259144	-0.593632	0.552758	0.783198	-0.0104271	0.303558	-0.0343496	0.972598	0.994212	ENSMUSG00000026245	2332.32	0	2107.21	1047.89	1209.72	4146.66	1998.69	1948.33	1012.42	1313.4	1160.85	3270.59	1246.38	846.103	1981.83	1355.8
ENSMUSG00000101798	Gm28995	0.802141	-0.881885	5.39999	-0.163312	0.870273	NA	0.238424	5.13685	0.0464144	0.96298	1	1.12031	6.83769	0.163843	0.869855	1	-3.13657	3.31321	-0.946688	0.343798	1	2.24696	2.88071	0.780001	0.43539	0.704191	-0.889617	3.38705	-0.262653	0.792818	0.931538	ENSMUSG00000101798	0	0	0	0	0	0	0	0	0	34.3565	0	0	0	0	0	15.1799
ENSMUSG00000104018	4833412K13Rik	4.05171	-5.54638	3.62911	-1.5283	0.126438	0.551111	-6.14233	3.45247	-1.77911	0.0752218	1	-0.59595	4.61146	-0.129232	0.897174	1	-0.115787	2.23999	-0.0516908	0.958775	1	-5.90199	1.92695	-3.06287	0.00219223	0.0195292	-6.01778	2.26471	-2.65719	0.00787948	0.055342	ENSMUSG00000104018	0	0	0	0	61.6606	0	0.96742	1.5305	0	0	0	0	0	1.74454	0	11.1852
ENSMUSG00000090486	BC035947	0	NA	NA	NA	NA	NA	NA	NA	NA	NA	NA	NA	NA	NA	NA	NA	NA	NA	NA	NA	NA	NA	NA	NA	NA	NA	NA	NA	NA	NA	NA	ENSMUSG00000090486	0	0	0	0	0	0	0	0	0	0	0	0	0	0	0	0
ENSMUSG00000012187	Mogat1	0.0153778	0	6.59616	0	1	NA	0	6.27734	0	1	NA	0	8.35337	0	1	NA	0.386318	4.0578	0.0952038	0.924153	NA	0	3.53247	0	1	NA	0.539385	4.138	0.130349	0.89629	NA	ENSMUSG00000012187	0	0	0	0	0	0	0	0	0	0	0	0	0	0	0	0
ENSMUSG00000099364	5730419F03Rik	0	NA	NA	NA	NA	NA	NA	NA	NA	NA	NA	NA	NA	NA	NA	NA	NA	NA	NA	NA	NA	NA	NA	NA	NA	NA	NA	NA	NA	NA	NA	ENSMUSG00000099364	0	0	0	0	0	0	0	0	0	0	0	0	0	0	0	0
ENSMUSG00000100562	Gm29611	0	NA	NA	NA	NA	NA	NA	NA	NA	NA	NA	NA	NA	NA	NA	NA	NA	NA	NA	NA	NA	NA	NA	NA	NA	NA	NA	NA	NA	NA	NA	ENSMUSG00000100562	0	0	0	0	0	0	0	0	0	0	0	0	0	0	0	0
ENSMUSG00000032883	Acsl3	389.884	-2.05878	1.15338	-1.785	0.074261	0.394855	-0.333561	1.09706	-0.304049	0.761091	1	1.72522	1.46038	1.18135	0.237463	0.90404	0.020544	0.709194	0.0289682	0.97689	1	-0.430328	0.617343	-0.697065	0.485762	0.740173	-0.409784	0.723168	-0.566651	0.570951	0.81259	ENSMUSG00000032883	120.415	1716.23	776.97	276.247	202.599	8.67865	239.92	954.268	0	339.638	277.81	1068.04	615.23	345.419	61.968	357.925
ENSMUSG00000079470	Utp14b	71.9748	-0.391453	1.73982	-0.224996	0.821982	1	0.697026	1.65484	0.421204	0.673606	1	1.08848	2.20277	0.494141	0.621206	1	0.299818	1.06956	0.28032	0.779232	1	0.819541	0.931316	0.879982	0.378869	0.656667	1.11936	1.09082	1.02616	0.304815	0.616427	ENSMUSG00000079470	45.8724	553.412	19.387	35.4954	135.066	243.002	11.609	16.0703	0	223.808	103.186	119.656	16.7139	13.9563	16.0658	9.58728
ENSMUSG00000099377	Gm6159	5.75936	0.480002	0.456388	1.05174	0.292919	0.830496	0.0287999	0.448855	0.0641631	0.94884	1	-0.451202	0.586456	-0.76937	0.441674	1	-0.0951452	0.292076	-0.325755	0.74461	1	0.0624086	0.251178	0.248463	0.803776	0.919581	-0.0327366	0.296728	-0.110325	0.912151	0.979734	ENSMUSG00000099377	8.60107	5.59944	2.23696	9.25967	1.46811	5.20719	1.93484	9.18301	1.74254	3.92645	7.93742	2.21585	0.7959	3.48908	0	4.79364
ENSMUSG00000099706	Gm29536	0	NA	NA	NA	NA	NA	NA	NA	NA	NA	NA	NA	NA	NA	NA	NA	NA	NA	NA	NA	NA	NA	NA	NA	NA	NA	NA	NA	NA	NA	NA	ENSMUSG00000099706	0	0	0	0	0	0	0	0	0	0	0	0	0	0	0	0
ENSMUSG00000047330	Kcne4	0.0844661	-0.433326	6.59615	-0.0656937	0.947622	NA	-0.307939	6.27732	-0.0490558	0.960875	NA	0	8.35337	0	1	NA	0.165533	4.05779	0.0407939	0.96746	NA	-0.24587	3.53242	-0.0696039	0.944509	NA	-0.0803374	4.13798	-0.0194147	0.98451	NA	ENSMUSG00000047330	0	0	0	0	0	0	0	0	0	0	0	0	0	0	0	0
ENSMUSG00000101324	Gm29187	0	NA	NA	NA	NA	NA	NA	NA	NA	NA	NA	NA	NA	NA	NA	NA	NA	NA	NA	NA	NA	NA	NA	NA	NA	NA	NA	NA	NA	NA	NA	ENSMUSG00000101324	0	0	0	0	0	0	0	0	0	0	0	0	0	0	0	0
ENSMUSG00000072978	Gm5830	1.21986	-0.638488	0.801788	-0.79633	0.425841	0.939638	0.285184	0.6562	0.4346	0.663853	1	0.923672	0.962879	0.959282	0.337417	1	-0.0506849	0.377262	-0.13435	0.893126	1	0.921508	0.35054	2.62882	0.00856806	0.0584288	0.870823	0.407155	2.1388	0.0324521	0.157143	ENSMUSG00000072978	3.58378	0	1.4913	1.54328	0	1.73573	0.96742	0.765251	0.87127	0	0	0.738616	0	1.74454	0	0
ENSMUSG00000050711	Scg2	0	NA	NA	NA	NA	NA	NA	NA	NA	NA	NA	NA	NA	NA	NA	NA	NA	NA	NA	NA	NA	NA	NA	NA	NA	NA	NA	NA	NA	NA	NA	ENSMUSG00000050711	0	0	0	0	0	0	0	0	0	0	0	0	0	0	0	0
ENSMUSG00000099562	Gm19027	0	NA	NA	NA	NA	NA	NA	NA	NA	NA	NA	NA	NA	NA	NA	NA	NA	NA	NA	NA	NA	NA	NA	NA	NA	NA	NA	NA	NA	NA	NA	ENSMUSG00000099562	0	0	0	0	0	0	0	0	0	0	0	0	0	0	0	0
ENSMUSG00000077782	Gm24160	0	NA	NA	NA	NA	NA	NA	NA	NA	NA	NA	NA	NA	NA	NA	NA	NA	NA	NA	NA	NA	NA	NA	NA	NA	NA	NA	NA	NA	NA	NA	ENSMUSG00000077782	0	0	0	0	0	0	0	0	0	0	0	0	0	0	0	0
ENSMUSG00000054702	Ap1s3	1.41875	3.2092	2.08561	1.53873	0.123869	0.54465	-1.0945	2.08542	-0.524834	0.599699	1	-4.3037	2.69416	-1.59742	0.110173	0.611338	-1.47783	1.29883	-1.13782	0.255196	1	2.74798	1.14304	2.40411	0.0162121	0.0940441	1.27015	1.34932	0.94133	0.346536	0.654922	ENSMUSG00000054702	0	0	2.98261	0	0	0	0	0	0	0	0	0	0	5.23362	0	0
ENSMUSG00000102235	Gm37886	0.722217	-1.4275	6.59533	-0.216441	0.828644	NA	-1.30212	6.27647	-0.207461	0.83565	1	0	8.35337	0	1	1	1.83559	4.04261	0.454061	0.649785	1	0.296194	3.52892	0.0839332	0.93311	0.977437	2.13179	4.12349	0.516987	0.605166	0.834357	ENSMUSG00000102235	0	0	0	0	0	0	0	0	0	0	0	0	0	0	0	0
ENSMUSG00000073643	Wdfy1	262.967	0.154827	1.1971	0.129335	0.897093	1	1.17872	1.13852	1.03531	0.300525	1	1.02389	1.51544	0.675638	0.499271	1	-0.0293852	0.73541	-0.0399575	0.968127	1	2.98184	0.6407	4.65403	3.25511e-06	6.83224e-05	2.95245	0.750362	3.93471	8.32986e-05	0.00125327	ENSMUSG00000073643	1.43351	8.39917	219.222	0	3.67027	10.4144	5.80452	0	1.74254	1.96323	206.373	567.257	0	279.127	3.44266	5.59258
ENSMUSG00000104497	Gm10555	0	NA	NA	NA	NA	NA	NA	NA	NA	NA	NA	NA	NA	NA	NA	NA	NA	NA	NA	NA	NA	NA	NA	NA	NA	NA	NA	NA	NA	NA	NA	ENSMUSG00000104497	0	0	0	0	0	0	0	0	0	0	0	0	0	0	0	0
ENSMUSG00000026248	Mrpl44	502.195	0.787436	0.792371	0.993771	0.320334	0.857744	-0.143795	0.754288	-0.190636	0.848811	1	-0.931231	1.00359	-0.9279	0.353459	1	0.599508	0.487467	1.22984	0.218756	1	0.282611	0.424411	0.665888	0.505482	0.75374	0.882118	0.497102	1.77452	0.0759766	0.282428	ENSMUSG00000026248	204.992	157.718	1.4913	60.1879	331.059	1182.03	462.427	387.217	6.97016	1.96323	267.888	2.95446	1.5918	352.397	666.729	603.2
ENSMUSG00000026249	Serpine2	876.64	-0.769508	1.00936	-0.762376	0.445835	0.946521	-0.338638	0.960503	-0.352564	0.724416	1	0.43087	1.27824	0.337082	0.736055	1	0.66813	0.620791	1.07626	0.281813	1	0.553306	0.540455	1.02378	0.30594	0.592028	1.22144	0.633063	1.92941	0.0536802	0.224469	ENSMUSG00000026249	628.595	1028.43	1758.25	521.628	306.835	0	967.42	1519.79	498.366	471.174	664.759	382.603	1.5918	997.878	1131.49	273.237
ENSMUSG00000067106	Gm5529	11.7314	-0.103754	0.305045	-0.340128	0.73376	1	-0.391162	0.297999	-1.31263	0.189309	1	-0.287408	0.392814	-0.731663	0.464374	1	0.381322	0.198688	1.91921	0.0549584	0.776439	-0.866464	0.168941	-5.12881	2.91579e-07	7.89351e-06	-0.485141	0.196187	-2.47286	0.0134037	0.0828621	ENSMUSG00000067106	15.7686	3.73296	4.47391	12.3462	7.34054	10.4144	9.6742	9.94826	5.22762	7.8529	13.8905	18.4654	16.7139	13.9563	2.29511	15.9788
ENSMUSG00000100397	Gm28071	0.971952	1.69867	1.42094	1.19545	0.231911	NA	1.76137	1.35654	1.29843	0.194138	1	0.0627064	1.77914	0.0352454	0.971884	1	2.16593	0.857506	2.52585	0.0115418	0.30049	0.914802	0.800785	1.14238	0.253295	0.539787	3.08074	0.887694	3.47049	0.000519505	0.00600677	ENSMUSG00000100397	1.43351	0	1.4913	0	0	0	0	0	3.48508	0	0	0	1.5918	0	0	0
ENSMUSG00000099753	Gm28058	0	NA	NA	NA	NA	NA	NA	NA	NA	NA	NA	NA	NA	NA	NA	NA	NA	NA	NA	NA	NA	NA	NA	NA	NA	NA	NA	NA	NA	NA	NA	ENSMUSG00000099753	0	0	0	0	0	0	0	0	0	0	0	0	0	0	0	0
ENSMUSG00000096297	Gm23934	0	NA	NA	NA	NA	NA	NA	NA	NA	NA	NA	NA	NA	NA	NA	NA	NA	NA	NA	NA	NA	NA	NA	NA	NA	NA	NA	NA	NA	NA	NA	ENSMUSG00000096297	0	0	0	0	0	0	0	0	0	0	0	0	0	0	0	0
ENSMUSG00000102518	Gm38339	0	NA	NA	NA	NA	NA	NA	NA	NA	NA	NA	NA	NA	NA	NA	NA	NA	NA	NA	NA	NA	NA	NA	NA	NA	NA	NA	NA	NA	NA	NA	ENSMUSG00000102518	0	0	0	0	0	0	0	0	0	0	0	0	0	0	0	0
ENSMUSG00000099552	9830004L10Rik	0	NA	NA	NA	NA	NA	NA	NA	NA	NA	NA	NA	NA	NA	NA	NA	NA	NA	NA	NA	NA	NA	NA	NA	NA	NA	NA	NA	NA	NA	NA	ENSMUSG00000099552	0	0	0	0	0	0	0	0	0	0	0	0	0	0	0	0
ENSMUSG00000043230	Fam124b	0	NA	NA	NA	NA	NA	NA	NA	NA	NA	NA	NA	NA	NA	NA	NA	NA	NA	NA	NA	NA	NA	NA	NA	NA	NA	NA	NA	NA	NA	NA	ENSMUSG00000043230	0	0	0	0	0	0	0	0	0	0	0	0	0	0	0	0
ENSMUSG00000101257	2310015K22Rik	0	0	0	0	1	NA	0	0	0	1	NA	0	0	0	1	NA	0	0	0	1	NA	0	0	0	1	NA	0	0	0	1	NA	ENSMUSG00000101257	0	0	0	0	0	0	0	0	0	0	0	0	0	0	0	0
ENSMUSG00000103404	Gm37932	0.0323728	-0.109013	6.59616	-0.0165268	0.986814	NA	0.0163738	6.27734	0.00260839	0.997919	NA	0.125387	8.35337	0.0150104	0.988024	NA	0.283269	4.0578	0.0698085	0.944346	NA	-0.0392911	3.53247	-0.0111228	0.991125	NA	0.243978	4.138	0.0589603	0.952984	NA	ENSMUSG00000103404	0	0	1.4913	0	0	0	0	0	0	0	0	0	0	0	0	0
ENSMUSG00000004364	Cul3	261.196	-0.9921	0.882652	-1.124	0.261014	0.793035	-1.02737	0.840069	-1.22296	0.221345	1	-0.0352699	1.11797	-0.0315482	0.974832	1	-0.00147613	0.54275	-0.00271972	0.99783	1	-0.0394331	0.472454	-0.0834645	0.933482	0.977437	-0.0409093	0.553445	-0.0739175	0.941076	0.986551	ENSMUSG00000004364	434.354	158.651	1.4913	203.713	312.707	370.578	157.689	124.736	252.668	41.2277	220.263	1.47723	335.87	143.925	230.658	400.269
ENSMUSG00000103076	Gm37902	23.981	-23.4015	2.91507	-8.02778	9.92534e-16	8.39198e-14	0.67399	2.68877	0.250669	0.80207	1	24.0755	3.64919	6.59749	4.18164e-11	2.96913e-09	6.53085	1.75631	3.71851	0.000200405	0.0116379	-5.69919	1.53415	-3.71489	0.000203292	0.00258247	0.831661	1.77244	0.469219	0.638913	0.851245	ENSMUSG00000103076	0	0	0	0	218.748	0	0	0	0	0	0	0	64.4679	0	81.4764	0.79894
ENSMUSG00000103525	Gm37262	7.58755	-3.01228	3.09288	-0.973943	0.330085	0.867141	0.307724	2.891	0.106442	0.915232	1	3.32001	3.89056	0.85335	0.393465	1	-6.23198	1.90399	-3.27311	0.0010637	0.0475267	1.63476	1.62584	1.00548	0.314664	0.599414	-4.59722	1.94143	-2.36795	0.0178868	0.102575	ENSMUSG00000103525	0	0.933241	0	0	33.7665	0	0	0	0	0	0	0	0	0	0	21.5714
ENSMUSG00000101722	Gm29125	0	NA	NA	NA	NA	NA	NA	NA	NA	NA	NA	NA	NA	NA	NA	NA	NA	NA	NA	NA	NA	NA	NA	NA	NA	NA	NA	NA	NA	NA	NA	ENSMUSG00000101722	0	0	0	0	0	0	0	0	0	0	0	0	0	0	0	0
ENSMUSG00000090637	Gm6189	0	NA	NA	NA	NA	NA	NA	NA	NA	NA	NA	NA	NA	NA	NA	NA	NA	NA	NA	NA	NA	NA	NA	NA	NA	NA	NA	NA	NA	NA	NA	ENSMUSG00000090637	0	0	0	0	0	0	0	0	0	0	0	0	0	0	0	0
ENSMUSG00000101483	1700016L21Rik	0	NA	NA	NA	NA	NA	NA	NA	NA	NA	NA	NA	NA	NA	NA	NA	NA	NA	NA	NA	NA	NA	NA	NA	NA	NA	NA	NA	NA	NA	NA	ENSMUSG00000101483	0	0	0	0	0	0	0	0	0	0	0	0	0	0	0	0
ENSMUSG00000110100	Gm45261	0	NA	NA	NA	NA	NA	NA	NA	NA	NA	NA	NA	NA	NA	NA	NA	NA	NA	NA	NA	NA	NA	NA	NA	NA	NA	NA	NA	NA	NA	NA	ENSMUSG00000110100	0	0	0	0	0	0	0	0	0	0	0	0	0	0	0	0
ENSMUSG00000038608	Dock10	0.0739575	0.0833483	6.59616	0.0126359	0.989918	NA	0.208735	6.27734	0.0332521	0.973474	NA	0	8.35337	0	1	NA	0.371632	4.05779	0.0915849	0.927028	NA	0.270802	3.53245	0.0766611	0.938893	NA	0.642434	4.138	0.155252	0.876623	NA	ENSMUSG00000038608	0	0	0	0	0	0	0	0	0	0	0	0	0	0	0	0
ENSMUSG00000103192	Gm37645	0	0	0	0	1	NA	0	0	0	1	NA	0	0	0	1	NA	0	0	0	1	NA	0	0	0	1	NA	0	0	0	1	NA	ENSMUSG00000103192	0	0	0	0	0	0	0	0	0	0	0	0	0	0	0	0
ENSMUSG00000104488	Gm38062	0	NA	NA	NA	NA	NA	NA	NA	NA	NA	NA	NA	NA	NA	NA	NA	NA	NA	NA	NA	NA	NA	NA	NA	NA	NA	NA	NA	NA	NA	NA	ENSMUSG00000104488	0	0	0	0	0	0	0	0	0	0	0	0	0	0	0	0
ENSMUSG00000102721	A630081D01Rik	0	NA	NA	NA	NA	NA	NA	NA	NA	NA	NA	NA	NA	NA	NA	NA	NA	NA	NA	NA	NA	NA	NA	NA	NA	NA	NA	NA	NA	NA	NA	ENSMUSG00000102721	0	0	0	0	0	0	0	0	0	0	0	0	0	0	0	0
ENSMUSG00000099949	Gm29124	0	NA	NA	NA	NA	NA	NA	NA	NA	NA	NA	NA	NA	NA	NA	NA	NA	NA	NA	NA	NA	NA	NA	NA	NA	NA	NA	NA	NA	NA	NA	ENSMUSG00000099949	0	0	0	0	0	0	0	0	0	0	0	0	0	0	0	0
ENSMUSG00000099918	Gm28066	0	NA	NA	NA	NA	NA	NA	NA	NA	NA	NA	NA	NA	NA	NA	NA	NA	NA	NA	NA	NA	NA	NA	NA	NA	NA	NA	NA	NA	NA	NA	ENSMUSG00000099918	0	0	0	0	0	0	0	0	0	0	0	0	0	0	0	0
ENSMUSG00000054976	Nyap2	0	NA	NA	NA	NA	NA	NA	NA	NA	NA	NA	NA	NA	NA	NA	NA	NA	NA	NA	NA	NA	NA	NA	NA	NA	NA	NA	NA	NA	NA	NA	ENSMUSG00000054976	0	0	0	0	0	0	0	0	0	0	0	0	0	0	0	0
ENSMUSG00000104029	Gm37210	0	NA	NA	NA	NA	NA	NA	NA	NA	NA	NA	NA	NA	NA	NA	NA	NA	NA	NA	NA	NA	NA	NA	NA	NA	NA	NA	NA	NA	NA	NA	ENSMUSG00000104029	0	0	0	0	0	0	0	0	0	0	0	0	0	0	0	0
ENSMUSG00000101986	Gm6198	0	NA	NA	NA	NA	NA	NA	NA	NA	NA	NA	NA	NA	NA	NA	NA	NA	NA	NA	NA	NA	NA	NA	NA	NA	NA	NA	NA	NA	NA	NA	ENSMUSG00000101986	0	0	0	0	0	0	0	0	0	0	0	0	0	0	0	0
ENSMUSG00000087008	Gm5530	0.206227	0	6.59616	0	1	NA	0	6.27734	0	1	NA	0	8.35337	0	1	NA	-0.616709	4.05674	-0.152021	0.87917	1	1.46524	3.53125	0.414937	0.678188	NA	0.848535	4.138	0.205059	0.837526	NA	ENSMUSG00000087008	0	0	0	0	0	0	0	0	0	0	0	0	0	0	0	0
ENSMUSG00000100561	Gm7516	0.125858	1.16949	2.92793	0.399425	0.68958	NA	-0.230863	2.79552	-0.0825832	0.934183	NA	-1.40035	3.71254	-0.377195	0.706028	NA	-0.365111	1.80651	-0.202108	0.839832	NA	0.36185	1.57244	0.230121	0.817998	NA	-0.00326077	1.84275	-0.00176951	0.998588	NA	ENSMUSG00000100561	0	0	0	0	0	3.47146	0.96742	0	0.87127	0	0	0	0	0	0	0
ENSMUSG00000103571	Gm37114	0	NA	NA	NA	NA	NA	NA	NA	NA	NA	NA	NA	NA	NA	NA	NA	NA	NA	NA	NA	NA	NA	NA	NA	NA	NA	NA	NA	NA	NA	NA	ENSMUSG00000103571	0	0	0	0	0	0	0	0	0	0	0	0	0	0	0	0
ENSMUSG00000098797	Mir6344	0	NA	NA	NA	NA	NA	NA	NA	NA	NA	NA	NA	NA	NA	NA	NA	NA	NA	NA	NA	NA	NA	NA	NA	NA	NA	NA	NA	NA	NA	NA	ENSMUSG00000098797	0	0	0	0	0	0	0	0	0	0	0	0	0	0	0	0
ENSMUSG00000055980	Irs1	238.033	-0.853861	1.06902	-0.798731	0.424446	0.939638	-0.9296	1.0174	-0.9137	0.360875	1	-0.0757385	1.3539	-0.0559408	0.955389	1	-0.906382	0.65825	-1.37696	0.168525	1	-1.52742	0.572549	-2.66775	0.00763601	0.0532915	-2.4338	0.671075	-3.62672	0.000287045	0.00359706	ENSMUSG00000055980	665.149	442.356	76.0565	77.1639	434.56	14.7537	129.634	123.205	724.896	2.94484	199.428	0.738616	453.663	357.631	770.009	36.7512
ENSMUSG00000022591	Gm9747	109.875	-2.49232	1.81484	-1.3733	0.169659	0.645333	-0.805607	1.72611	-0.466717	0.640702	1	1.68671	2.29787	0.734031	0.46293	1	-2.2514	1.11841	-2.01304	0.0441107	0.697416	-1.94284	0.97148	-1.99988	0.0455134	0.197768	-4.19425	1.14016	-3.67866	0.000234464	0.00303991	ENSMUSG00000022591	326.841	442.356	46.2304	54.0148	219.482	14.7537	121.895	51.2718	653.452	0.981613	0.992178	0.738616	284.932	266.915	710.336	28.7618
ENSMUSG00000026142	Rhbdd1	151.232	-2.22591	2.03548	-1.09355	0.27415	0.808834	-1.54138	1.9367	-0.795881	0.426101	1	0.684529	2.57767	0.265561	0.790578	1	1.65434	1.25176	1.32162	0.186296	1	-1.59966	1.08973	-1.46794	0.142121	0.403213	0.0546836	1.27631	0.042845	0.965825	0.993095	ENSMUSG00000026142	0	0	0	0	0	0	0	0	52.2762	0	0	0	0	0	532.465	0
ENSMUSG00000104493	Gm19552	0.342406	-0.565445	6.59613	-0.0857238	0.931686	NA	-0.440058	6.27731	-0.070103	0.944112	1	0	8.35337	0	1	NA	2.98757	4.04611	0.738381	0.460283	1	-0.436838	3.5324	-0.123666	0.90158	NA	2.55073	4.12649	0.618136	0.536486	NA	ENSMUSG00000104493	0	498.351	0	0	0	0	0	0	0	0	0	0	0	0	0	0
ENSMUSG00000100786	Gm28940	0.10192	0.0833592	5.87739	0.014183	0.988684	NA	0.208745	5.59331	0.0373205	0.970229	NA	0	7.44313	0	1	NA	0.0829029	3.61538	0.0229306	0.981706	NA	0.765631	3.14725	0.24327	0.807797	NA	0.848534	3.68708	0.230137	0.817985	NA	ENSMUSG00000100786	0	0	0	0	0	0	0	0	0	0	0	0	0	0	0	0
ENSMUSG00000096779	Gm22112	0.106721	-0.76808	6.59609	-0.116445	0.9073	NA	-0.642694	6.27726	-0.102384	0.918452	NA	0	8.35337	0	1	NA	0.0183024	4.05779	0.00451042	0.996401	NA	-0.63949	3.53232	-0.18104	0.856336	NA	-0.621188	4.13788	-0.150122	0.880668	NA	ENSMUSG00000096779	0	0	0	0	0	0	0	0	0	0	0	0	0	0	0	0
ENSMUSG00000067158	Col4a4	0.250767	-0.987331	6.59597	-0.149687	0.881012	NA	-0.861947	6.27714	-0.137315	0.890782	1	0	8.35337	0	1	NA	0.0881572	4.05758	0.0217265	0.982666	1	-0.310319	3.53186	-0.0878628	0.929986	NA	-0.222162	4.1377	-0.0536921	0.95718	NA	ENSMUSG00000067158	55.9069	0	0	0	0	0	0	0	0	0	0	0	0	0	0	0
ENSMUSG00000079465	Col4a3	0.0319565	-0.302215	6.59616	-0.0458168	0.963456	NA	-0.176828	6.27734	-0.0281693	0.977527	NA	0	8.35337	0	1	NA	0	4.0578	0	1	NA	-0.232493	3.53246	-0.065816	0.947524	NA	-0.155321	4.138	-0.0375353	0.970058	NA	ENSMUSG00000079465	0	0	4.47391	0	0	0	0	0	0	0	0	0	0	0	0	0
ENSMUSG00000065055	n-R5s213	0	NA	NA	NA	NA	NA	NA	NA	NA	NA	NA	NA	NA	NA	NA	NA	NA	NA	NA	NA	NA	NA	NA	NA	NA	NA	NA	NA	NA	NA	NA	ENSMUSG00000065055	0	0	0	0	0	0	0	0	0	0	0	0	0	0	0	0
ENSMUSG00000097564	C430014B12Rik	16.5718	-0.521534	1.31057	-0.397944	0.690671	0.995738	0.544445	1.24413	0.437611	0.661669	1	1.06598	1.65791	0.642964	0.520247	1	-0.250804	0.807012	-0.310781	0.755967	1	-0.345255	0.701296	-0.49231	0.6225	0.824967	-0.596059	0.822336	-0.724837	0.468552	0.745226	ENSMUSG00000097564	10.0346	23.331	56.6696	40.8969	34.5006	6.94292	34.8271	9.18301	40.0784	27.4852	53.5776	14.7723	23.877	17.4454	43.6071	7.9894
ENSMUSG00000026150	Mff	1512.18	0.0617468	0.341277	0.180928	0.856424	1	0.138229	0.324785	0.425602	0.670398	1	0.0764826	0.432197	0.176962	0.859538	1	-0.0671796	0.209951	-0.319977	0.748985	1	0.210681	0.182765	1.15274	0.249016	0.53514	0.143501	0.214097	0.670261	0.502691	0.766656	ENSMUSG00000026150	779.83	1168.42	2065.46	1454.54	1690.53	1086.57	1400.82	500.474	1611.85	673.387	1868.27	1289.62	689.249	922.862	2329.54	580.03
ENSMUSG00000101450	Gm28941	0.306994	-0.895648	6.59604	-0.135786	0.891991	NA	-0.77027	6.27721	-0.122709	0.902338	1	0	8.35337	0	1	NA	-1.94058	4.05463	-0.478609	0.632217	1	1.19178	3.5286	0.337747	0.735554	NA	-0.748808	4.13781	-0.180967	0.856393	NA	ENSMUSG00000101450	0	297.704	0	0	0	0	0	0	0	0	0	0	0	0	0	0
ENSMUSG00000026149	Tm4sf20	0	0	0	0	1	NA	0	0	0	1	NA	0	0	0	1	NA	0	0	0	1	NA	0	0	0	1	NA	0	0	0	1	NA	ENSMUSG00000026149	0	0	0	0	0	0	0	0	0	0	0	0	0	0	0	0
ENSMUSG00000114299	Gm47791	0	NA	NA	NA	NA	NA	NA	NA	NA	NA	NA	NA	NA	NA	NA	NA	NA	NA	NA	NA	NA	NA	NA	NA	NA	NA	NA	NA	NA	NA	NA	ENSMUSG00000114299	0	0	0	0	0	0	0	0	0	0	0	0	0	0	0	0
ENSMUSG00000099771	Gm19257	0	NA	NA	NA	NA	NA	NA	NA	NA	NA	NA	NA	NA	NA	NA	NA	NA	NA	NA	NA	NA	NA	NA	NA	NA	NA	NA	NA	NA	NA	NA	ENSMUSG00000099771	0	0	0	0	0	0	0	0	0	0	0	0	0	0	0	0
ENSMUSG00000102280	Gm36999	0	NA	NA	NA	NA	NA	NA	NA	NA	NA	NA	NA	NA	NA	NA	NA	NA	NA	NA	NA	NA	NA	NA	NA	NA	NA	NA	NA	NA	NA	NA	ENSMUSG00000102280	0	0	0	0	0	0	0	0	0	0	0	0	0	0	0	0
ENSMUSG00000100170	Gm28942	0	NA	NA	NA	NA	NA	NA	NA	NA	NA	NA	NA	NA	NA	NA	NA	NA	NA	NA	NA	NA	NA	NA	NA	NA	NA	NA	NA	NA	NA	NA	ENSMUSG00000100170	0	0	0	0	0	0	0	0	0	0	0	0	0	0	0	0
ENSMUSG00000100744	Gm17764	0	NA	NA	NA	NA	NA	NA	NA	NA	NA	NA	NA	NA	NA	NA	NA	NA	NA	NA	NA	NA	NA	NA	NA	NA	NA	NA	NA	NA	NA	NA	ENSMUSG00000100744	0	0	0	0	0	0	0	0	0	0	0	0	0	0	0	0
ENSMUSG00000093782	Gm22396	0.56647	-0.557273	1.82485	-0.305381	0.760076	NA	0.894078	1.6725	0.534577	0.592942	1	1.45135	2.27261	0.638627	0.523065	1	0.130791	1.13968	0.114761	0.908635	1	-1.03393	0.973012	-1.0626	0.287962	NA	-0.903135	1.14659	-0.787668	0.430891	NA	ENSMUSG00000093782	0	0	0.745652	0	0.734054	0	0.96742	0	3.48508	0.981613	1.98436	5.17031	3.9795	0	5.73777	1.59788
ENSMUSG00000026159	Agfg1	592.42	0.643697	0.724177	0.888867	0.374074	0.904974	-0.0663278	0.689327	-0.096221	0.923345	1	-0.710025	0.917189	-0.774131	0.438853	1	0.270743	0.445516	0.607706	0.543383	1	0.346961	0.387868	0.894533	0.371037	0.649749	0.617704	0.454324	1.35961	0.173954	0.461968	ENSMUSG00000026159	292.436	1.86648	1122.21	64.8177	787.64	414.84	1450.16	381.095	824.221	220.863	1341.42	779.239	584.19	0	255.905	449.004
ENSMUSG00000113880	A030005L19Rik	0.251918	-2.20741	6.59314	-0.334803	0.737774	NA	-2.08202	6.27417	-0.33184	0.74001	1	0	8.35337	0	1	NA	-0.0405736	4.05779	-0.00999895	0.992022	1	-2.01994	3.52681	-0.572738	0.566822	NA	-2.06051	4.13319	-0.498529	0.618111	NA	ENSMUSG00000113880	0	0	0	0	0	0	0	0	0	0	0	0	0	0	0	0
ENSMUSG00000113973	A030014E15Rik	0	NA	NA	NA	NA	NA	NA	NA	NA	NA	NA	NA	NA	NA	NA	NA	NA	NA	NA	NA	NA	NA	NA	NA	NA	NA	NA	NA	NA	NA	NA	ENSMUSG00000113973	0	0	0	0	0	0	0	0	0	0	0	0	0	0	0	0
ENSMUSG00000113846	Gm6217	0	NA	NA	NA	NA	NA	NA	NA	NA	NA	NA	NA	NA	NA	NA	NA	NA	NA	NA	NA	NA	NA	NA	NA	NA	NA	NA	NA	NA	NA	NA	ENSMUSG00000113846	0	0	0	0	0	0	0	0	0	0	0	0	0	0	0	0
ENSMUSG00000113084	A030003K21Rik	0	NA	NA	NA	NA	NA	NA	NA	NA	NA	NA	NA	NA	NA	NA	NA	NA	NA	NA	NA	NA	NA	NA	NA	NA	NA	NA	NA	NA	NA	NA	ENSMUSG00000113084	0	0	0	0	0	0	0	0	0	0	0	0	0	0	0	0
ENSMUSG00000113925	Gm7544	0	0	0	0	1	NA	0	0	0	1	NA	0	0	0	1	NA	0	0	0	1	NA	0	0	0	1	NA	0	0	0	1	NA	ENSMUSG00000113925	0	0	0	0	0	0	0	0	0	0	0	0	0	0	0	0
ENSMUSG00000114011	Gm47955	0	NA	NA	NA	NA	NA	NA	NA	NA	NA	NA	NA	NA	NA	NA	NA	NA	NA	NA	NA	NA	NA	NA	NA	NA	NA	NA	NA	NA	NA	NA	ENSMUSG00000114011	0	0	0	0	0	0	0	0	0	0	0	0	0	0	0	0
ENSMUSG00000113097	Gm47959	0	0	0	0	1	NA	0	0	0	1	NA	0	0	0	1	NA	0	0	0	1	NA	0	0	0	1	NA	0	0	0	1	NA	ENSMUSG00000113097	0	0	0	0	0	0	0	0	0	0	0	0	0	0	0	0
ENSMUSG00000101784	Gm7553	0.135825	-0.627663	4.09623	-0.153229	0.878217	NA	1.17129	3.88923	0.301162	0.763291	NA	1.79895	5.18081	0.347234	0.728416	NA	0.270768	2.51988	0.107453	0.91443	NA	-0.33934	2.1935	-0.154703	0.877056	NA	-0.0685718	2.5696	-0.0266858	0.97871	NA	ENSMUSG00000101784	0	0	1.4913	0	0	0	0	0	0	1.96323	0	0	0	0	0	0
ENSMUSG00000038496	Slc19a3	0	0	0	0	1	NA	0	0	0	1	NA	0	0	0	1	NA	0	0	0	1	NA	0	0	0	1	NA	0	0	0	1	NA	ENSMUSG00000038496	0	0	0	0	0	0	0	0	0	0	0	0	0	0	0	0
ENSMUSG00000100432	Gm7539	0	NA	NA	NA	NA	NA	NA	NA	NA	NA	NA	NA	NA	NA	NA	NA	NA	NA	NA	NA	NA	NA	NA	NA	NA	NA	NA	NA	NA	NA	NA	ENSMUSG00000100432	0	0	0	0	0	0	0	0	0	0	0	0	0	0	0	0
ENSMUSG00000100190	Krtap28-10	0	NA	NA	NA	NA	NA	NA	NA	NA	NA	NA	NA	NA	NA	NA	NA	NA	NA	NA	NA	NA	NA	NA	NA	NA	NA	NA	NA	NA	NA	NA	ENSMUSG00000100190	0	0	0	0	0	0	0	0	0	0	0	0	0	0	0	0
ENSMUSG00000113267	Gm47969	0	NA	NA	NA	NA	NA	NA	NA	NA	NA	NA	NA	NA	NA	NA	NA	NA	NA	NA	NA	NA	NA	NA	NA	NA	NA	NA	NA	NA	NA	NA	ENSMUSG00000113267	0	0	0	0	0	0	0	0	0	0	0	0	0	0	0	0
ENSMUSG00000104423	A030005K14Rik	0	NA	NA	NA	NA	NA	NA	NA	NA	NA	NA	NA	NA	NA	NA	NA	NA	NA	NA	NA	NA	NA	NA	NA	NA	NA	NA	NA	NA	NA	NA	ENSMUSG00000104423	0	0	0	0	0	0	0	0	0	0	0	0	0	0	0	0
ENSMUSG00000101315	Krtap28-13	0	NA	NA	NA	NA	NA	NA	NA	NA	NA	NA	NA	NA	NA	NA	NA	NA	NA	NA	NA	NA	NA	NA	NA	NA	NA	NA	NA	NA	NA	NA	ENSMUSG00000101315	0	0	0	0	0	0	0	0	0	0	0	0	0	0	0	0
ENSMUSG00000099691	Gm29518	0	NA	NA	NA	NA	NA	NA	NA	NA	NA	NA	NA	NA	NA	NA	NA	NA	NA	NA	NA	NA	NA	NA	NA	NA	NA	NA	NA	NA	NA	NA	ENSMUSG00000099691	0	0	0	0	0	0	0	0	0	0	0	0	0	0	0	0
ENSMUSG00000026166	Ccl20	0	NA	NA	NA	NA	NA	NA	NA	NA	NA	NA	NA	NA	NA	NA	NA	NA	NA	NA	NA	NA	NA	NA	NA	NA	NA	NA	NA	NA	NA	NA	ENSMUSG00000026166	0	0	0	0	0	0	0	0	0	0	0	0	0	0	0	0
ENSMUSG00000101173	Gm29519	0.0556662	-0.109003	6.07159	-0.017953	0.985676	NA	0.0163833	5.77812	0.0028354	0.997738	NA	0	7.68906	0	1	NA	-0.339022	3.73498	-0.0907694	0.927676	NA	0.376904	3.2514	0.11592	0.907716	NA	0.0378823	3.80891	0.00994571	0.992065	NA	ENSMUSG00000101173	0	0	0	0	0	0	0	0	0	0	0	0	0	0	0	0
ENSMUSG00000053161	Daw1	0.00793285	0	6.59616	0	1	NA	0	6.27734	0	1	NA	0	8.35337	0	1	NA	0.180222	4.0578	0.0444138	0.964575	NA	0.153065	3.53247	0.0433309	0.965438	NA	0.333287	4.138	0.080543	0.935805	NA	ENSMUSG00000053161	0	0	0	0	0	0	0	0	0	0	0	0	0	0	0	0
ENSMUSG00000101896	Gm6244	0	NA	NA	NA	NA	NA	NA	NA	NA	NA	NA	NA	NA	NA	NA	NA	NA	NA	NA	NA	NA	NA	NA	NA	NA	NA	NA	NA	NA	NA	NA	ENSMUSG00000101896	0	0	0	0	0	0	0	0	0	0	0	0	0	0	0	0
ENSMUSG00000084443	n-R5s214	0	NA	NA	NA	NA	NA	NA	NA	NA	NA	NA	NA	NA	NA	NA	NA	NA	NA	NA	NA	NA	NA	NA	NA	NA	NA	NA	NA	NA	NA	NA	ENSMUSG00000084443	0	0	0	0	0	0	0	0	0	0	0	0	0	0	0	0
ENSMUSG00000026163	Sphkap	0.0652817	0	6.59616	0	1	NA	0	6.27734	0	1	NA	0	8.35337	0	1	NA	-0.15897	4.05777	-0.0391768	0.968749	NA	0.38921	3.53243	0.110182	0.912265	NA	0	4.138	0	1	NA	ENSMUSG00000026163	0	0	0	0	0	0	0	0	0	0	0	0	0	0	0	0
ENSMUSG00000079140	Gm6374	0.0304197	-0.0448939	6.59616	-0.00680607	0.99457	NA	0.0804931	6.27734	0.0128228	0.989769	NA	0	8.35337	0	1	NA	0.386317	4.0578	0.0952036	0.924153	NA	0.0248285	3.53247	0.00702864	0.994392	NA	0.411146	4.138	0.0993585	0.920854	NA	ENSMUSG00000079140	0	0	0	0	0	0	0	0	0	0	0	0	0	0	0	0
ENSMUSG00000104374	Gm37517	0	NA	NA	NA	NA	NA	NA	NA	NA	NA	NA	NA	NA	NA	NA	NA	NA	NA	NA	NA	NA	NA	NA	NA	NA	NA	NA	NA	NA	NA	NA	ENSMUSG00000104374	0	0	0	0	0	0	0	0	0	0	0	0	0	0	0	0
ENSMUSG00000104219	Gm37989	0	NA	NA	NA	NA	NA	NA	NA	NA	NA	NA	NA	NA	NA	NA	NA	NA	NA	NA	NA	NA	NA	NA	NA	NA	NA	NA	NA	NA	NA	NA	ENSMUSG00000104219	0	0	0	0	0	0	0	0	0	0	0	0	0	0	0	0
ENSMUSG00000100580	4933436I20Rik	0	NA	NA	NA	NA	NA	NA	NA	NA	NA	NA	NA	NA	NA	NA	NA	NA	NA	NA	NA	NA	NA	NA	NA	NA	NA	NA	NA	NA	NA	NA	ENSMUSG00000100580	0	0	0	0	0	0	0	0	0	0	0	0	0	0	0	0
ENSMUSG00000094946	Gm25754	0	NA	NA	NA	NA	NA	NA	NA	NA	NA	NA	NA	NA	NA	NA	NA	NA	NA	NA	NA	NA	NA	NA	NA	NA	NA	NA	NA	NA	NA	NA	ENSMUSG00000094946	0	0	0	0	0	0	0	0	0	0	0	0	0	0	0	0
ENSMUSG00000077736	Gm24555	0	NA	NA	NA	NA	NA	NA	NA	NA	NA	NA	NA	NA	NA	NA	NA	NA	NA	NA	NA	NA	NA	NA	NA	NA	NA	NA	NA	NA	NA	NA	ENSMUSG00000077736	0	0	0	0	0	0	0	0	0	0	0	0	0	0	0	0
ENSMUSG00000045658	Pid1	0.130245	-0.565443	6.59613	-0.0857234	0.931686	NA	0.201121	6.27731	0.0320393	0.974441	NA	0.766563	8.35337	0.091767	0.926883	NA	0.165528	4.05779	0.0407928	0.967461	NA	-0.377983	3.53239	-0.107005	0.914785	NA	-0.212455	4.13795	-0.0513429	0.959052	NA	ENSMUSG00000045658	0	0	0	0	0	0	9.6742	0	0	0	0	0	0	0	0	0
ENSMUSG00000102750	Gm37058	0	NA	NA	NA	NA	NA	NA	NA	NA	NA	NA	NA	NA	NA	NA	NA	NA	NA	NA	NA	NA	NA	NA	NA	NA	NA	NA	NA	NA	NA	NA	ENSMUSG00000102750	0	0	0	0	0	0	0	0	0	0	0	0	0	0	0	0
ENSMUSG00000101934	Gm18304	0.0149441	0	6.59616	0	1	NA	0	6.27734	0	1	NA	0	8.35337	0	1	NA	-0.0405598	4.05779	-0.00999555	0.992025	NA	0.270799	3.53245	0.0766604	0.938894	NA	0	4.138	0	1	NA	ENSMUSG00000101934	0	0	0	0	0	0	0	0	0	0	0	0	0	0	0	0
ENSMUSG00000098851	Mir6353	0	NA	NA	NA	NA	NA	NA	NA	NA	NA	NA	NA	NA	NA	NA	NA	NA	NA	NA	NA	NA	NA	NA	NA	NA	NA	NA	NA	NA	NA	NA	ENSMUSG00000098851	0	0	0	0	0	0	0	0	0	0	0	0	0	0	0	0
ENSMUSG00000036766	Dner	0	NA	NA	NA	NA	NA	NA	NA	NA	NA	NA	NA	NA	NA	NA	NA	NA	NA	NA	NA	NA	NA	NA	NA	NA	NA	NA	NA	NA	NA	NA	ENSMUSG00000036766	0	0	0	0	0	0	0	0	0	0	0	0	0	0	0	0
ENSMUSG00000104396	Gm37959	0	NA	NA	NA	NA	NA	NA	NA	NA	NA	NA	NA	NA	NA	NA	NA	NA	NA	NA	NA	NA	NA	NA	NA	NA	NA	NA	NA	NA	NA	NA	ENSMUSG00000104396	0	0	0	0	0	0	0	0	0	0	0	0	0	0	0	0
ENSMUSG00000102481	Gm37925	0	NA	NA	NA	NA	NA	NA	NA	NA	NA	NA	NA	NA	NA	NA	NA	NA	NA	NA	NA	NA	NA	NA	NA	NA	NA	NA	NA	NA	NA	NA	ENSMUSG00000102481	0	0	0	0	0	0	0	0	0	0	0	0	0	0	0	0
ENSMUSG00000093254	Mir5126	0	NA	NA	NA	NA	NA	NA	NA	NA	NA	NA	NA	NA	NA	NA	NA	NA	NA	NA	NA	NA	NA	NA	NA	NA	NA	NA	NA	NA	NA	NA	ENSMUSG00000093254	0	0	0	0	0	0	0	0	0	0	0	0	0	0	0	0
ENSMUSG00000026219	Trip12	867.387	0.144046	0.537183	0.268151	0.788583	1	-0.0691337	0.511287	-0.135215	0.892442	1	-0.21318	0.680338	-0.313344	0.754019	1	-0.101511	0.330415	-0.307224	0.758673	1	0.690802	0.287661	2.40144	0.0163306	0.0943269	0.58929	0.336966	1.74881	0.0803232	0.292953	ENSMUSG00000026219	366.979	1038.7	290.804	256.956	302.43	1067.47	280.552	439.254	1024.61	412.277	1116.2	942.473	620.802	396.011	613.942	388.285
ENSMUSG00000103505	Gm38374	11.2072	-3.98911	2.64592	-1.50765	0.131645	0.562747	-0.284579	2.45954	-0.115704	0.907887	1	3.70453	3.32205	1.11513	0.264793	0.945072	-1.43551	1.59064	-0.90247	0.366807	1	0.650923	1.38295	0.470675	0.637873	0.8342	-0.784586	1.62228	-0.483632	0.628647	0.846776	ENSMUSG00000103505	20.0692	83.9917	0	0	0	0	0	0	0	0	76.3977	0	50.1417	0	0	301.999
ENSMUSG00000104503	Gm37738	20.664	-2.63962	2.6929	-0.980214	0.32698	0.863199	2.36427	2.54409	0.92932	0.352723	1	5.00389	3.40039	1.47156	0.141139	0.708552	-1.4946	1.64656	-0.907707	0.364033	1	1.0353	1.43253	0.722709	0.469859	0.72905	-0.459298	1.67942	-0.273486	0.784479	0.927509	ENSMUSG00000104503	199.258	1.86648	0	4.62984	0	0	0	1.5305	0	0	1.98436	247.436	0	0	30.984	214.116
ENSMUSG00000073633	Fbxo36	120.157	1.17137	1.33368	0.878302	0.37978	0.90784	-0.851617	1.27123	-0.669913	0.502913	1	-2.02299	1.69032	-1.19681	0.23138	0.8942	0.45144	0.820312	0.550328	0.582095	1	1.22286	0.714418	1.71169	0.0869541	0.300919	1.6743	0.836715	2.00104	0.045388	0.200608	ENSMUSG00000073633	51.6064	0.933241	199.835	212.972	2.93622	171.837	220.572	107.9	189.937	117.794	186.529	0	229.219	1.74454	0	70.3067
ENSMUSG00000026220	Slc16a14	0.0112098	-0.0448939	6.59616	-0.00680607	0.99457	NA	0.0804931	6.27734	0.0128228	0.989769	NA	0.125387	8.35337	0.0150104	0.988024	NA	0.0771736	4.0578	0.0190186	0.984826	NA	0.0248266	3.53247	0.00702812	0.994392	NA	0.102	4.138	0.0246496	0.980334	NA	ENSMUSG00000026220	0	0	0	0	0	184.855	0	0	0	0	0	0	0	0	0	0
ENSMUSG00000096802	Gm15433	0	NA	NA	NA	NA	NA	NA	NA	NA	NA	NA	NA	NA	NA	NA	NA	NA	NA	NA	NA	NA	NA	NA	NA	NA	NA	NA	NA	NA	NA	NA	ENSMUSG00000096802	0	0	0	0	0	0	0	0	0	0	0	0	0	0	0	0
ENSMUSG00000099693	Gm29284	0	NA	NA	NA	NA	NA	NA	NA	NA	NA	NA	NA	NA	NA	NA	NA	NA	NA	NA	NA	NA	NA	NA	NA	NA	NA	NA	NA	NA	NA	NA	ENSMUSG00000099693	0	0	0	0	0	0	0	0	0	0	0	0	0	0	0	0
ENSMUSG00000052477	C130026I21Rik	0.0699878	0.804678	6.59616	0.121992	0.902905	NA	0	6.27734	0	1	NA	-0.595936	8.35337	-0.0713407	0.943127	NA	0.068138	4.05769	0.0167923	0.986602	NA	0.574297	3.53234	0.162582	0.870847	NA	0.642435	4.138	0.155252	0.876622	NA	ENSMUSG00000052477	0	0	0	0	0	0	0	0	0	0	0	0	0	0	0	0
ENSMUSG00000064281	Rpl19-ps1	2.56761	0.137666	0.286345	0.480769	0.630681	0.988878	-0.149274	0.309627	-0.482109	0.629728	1	-0.28694	0.390684	-0.734456	0.462671	1	-0.259841	0.198773	-1.30722	0.191137	1	0.0334016	0.15612	0.213948	0.830588	0.932867	-0.226439	0.200913	-1.12705	0.25972	0.572047	ENSMUSG00000064281	2.15027	6.53269	0	5.40148	2.20216	4.33933	1.93484	1.5305	4.35635	0.981613	2.97653	2.21585	1.5918	2.61681	0	2.39682
ENSMUSG00000098842	Gm27907	0.466503	-0.663565	0.958495	-0.692299	0.488749	NA	-0.412196	0.899499	-0.458251	0.646772	1	0.251369	1.22519	0.205167	0.837442	1	-0.288881	0.612205	-0.47187	0.637019	1	-0.773979	0.492371	-1.57194	0.115964	NA	-1.06286	0.599235	-1.77369	0.0761137	NA	ENSMUSG00000098842	0.716756	0.933241	0	1.54328	1.46811	1.73573	0	0.765251	0.87127	0	0.992178	0.738616	0	0.872271	0	0
ENSMUSG00000061852	Gm7582	0	NA	NA	NA	NA	NA	NA	NA	NA	NA	NA	NA	NA	NA	NA	NA	NA	NA	NA	NA	NA	NA	NA	NA	NA	NA	NA	NA	NA	NA	NA	ENSMUSG00000061852	0	0	0	0	0	0	0	0	0	0	0	0	0	0	0	0
ENSMUSG00000089976	Gm2389	0	NA	NA	NA	NA	NA	NA	NA	NA	NA	NA	NA	NA	NA	NA	NA	NA	NA	NA	NA	NA	NA	NA	NA	NA	NA	NA	NA	NA	NA	NA	ENSMUSG00000089976	0	0	0	0	0	0	0	0	0	0	0	0	0	0	0	0
ENSMUSG00000101279	Gm18342	0.00873696	0	6.59616	0	1	NA	0	6.27734	0	1	NA	0	8.35337	0	1	NA	0.28327	4.0578	0.0698088	0.944346	NA	0	3.53247	0	1	NA	0.436336	4.138	0.105446	0.916022	NA	ENSMUSG00000101279	0	0	0	0	0	0	0	0	0	0	0	0	0	0	0	0
ENSMUSG00000089844	A530032D15Rik	0.0476576	-0.0448831	6.59616	-0.00680442	0.994571	NA	0.0805026	6.27734	0.0128243	0.989768	NA	0	8.35337	0	1	NA	0.233845	4.05772	0.0576296	0.954044	NA	0.383399	3.53238	0.108539	0.913568	NA	0.617244	4.138	0.149165	0.881424	NA	ENSMUSG00000089844	0	0	0	0	0	0	0	0	0	0	0	0	0	0	0	0
ENSMUSG00000073631	Gm10553	0.0753399	0	6.59616	0	1	NA	0	6.27734	0	1	NA	0	8.35337	0	1	NA	-0.78471	4.05725	-0.19341	0.846638	NA	1.118	3.53183	0.31655	0.751585	NA	0.333291	4.138	0.080544	0.935805	NA	ENSMUSG00000073631	0	0	0	0	0	0	0	0	0	0	0	0	0	0	0	0
ENSMUSG00000072109	A530040E14Rik	0.050852	0	6.59616	0	1	NA	0	6.27734	0	1	NA	0	8.35337	0	1	NA	-0.514904	4.05751	-0.126901	0.899019	NA	0.848194	3.53214	0.240136	0.810225	NA	0.33329	4.138	0.0805437	0.935805	NA	ENSMUSG00000072109	0	0	0	0	0	0	0	0	0	0	0	0	0	0	0	0
ENSMUSG00000090128	Gm16038	0	NA	NA	NA	NA	NA	NA	NA	NA	NA	NA	NA	NA	NA	NA	NA	NA	NA	NA	NA	NA	NA	NA	NA	NA	NA	NA	NA	NA	NA	NA	ENSMUSG00000090128	0	0	0	0	0	0	0	0	0	0	0	0	0	0	0	0
ENSMUSG00000091199	Gm2619	0	NA	NA	NA	NA	NA	NA	NA	NA	NA	NA	NA	NA	NA	NA	NA	NA	NA	NA	NA	NA	NA	NA	NA	NA	NA	NA	NA	NA	NA	NA	ENSMUSG00000091199	0	0	0	0	0	0	0	0	0	0	0	0	0	0	0	0
ENSMUSG00000089716	Gm6264	0.361807	0.500907	1.84912	0.270889	0.786476	NA	-1.51349	1.80801	-0.837107	0.402533	1	-2.0144	2.37262	-0.84902	0.39587	NA	0.838929	1.1651	0.720048	0.471495	1	-0.962163	1.01028	-0.952377	0.340906	NA	-0.123234	1.18137	-0.104315	0.91692	NA	ENSMUSG00000089716	1.43351	0	0	3.08656	0	0	0	0	0	0	0	0	0	0	0	0
ENSMUSG00000079457	Gm7609	0	NA	NA	NA	NA	NA	NA	NA	NA	NA	NA	NA	NA	NA	NA	NA	NA	NA	NA	NA	NA	NA	NA	NA	NA	NA	NA	NA	NA	NA	NA	ENSMUSG00000079457	0	0	0	0	0	0	0	0	0	0	0	0	0	0	0	0
ENSMUSG00000090252	Gm16028	0	NA	NA	NA	NA	NA	NA	NA	NA	NA	NA	NA	NA	NA	NA	NA	NA	NA	NA	NA	NA	NA	NA	NA	NA	NA	NA	NA	NA	NA	NA	ENSMUSG00000090252	0	0	0	0	0	0	0	0	0	0	0	0	0	0	0	0
ENSMUSG00000079455	Gm16026	0	NA	NA	NA	NA	NA	NA	NA	NA	NA	NA	NA	NA	NA	NA	NA	NA	NA	NA	NA	NA	NA	NA	NA	NA	NA	NA	NA	NA	NA	NA	ENSMUSG00000079455	0	0	0	0	0	0	0	0	0	0	0	0	0	0	0	0
ENSMUSG00000089652	Gm16025	0	NA	NA	NA	NA	NA	NA	NA	NA	NA	NA	NA	NA	NA	NA	NA	NA	NA	NA	NA	NA	NA	NA	NA	NA	NA	NA	NA	NA	NA	NA	ENSMUSG00000089652	0	0	0	0	0	0	0	0	0	0	0	0	0	0	0	0
ENSMUSG00000089937	Gm7281	0.0090604	0	6.59616	0	1	NA	0	6.27734	0	1	NA	0	8.35337	0	1	NA	0.0183075	4.05779	0.00451169	0.9964	NA	0.211932	3.53246	0.0599954	0.952159	NA	0	4.138	0	1	NA	ENSMUSG00000089937	0	0	0	0	0	0	0	0	0	0	0	0	0	0	0	0
ENSMUSG00000096292	Gm2666	0	NA	NA	NA	NA	NA	NA	NA	NA	NA	NA	NA	NA	NA	NA	NA	NA	NA	NA	NA	NA	NA	NA	NA	NA	NA	NA	NA	NA	NA	NA	ENSMUSG00000096292	0	0	0	0	0	0	0	0	0	0	0	0	0	0	0	0
ENSMUSG00000101751	Gm2427	0.25946	-0.237253	3.00549	-0.0789401	0.93708	NA	-0.111863	2.86021	-0.0391101	0.968803	1	0	3.80615	0	1	NA	2.3027	1.82919	1.25886	0.20808	1	0.0683127	1.60944	0.0424451	0.966144	NA	2.37102	1.86618	1.27052	0.2039	NA	ENSMUSG00000101751	0.716756	0	0	0.771639	0	0	0	0	0	0	0	0	0	0	0	0
ENSMUSG00000089714	Gm16092	0.00436848	0	6.59616	0	1	NA	0	6.27734	0	1	NA	0	8.35337	0	1	NA	0.180222	4.0578	0.0444138	0.964575	NA	0	3.53247	0	1	NA	0.333287	4.138	0.080543	0.935805	NA	ENSMUSG00000089714	0	0	0	0	0	0	0	0	0	0	0	0	0	0	0	0
ENSMUSG00000090186	Gm7592	0	NA	NA	NA	NA	NA	NA	NA	NA	NA	NA	NA	NA	NA	NA	NA	NA	NA	NA	NA	NA	NA	NA	NA	NA	NA	NA	NA	NA	NA	NA	ENSMUSG00000090186	0	0	0	0	0	0	0	0	0	0	0	0	0	0	0	0
ENSMUSG00000094127	G530012D18Rik	0	NA	NA	NA	NA	NA	NA	NA	NA	NA	NA	NA	NA	NA	NA	NA	NA	NA	NA	NA	NA	NA	NA	NA	NA	NA	NA	NA	NA	NA	NA	ENSMUSG00000094127	0	0	0	0	0	0	0	0	0	0	0	0	0	0	0	0
ENSMUSG00000070034	Sp110	0	NA	NA	NA	NA	NA	NA	NA	NA	NA	NA	NA	NA	NA	NA	NA	NA	NA	NA	NA	NA	NA	NA	NA	NA	NA	NA	NA	NA	NA	NA	ENSMUSG00000070034	0	0	0	0	0	0	0	0	0	0	0	0	0	0	0	0
ENSMUSG00000090103	Gm16094	0	NA	NA	NA	NA	NA	NA	NA	NA	NA	NA	NA	NA	NA	NA	NA	NA	NA	NA	NA	NA	NA	NA	NA	NA	NA	NA	NA	NA	NA	NA	ENSMUSG00000090103	0	0	0	0	0	0	0	0	0	0	0	0	0	0	0	0
ENSMUSG00000070031	Sp140	0.310917	-0.36773	4.70515	-0.0781547	0.937705	NA	-0.242342	4.47772	-0.0541218	0.956838	1	0	5.95862	0	1	NA	1.78202	2.88058	0.618633	0.536158	1	0.551344	2.51903	0.218872	0.82675	NA	2.33336	2.93862	0.794034	0.427176	NA	ENSMUSG00000070031	0	0	0	2.31492	0	0	0	0	0	0	0	0	0	0	0	0
ENSMUSG00000073628	Gm10552	0	0	0	0	1	NA	0	0	0	1	NA	0	0	0	1	NA	0	0	0	1	NA	0	0	0	1	NA	0	0	0	1	NA	ENSMUSG00000073628	0	0	0	0	0	0	0	0	0	0	0	0	0	0	0	0
ENSMUSG00000090246	Gm17017	0	0	0	0	1	NA	0	0	0	1	NA	0	0	0	1	NA	0	0	0	1	NA	0	0	0	1	NA	0	0	0	1	NA	ENSMUSG00000090246	0	0	0	0	0	0	0	0	0	0	0	0	0	0	0	0
ENSMUSG00000026222	Sp100	0	NA	NA	NA	NA	NA	NA	NA	NA	NA	NA	NA	NA	NA	NA	NA	NA	NA	NA	NA	NA	NA	NA	NA	NA	NA	NA	NA	NA	NA	NA	ENSMUSG00000026222	0	0	0	0	0	0	0	0	0	0	0	0	0	0	0	0
ENSMUSG00000064414	n-R5s215	0	NA	NA	NA	NA	NA	NA	NA	NA	NA	NA	NA	NA	NA	NA	NA	NA	NA	NA	NA	NA	NA	NA	NA	NA	NA	NA	NA	NA	NA	NA	ENSMUSG00000064414	0	0	0	0	0	0	0	0	0	0	0	0	0	0	0	0
ENSMUSG00000052760	A630001G21Rik	0.042411	0.0833483	6.59616	0.0126359	0.989918	NA	0.208735	6.27734	0.0332521	0.973474	NA	0.125387	8.35337	0.0150103	0.988024	NA	0.577729	4.05779	0.142375	0.886784	NA	0.270802	3.53245	0.0766611	0.938893	NA	0.848531	4.138	0.205058	0.837527	NA	ENSMUSG00000052760	0	0	0	0	0	0	0	0	0	0	29.7653	0	0	0	0	0
ENSMUSG00000098634	Mir8096	0	NA	NA	NA	NA	NA	NA	NA	NA	NA	NA	NA	NA	NA	NA	NA	NA	NA	NA	NA	NA	NA	NA	NA	NA	NA	NA	NA	NA	NA	NA	ENSMUSG00000098634	0	0	0	0	0	0	0	0	0	0	0	0	0	0	0	0
ENSMUSG00000094834	Gm25472	0	NA	NA	NA	NA	NA	NA	NA	NA	NA	NA	NA	NA	NA	NA	NA	NA	NA	NA	NA	NA	NA	NA	NA	NA	NA	NA	NA	NA	NA	NA	ENSMUSG00000094834	0	0	0	0	0	0	0	0	0	0	0	0	0	0	0	0
ENSMUSG00000100217	9930111H07Rik	0	NA	NA	NA	NA	NA	NA	NA	NA	NA	NA	NA	NA	NA	NA	NA	NA	NA	NA	NA	NA	NA	NA	NA	NA	NA	NA	NA	NA	NA	NA	ENSMUSG00000100217	0	0	0	0	0	0	0	0	0	0	0	0	0	0	0	0
ENSMUSG00000092932	Gm22906	0	NA	NA	NA	NA	NA	NA	NA	NA	NA	NA	NA	NA	NA	NA	NA	NA	NA	NA	NA	NA	NA	NA	NA	NA	NA	NA	NA	NA	NA	NA	ENSMUSG00000092932	0	0	0	0	0	0	0	0	0	0	0	0	0	0	0	0
ENSMUSG00000036707	Cab39	910.002	-0.0450871	0.558755	-0.080692	0.935687	1	0.0194752	0.531753	0.0366244	0.970784	1	0.0645622	0.707618	0.0912388	0.927303	1	0.0511877	0.343692	0.148935	0.881605	1	0.401828	0.29921	1.34296	0.179285	0.453542	0.453015	0.350489	1.29252	0.196176	0.494024	ENSMUSG00000036707	289.569	625.271	237.117	544.777	1498.94	1096.98	398.577	1172.36	1843.61	963.944	573.479	3195.25	721.085	209.345	29.8364	568.845
ENSMUSG00000026223	Itm2c	1792.4	-1.5129	0.68321	-2.21439	0.0268018	0.189488	0.345833	0.64988	0.532149	0.594623	1	1.85873	0.865061	2.14867	0.0316608	0.270147	-0.578971	0.420062	-1.3783	0.16811	1	1.34177	0.365693	3.66913	0.000243378	0.00301548	0.762803	0.42838	1.78067	0.0749669	0.279798	ENSMUSG00000026223	468.758	2907.98	861.974	1054.06	237.834	1.73573	843.59	1225.93	2369.85	1484.2	2645.15	444.647	947.121	659.437	1943.96	674.305
ENSMUSG00000026224	4933407L21Rik	0	NA	NA	NA	NA	NA	NA	NA	NA	NA	NA	NA	NA	NA	NA	NA	NA	NA	NA	NA	NA	NA	NA	NA	NA	NA	NA	NA	NA	NA	NA	ENSMUSG00000026224	0	0	0	0	0	0	0	0	0	0	0	0	0	0	0	0
ENSMUSG00000099767	Gm28884	0	0	0	0	1	NA	0	0	0	1	NA	0	0	0	1	NA	0	0	0	1	NA	0	0	0	1	NA	0	0	0	1	NA	ENSMUSG00000099767	0	0	0	0	0	0	0	0	0	0	0	0	0	0	0	0
ENSMUSG00000049608	Gpr55	0	0	0	0	1	NA	0	0	0	1	NA	0	0	0	1	NA	0	0	0	1	NA	0	0	0	1	NA	0	0	0	1	NA	ENSMUSG00000049608	0	0	0	0	0	0	0	0	0	0	0	0	0	0	0	0
ENSMUSG00000100108	Gm28100	0.42037	-3.01701	6.59149	-0.457713	0.647159	NA	-2.89162	6.27243	-0.461005	0.644795	1	0.125387	8.35337	0.0150104	0.988024	NA	0	4.0578	0	1	1	-2.94727	3.52374	-0.836405	0.402927	NA	-2.87012	4.13055	-0.694851	0.487149	NA	ENSMUSG00000100108	0	0	0	0	0	0	0	0	0	0	28.7732	0	0	0	0	0
ENSMUSG00000099342	Gm18180	33.5491	-1.80756	1.57565	-1.14719	0.251304	0.781939	0.559062	1.49312	0.374425	0.708088	1	2.36662	1.99209	1.18801	0.234828	0.900732	-0.0471961	0.965523	-0.0488814	0.961014	1	0.246882	0.840506	0.293731	0.768964	0.904741	0.199686	0.98461	0.202808	0.839285	0.950585	ENSMUSG00000099342	42.2886	0	0	27.779	7.34054	29.5074	0	0	0	23.5587	37.7028	79.7705	0	0	0	0
ENSMUSG00000026226	Spata3	0	NA	NA	NA	NA	NA	NA	NA	NA	NA	NA	NA	NA	NA	NA	NA	NA	NA	NA	NA	NA	NA	NA	NA	NA	NA	NA	NA	NA	NA	NA	ENSMUSG00000026226	0	0	0	0	0	0	0	0	0	0	0	0	0	0	0	0
ENSMUSG00000026227	2810459M11Rik	0.261758	0.444047	6.59616	0.0673189	0.946328	NA	0	6.27734	0	1	1	-0.235279	8.35337	-0.0281658	0.97753	NA	-1.28474	4.05666	-0.3167	0.751471	1	1.51499	3.53116	0.429034	0.667898	NA	0	4.138	0	1	NA	ENSMUSG00000026227	0	0	0	0	0	0	0	0	0	0	0	0	0	0	0	0
ENSMUSG00000026229	Psmd1	2942.22	0.331601	0.368779	0.899185	0.368554	0.901369	-0.34055	0.35101	-0.970198	0.331948	1	-0.67215	0.467061	-1.43911	0.150121	0.729295	-0.107519	0.226889	-0.473883	0.635584	1	0.0152957	0.197506	0.077444	0.93827	0.979389	-0.0922232	0.231366	-0.398604	0.690185	0.879579	ENSMUSG00000026229	3715.66	2871.58	3276.4	3594.3	1538.58	5169.01	2000.62	5379.71	2333.26	2489.37	3557.95	2065.17	1141.32	2424.91	2023.14	1511.59
ENSMUSG00000077274	Gm22786	0.014023	0	6.59616	0	1	NA	0.849909	6.27734	0.135393	0.892301	NA	0.766564	8.35337	0.091767	0.926883	NA	0.0771705	4.0578	0.0190178	0.984827	NA	0.153068	3.53247	0.0433318	0.965437	NA	0	4.138	0	1	NA	ENSMUSG00000077274	0	0	0	0	0	0	0	0	0	1.96323	0	0	0	0	0	0
ENSMUSG00000026228	Htr2b	1.03719	-1.5472	6.56776	-0.235574	0.813763	1	-4.11068	6.27103	-0.655504	0.512144	1	-2.56348	8.33572	-0.30753	0.75844	1	0	4.0578	0	1	1	-4.16631	3.52124	-1.18319	0.236733	0.522485	-4.08917	4.12842	-0.990493	0.321933	0.63293	ENSMUSG00000026228	0	0	0	0	0	0	0	0	0	0	0	0	0	0	0	0
ENSMUSG00000103272	Gm37914	0.438798	-2.12067	6.59178	-0.321715	0.747669	NA	-2.71661	6.27273	-0.433082	0.664955	1	-0.595935	8.35337	-0.0713406	0.943127	NA	0.253199	4.05777	0.0623985	0.950246	1	-2.53611	3.52423	-0.71962	0.471759	NA	-2.28291	4.13101	-0.552628	0.580518	NA	ENSMUSG00000103272	0	0	0	0	0	0	0	0	0	125.646	0	0	0	1.74454	0	0
ENSMUSG00000094638	Gm21972	21.1081	0.196818	1.57905	0.124644	0.900806	1	-0.198619	1.50354	-0.132101	0.894904	1	-0.395437	2.00027	-0.197692	0.843286	1	-1.28592	0.976791	-1.31648	0.188014	1	-0.898245	0.846537	-1.06108	0.288652	0.576911	-2.18417	0.995206	-2.19469	0.0281861	0.142625	ENSMUSG00000094638	40.1383	55.9944	89.4783	41.6685	35.2346	104.144	56.1104	47.4455	47.0486	31.4116	39.6871	56.1348	84.3654	116.884	39.0169	25.5661
ENSMUSG00000062590	Armc9	156.793	-0.397136	1.68206	-0.236101	0.813354	1	0.587698	1.60028	0.367246	0.713435	1	0.984834	2.12988	0.462389	0.643802	1	-1.05678	1.03436	-1.02168	0.306933	1	1.641	0.900487	1.82235	0.0684023	0.258588	0.584215	1.05493	0.553796	0.579719	0.817929	ENSMUSG00000062590	0	307.969	0.745652	1.54328	0	1.73573	0	67.3421	0	9.81613	26.7888	56.8734	1.5918	689.094	266.233	78.2961
ENSMUSG00000087538	Gm16341	0.089318	0	6.59616	0	1	NA	0	6.27734	0	1	NA	0	8.35337	0	1	NA	-1.04387	4.05702	-0.257299	0.796948	NA	1.27411	3.53158	0.360777	0.718266	NA	0.230243	4.138	0.0556412	0.955628	NA	ENSMUSG00000087538	0	0	0	0	0	0	0	0	0	0	0	0	0	0	0	0
ENSMUSG00000079445	B3gnt7	101.742	-6.78513	2.33224	-2.90928	0.00362262	0.0374277	-1.78887	2.11778	-0.84469	0.398284	1	4.99626	2.9046	1.72012	0.0854107	0.524931	0.542853	1.3644	0.397868	0.690727	1	2.46314	1.18833	2.07277	0.0381935	0.174358	3.00599	1.39179	2.1598	0.0307883	0.150804	ENSMUSG00000079445	0	0	0	0	0.734054	0	59.98	0	0	66.7497	0	0	0.7959	0	0	0
ENSMUSG00000099644	Gm28626	0.619916	-2.06252	3.05483	-0.675168	0.499569	NA	-0.975344	2.9066	-0.335561	0.737202	1	1.08718	3.87582	0.280503	0.779092	1	-2.62958	1.87045	-1.40585	0.159768	1	0.713938	1.61416	0.442297	0.658274	0.846243	-1.91564	1.91087	-1.0025	0.316104	0.627433	ENSMUSG00000099644	0	0	0	0	0.734054	0	0.96742	0	0	1.96323	0	0	0.7959	0	0	0
ENSMUSG00000091806	Gm5258	0	0	0	0	1	NA	0	0	0	1	NA	0	0	0	1	NA	0	0	0	1	NA	0	0	0	1	NA	0	0	0	1	NA	ENSMUSG00000091806	0	0	0	0	0	0	0	0	0	0	0	0	0	0	0	0
ENSMUSG00000101853	Gm28627	0	NA	NA	NA	NA	NA	NA	NA	NA	NA	NA	NA	NA	NA	NA	NA	NA	NA	NA	NA	NA	NA	NA	NA	NA	NA	NA	NA	NA	NA	NA	ENSMUSG00000101853	0	0	0	0	0	0	0	0	0	0	0	0	0	0	0	0
ENSMUSG00000026234	Ncl	4456.08	-0.147051	0.27339	-0.537881	0.590659	0.982234	-0.311769	0.260189	-1.19824	0.230824	1	-0.164718	0.346235	-0.475739	0.63426	1	0.0169892	0.168238	0.100983	0.919564	1	-0.992067	0.146429	-6.77508	1.2434e-11	6.5695e-10	-0.975078	0.171536	-5.6844	1.31276e-08	4.7569e-07	ENSMUSG00000026234	4349.27	4897.65	2733.56	5095.13	5553.12	3599.04	6406.25	5322.32	5872.36	3876.39	5333.95	3851.14	4390.18	4654.44	3127.09	9256.52
ENSMUSG00000064837	Snora75	0.2489	-2.27921	6.59296	-0.345704	0.729565	NA	-2.15382	6.27397	-0.343295	0.731377	1	0.125387	8.35337	0.0150104	0.988024	NA	0.07716	4.0578	0.0190152	0.984829	1	-2.20948	3.52648	-0.626538	0.530962	NA	-2.13232	4.13289	-0.515938	0.605898	NA	ENSMUSG00000064837	0	0	0	0	0	0	0	0	0	0	0	0	0	0	0	15.9788
ENSMUSG00000104627	Mir3535	0.0118758	0	6.59616	0	1	NA	0	6.27734	0	1	NA	0	8.35337	0	1	NA	-0.15897	4.05777	-0.0391768	0.968749	NA	0.38921	3.53243	0.110182	0.912265	NA	0	4.138	0	1	NA	ENSMUSG00000104627	0	0	0	0	0	0	0	0	0	0	0	0	0	0	0	0
ENSMUSG00000064696	Gm24148	0.0059379	0	6.59616	0	1	NA	0	6.27734	0	1	NA	0	8.35337	0	1	NA	-0.0405598	4.05779	-0.00999555	0.992025	NA	0.270799	3.53245	0.0766604	0.938894	NA	0	4.138	0	1	NA	ENSMUSG00000064696	0	0	0	0	0	0	0	0	0	0	0	0	0	0	0	0
ENSMUSG00000064823	Snord82	0.031306	0.019229	6.59616	0.00291518	0.997674	NA	0.144616	6.27734	0.0230377	0.98162	NA	0.125387	8.35337	0.0150103	0.988024	NA	0.0624877	4.05779	0.0153995	0.987713	NA	0.206681	3.53245	0.0585091	0.953343	NA	0.269169	4.138	0.0650479	0.948136	NA	ENSMUSG00000064823	0	0	0	0	0	0	0	0	0	0	24.8044	0	0	0	0	0
ENSMUSG00000073627	C130036L24Rik	50.8039	-0.464914	2.39855	-0.193831	0.846308	1	-0.390845	2.28264	-0.171225	0.864047	1	0.0740686	3.03767	0.0243834	0.980547	1	-2.91489	1.47669	-1.97393	0.0483898	0.734264	1.13747	1.28406	0.885834	0.375707	0.653957	-1.77742	1.50594	-1.18027	0.237892	0.546835	ENSMUSG00000073627	0	0	0	58.6446	0	0	0	355.076	0	19.6323	0	0	0	0	0	0
ENSMUSG00000110510	Gm45908	0	NA	NA	NA	NA	NA	NA	NA	NA	NA	NA	NA	NA	NA	NA	NA	NA	NA	NA	NA	NA	NA	NA	NA	NA	NA	NA	NA	NA	NA	NA	ENSMUSG00000110510	0	0	0	0	0	0	0	0	0	0	0	0	0	0	0	0
ENSMUSG00000026237	Nmur1	0	NA	NA	NA	NA	NA	NA	NA	NA	NA	NA	NA	NA	NA	NA	NA	NA	NA	NA	NA	NA	NA	NA	NA	NA	NA	NA	NA	NA	NA	NA	ENSMUSG00000026237	0	0	0	0	0	0	0	0	0	0	0	0	0	0	0	0
ENSMUSG00000036574	Tex44	0	NA	NA	NA	NA	NA	NA	NA	NA	NA	NA	NA	NA	NA	NA	NA	NA	NA	NA	NA	NA	NA	NA	NA	NA	NA	NA	NA	NA	NA	NA	ENSMUSG00000036574	0	0	0	0	0	0	0	0	0	0	0	0	0	0	0	0
ENSMUSG00000101328	Rpl30-ps6	0	NA	NA	NA	NA	NA	NA	NA	NA	NA	NA	NA	NA	NA	NA	NA	NA	NA	NA	NA	NA	NA	NA	NA	NA	NA	NA	NA	NA	NA	NA	ENSMUSG00000101328	0	0	0	0	0	0	0	0	0	0	0	0	0	0	0	0
ENSMUSG00000026238	Ptma	9560.6	-0.173633	0.246994	-0.702985	0.482065	0.957544	0.0465614	0.235051	0.19809	0.842975	1	0.220194	0.312793	0.703963	0.481456	1	-0.153781	0.151965	-1.01195	0.311562	1	-0.634214	0.132278	-4.79455	1.63043e-06	3.73999e-05	-0.787995	0.154958	-5.08523	3.67189e-07	9.95426e-06	ENSMUSG00000026238	12116	8233.05	6238.87	8621.53	12819.5	4052.93	9685.81	10199.3	7046.83	10667.2	9273.89	12386.6	8028.24	6580.41	16764.6	8730.02
ENSMUSG00000026239	Pde6d	234.843	-0.334059	0.884727	-0.377584	0.70574	0.998353	0.616744	0.841631	0.732796	0.463683	1	0.950803	1.12022	0.848767	0.396011	1	-0.33493	0.544185	-0.61547	0.538244	1	0.314266	0.473686	0.663447	0.507044	0.754541	-0.0206641	0.554942	-0.0372366	0.970296	0.993505	ENSMUSG00000026239	404.25	197.847	0	245.381	179.109	216.966	152.852	200.496	228.273	221.845	329.403	599.756	151.221	261.681	605.909	97.4707
ENSMUSG00000102927	Gm37152	0.0177448	-0.109013	6.59616	-0.0165268	0.986814	NA	0.0163738	6.27734	0.00260839	0.997919	NA	0	8.35337	0	1	NA	0.0771732	4.0578	0.0190185	0.984826	NA	-0.0392923	3.53247	-0.0111232	0.991125	NA	0.0378808	4.138	0.00915437	0.992696	NA	ENSMUSG00000102927	0	0	0	0	0	0	0	0	0	0	0	0	0	0	0	0
ENSMUSG00000026240	Cops7b	385.87	-0.967341	1.07632	-0.898744	0.368789	0.901411	-0.223061	1.02412	-0.217808	0.827579	1	0.74428	1.36299	0.546065	0.585022	1	-0.529954	0.662034	-0.800494	0.423425	1	0.110451	0.576269	0.191666	0.848004	0.942297	-0.419503	0.675101	-0.621392	0.534341	0.787081	ENSMUSG00000026240	253.731	737.26	423.53	617.312	192.322	0	634.627	252.533	463.516	850.077	1385.08	20.6812	308.809	425.668	578.368	639.152
ENSMUSG00000084468	Gm22955	0	NA	NA	NA	NA	NA	NA	NA	NA	NA	NA	NA	NA	NA	NA	NA	NA	NA	NA	NA	NA	NA	NA	NA	NA	NA	NA	NA	NA	NA	NA	ENSMUSG00000084468	0	0	0	0	0	0	0	0	0	0	0	0	0	0	0	0
ENSMUSG00000103609	Gm37022	0	NA	NA	NA	NA	NA	NA	NA	NA	NA	NA	NA	NA	NA	NA	NA	NA	NA	NA	NA	NA	NA	NA	NA	NA	NA	NA	NA	NA	NA	NA	ENSMUSG00000103609	0	0	0	0	0	0	0	0	0	0	0	0	0	0	0	0
ENSMUSG00000026241	Nppc	6.42522	-6.36379	4.04745	-1.5723	0.115882	0.524126	1.70297	3.79096	0.449217	0.653275	1	8.06676	5.095	1.58327	0.11336	0.622722	-3.03443	2.49531	-1.21606	0.223964	1	-4.97704	2.15128	-2.31352	0.0206938	0.112061	-8.01147	2.52841	-3.16858	0.00153187	0.0146716	ENSMUSG00000026241	0	0	46.2304	58.6446	0	0	0	0	0	0	0	345.672	0	0	0	0
ENSMUSG00000053333	Dis3l2	401.404	-0.656666	1.15813	-0.567004	0.570711	0.981776	0.533208	1.10197	0.483866	0.628481	1	1.18987	1.46656	0.811336	0.417173	1	-0.565793	0.712478	-0.794121	0.427125	1	-0.168712	0.620161	-0.272045	0.785587	0.912426	-0.734505	0.726528	-1.01098	0.312026	0.623981	ENSMUSG00000053333	365.545	1.86648	1.4913	144.297	317.111	24.3002	468.231	157.642	98.4535	320.006	460.37	508.167	678.107	683.86	343.119	1225.57
ENSMUSG00000100225	Gm29097	0	0	0	0	1	NA	0	0	0	1	NA	0	0	0	1	NA	0	0	0	1	NA	0	0	0	1	NA	0	0	0	1	NA	ENSMUSG00000100225	0	0	0	0	0	0	0	0	0	0	181.569	0	0	0	0	0
ENSMUSG00000100768	Gm29055	0	0	0	0	1	NA	0	0	0	1	NA	0	0	0	1	NA	0	0	0	1	NA	0	0	0	1	NA	0	0	0	1	NA	ENSMUSG00000100768	0	0	0	0	0	0	0	0	0	0	0	0	0	0	68.8533	0
ENSMUSG00000104121	Gm37485	0.087279	-0.498878	6.59614	-0.0756319	0.939712	NA	-0.373493	6.27732	-0.0594988	0.952555	NA	0	8.35337	0	1	NA	-0.219085	4.05775	-0.0539918	0.956942	NA	-0.132907	3.53237	-0.0376254	0.969986	NA	-0.351992	4.13797	-0.085064	0.93221	NA	ENSMUSG00000104121	0	0	0	0	0	0	0	0	0	0	0	0	6.3672	0	0	0
ENSMUSG00000102383	Gm38142	2.01961	-4.5186	5.21792	-0.865978	0.386502	0.913936	-5.11454	4.96489	-1.03014	0.302943	1	-0.595943	6.61838	-0.0900435	0.928253	1	0.253249	3.21494	0.0787724	0.937214	1	-4.93409	2.78333	-1.77273	0.0762736	0.276357	-4.68084	3.26539	-1.43347	0.151723	0.429507	ENSMUSG00000102383	0	5.59944	0	0	142.407	1.73573	0	0	0	0	0	0	0	13.9563	0	0
ENSMUSG00000104400	Gm38010	0	0	0	0	1	NA	0	0	0	1	NA	0	0	0	1	NA	0	0	0	1	NA	0	0	0	1	NA	0	0	0	1	NA	ENSMUSG00000104400	0	0	0	0	0	0	0	0	0	0	0	0	0	0	0	0
ENSMUSG00000102293	Gm37541	0.0736543	0	6.59616	0	1	NA	0	6.27734	0	1	NA	0	8.35337	0	1	NA	1.18875	4.05687	0.293021	0.769506	NA	0	3.53247	0	1	NA	1.34182	4.13709	0.324338	0.745682	NA	ENSMUSG00000102293	0	0	0	0	0	0	0	0	0	0	0	0	0	0	0	0
ENSMUSG00000102649	Gm38021	1.47795	-3.99932	3.36033	-1.19016	0.233985	0.755769	-3.95408	3.19668	-1.23693	0.216111	1	0.0452415	4.27114	0.0105924	0.991549	1	-0.226125	2.07445	-0.109005	0.913199	1	-4.14154	1.78267	-2.32323	0.0201667	0.110293	-4.36767	2.09604	-2.08377	0.037181	0.173485	ENSMUSG00000102649	63.0745	0	0	0	4.40433	0	0	0	120.235	0	0	1.47723	0	1.74454	0	0
ENSMUSG00000084106	Gm6136	278.124	0.11617	0.179452	0.64736	0.517399	0.967639	-0.0331209	0.171126	-0.193547	0.846531	1	-0.149291	0.227499	-0.656225	0.511679	1	0.12289	0.1111	1.10611	0.268677	1	-0.405726	0.0964572	-4.20628	2.59607e-05	0.000431305	-0.282837	0.113006	-2.50284	0.0123201	0.0778117	ENSMUSG00000084106	242.263	115.722	196.852	287.821	258.387	327.185	295.063	246.411	515.792	250.311	340.317	327.207	325.523	419.562	231.806	373.105
ENSMUSG00000102571	Gm37967	0.0411344	0.0833483	6.59616	0.0126359	0.989918	NA	0.849912	6.27734	0.135394	0.892301	NA	0.766563	8.35337	0.091767	0.926883	NA	0.371629	4.05779	0.0915842	0.927028	NA	0.270805	3.53245	0.0766619	0.938893	NA	0.642434	4.138	0.155252	0.876623	NA	ENSMUSG00000102571	0	0	0	0	0	0	0	0	0	0	0	0	0	0	0	0
ENSMUSG00000099401	Gm28375	0.00591492	0.0192254	6.59616	0.00291464	0.997674	NA	0.144612	6.27734	0.0230372	0.981621	NA	0	8.35337	0	1	NA	0	4.0578	0	1	NA	0.0889456	3.53247	0.0251794	0.979912	NA	0.16612	4.138	0.0401448	0.967978	NA	ENSMUSG00000099401	0	0	0	0	0	0	0	0	0	0	0	0	0	0	0	0
ENSMUSG00000102956	Gm37017	0.173937	0	6.59616	0	1	NA	1.56491	6.27564	0.249362	0.803081	NA	1.48154	8.35209	0.177385	0.859206	NA	-0.740225	4.0574	-0.182438	0.855239	1	0.970467	3.532	0.274764	0.783498	NA	0	4.138	0	1	NA	ENSMUSG00000102956	0	0	0	0	0	0	0	0	0	0	0	0	0	0	4.59022	0
ENSMUSG00000103984	Gm37447	0.924587	-0.967808	5.40475	-0.179066	0.857886	NA	2.49753	5.11069	0.488687	0.625063	1	3.46533	6.82023	0.508096	0.611386	1	-3.24596	3.31568	-0.978971	0.327595	1	2.63108	2.88342	0.912484	0.361514	0.640532	-0.614877	3.39036	-0.181361	0.856084	0.958393	ENSMUSG00000103984	0	0	0	0	0	0	0	0	0	0	0	0	0	0	16.0658	0
ENSMUSG00000101940	Akp-ps1	0	NA	NA	NA	NA	NA	NA	NA	NA	NA	NA	NA	NA	NA	NA	NA	NA	NA	NA	NA	NA	NA	NA	NA	NA	NA	NA	NA	NA	NA	NA	ENSMUSG00000101940	0	0	0	0	0	0	0	0	0	0	0	0	0	0	0	0
ENSMUSG00000101625	Gm29371	0.55713	-3.17299	3.43601	-0.923452	0.355772	NA	-0.909675	3.24249	-0.280549	0.779056	1	2.26332	4.34347	0.521084	0.602308	1	-0.115739	2.11943	-0.0546085	0.95645	1	-2.80731	1.82737	-1.53626	0.124475	NA	-2.92305	2.14635	-1.36187	0.17324	NA	ENSMUSG00000101625	0	0	0	0	0	0	0	0	0	0.981613	0	0	0	0	0	0
ENSMUSG00000026246	Alppl2	0	NA	NA	NA	NA	NA	NA	NA	NA	NA	NA	NA	NA	NA	NA	NA	NA	NA	NA	NA	NA	NA	NA	NA	NA	NA	NA	NA	NA	NA	NA	ENSMUSG00000026246	0	0	0	0	0	0	0	0	0	0	0	0	0	0	0	0
ENSMUSG00000079440	Alpi	0	NA	NA	NA	NA	NA	NA	NA	NA	NA	NA	NA	NA	NA	NA	NA	NA	NA	NA	NA	NA	NA	NA	NA	NA	NA	NA	NA	NA	NA	NA	ENSMUSG00000079440	0	0	0	0	0	0	0	0	0	0	0	0	0	0	0	0
ENSMUSG00000100940	Gm29372	0	NA	NA	NA	NA	NA	NA	NA	NA	NA	NA	NA	NA	NA	NA	NA	NA	NA	NA	NA	NA	NA	NA	NA	NA	NA	NA	NA	NA	NA	NA	ENSMUSG00000100940	0	0	0	0	0	0	0	0	0	0	0	0	0	0	0	0
ENSMUSG00000036500	Akp3	0	NA	NA	NA	NA	NA	NA	NA	NA	NA	NA	NA	NA	NA	NA	NA	NA	NA	NA	NA	NA	NA	NA	NA	NA	NA	NA	NA	NA	NA	NA	ENSMUSG00000036500	0	0	0	0	0	0	0	0	0	0	0	0	0	0	0	0
ENSMUSG00000099839	Gm29374	0	NA	NA	NA	NA	NA	NA	NA	NA	NA	NA	NA	NA	NA	NA	NA	NA	NA	NA	NA	NA	NA	NA	NA	NA	NA	NA	NA	NA	NA	NA	ENSMUSG00000099839	0	0	0	0	0	0	0	0	0	0	0	0	0	0	0	0
ENSMUSG00000026247	Ecel1	0	0	0	0	1	NA	0	0	0	1	NA	0	0	0	1	NA	0	0	0	1	NA	0	0	0	1	NA	0	0	0	1	NA	ENSMUSG00000026247	0	0	0	0	0	0	0	0	0	0	0	0	0	0	0	0
ENSMUSG00000036480	Prss56	0	NA	NA	NA	NA	NA	NA	NA	NA	NA	NA	NA	NA	NA	NA	NA	NA	NA	NA	NA	NA	NA	NA	NA	NA	NA	NA	NA	NA	NA	NA	ENSMUSG00000036480	0	0	0	0	0	0	0	0	0	0	0	0	0	0	0	0
ENSMUSG00000026251	Chrnd	0	0	0	0	1	NA	0	0	0	1	NA	0	0	0	1	NA	0	0	0	1	NA	0	0	0	1	NA	0	0	0	1	NA	ENSMUSG00000026251	0	52.2615	0	0	0	0	0	0	0	0	0	0	0	0	0	0
ENSMUSG00000026253	Chrng	0	NA	NA	NA	NA	NA	NA	NA	NA	NA	NA	NA	NA	NA	NA	NA	NA	NA	NA	NA	NA	NA	NA	NA	NA	NA	NA	NA	NA	NA	NA	ENSMUSG00000026253	0	0	0	0	0	0	0	0	0	0	0	0	0	0	0	0
ENSMUSG00000026254	Eif4e2	865.415	0.13437	0.354855	0.378661	0.704939	0.998142	-0.118209	0.337801	-0.349938	0.726385	1	-0.252579	0.449458	-0.561964	0.574141	1	0.216984	0.218313	0.993915	0.320264	1	0.0690759	0.190059	0.363444	0.716273	0.877829	0.28606	0.222614	1.285	0.198791	0.497334	ENSMUSG00000026254	422.886	1642.5	1179.62	564.84	1118.7	692.557	1021.6	563.225	1038.55	678.295	324.442	997.131	993.283	402.989	957.061	361.121
ENSMUSG00000088318	Gm26187	0	NA	NA	NA	NA	NA	NA	NA	NA	NA	NA	NA	NA	NA	NA	NA	NA	NA	NA	NA	NA	NA	NA	NA	NA	NA	NA	NA	NA	NA	NA	ENSMUSG00000088318	0	0	0	0	0	0	0	0	0	0	0	0	0	0	0	0
ENSMUSG00000026255	Efhd1	0.0382263	-0.173129	6.59616	-0.0262469	0.97906	NA	-0.0477425	6.27734	-0.00760553	0.993932	NA	0	8.35337	0	1	NA	-0.0405614	4.05779	-0.00999593	0.992025	NA	0.0143233	3.53245	0.00405477	0.996765	NA	-0.0262381	4.138	-0.00634076	0.994941	NA	ENSMUSG00000026255	0	0	0	0	0	0	0	0	0	0	0	0	0	0	0	0
ENSMUSG00000089821	Efhd1os	0	0	0	0	1	NA	0	0	0	1	NA	0	0	0	1	NA	0	0	0	1	NA	0	0	0	1	NA	0	0	0	1	NA	ENSMUSG00000089821	0	0	0	0	0	0	0	0	0	0	0	0	0	0	0	0
ENSMUSG00000048000	Gigyf2	936.571	-0.124761	0.568489	-0.219461	0.826291	1	0.614526	0.540917	1.13608	0.255922	1	0.739287	0.719873	1.02697	0.304436	0.991743	-0.161928	0.349698	-0.46305	0.643329	1	0.329614	0.30442	1.08276	0.278915	0.566243	0.167686	0.356609	0.470225	0.638194	0.850832	ENSMUSG00000048000	477.359	1648.1	1725.44	1256.23	202.599	408.765	766.197	280.847	609.889	1165.17	932.647	1528.2	311.197	1235.14	981.159	495.343
ENSMUSG00000095281	Gm22549	0.255162	-0.367735	6.59615	-0.05575	0.955541	NA	-0.242353	6.27733	-0.0386077	0.969203	1	0	8.35337	0	1	NA	-0.27573	4.05667	-0.0679696	0.94581	1	0.898629	3.53142	0.254467	0.799135	NA	0.622899	4.13775	0.15054	0.880338	NA	ENSMUSG00000095281	0	0	0	0	28.6281	0	0	0	0	0	0	0	0	0	0	0
ENSMUSG00000079436	Kcnj13	6.75315	-6.43822	3.49802	-1.84053	0.0656903	0.361668	-0.931412	3.26213	-0.285523	0.775244	1	5.5068	4.39726	1.25233	0.21045	0.859169	0.0872538	2.11392	0.0412759	0.967076	1	-2.16061	1.83723	-1.17601	0.23959	0.52567	-2.07335	2.15292	-0.963045	0.335525	0.645373	ENSMUSG00000079436	0	0	0	29.3223	0	0	0	0	0	0	0.992178	38.408	0.7959	76.7598	0	38.3491
ENSMUSG00000089613	Gm23504	0	0	0	0	1	NA	0	0	0	1	NA	0	0	0	1	NA	0	0	0	1	NA	0	0	0	1	NA	0	0	0	1	NA	ENSMUSG00000089613	0	0	0	0	0	0	0	0	0	0	0	0	0	0	0	0
ENSMUSG00000026258	Snorc	0	NA	NA	NA	NA	NA	NA	NA	NA	NA	NA	NA	NA	NA	NA	NA	NA	NA	NA	NA	NA	NA	NA	NA	NA	NA	NA	NA	NA	NA	NA	ENSMUSG00000026258	0	0	0	0	0	0	0	0	0	0	0	0	0	0	0	0
ENSMUSG00000026259	Ngef	0.145426	-1.24364	6.59571	-0.188553	0.850443	NA	-1.11825	6.27687	-0.178154	0.858602	NA	0.125387	8.35337	0.0150104	0.988024	NA	0.0771662	4.0578	0.0190167	0.984828	NA	-1.17391	3.53163	-0.3324	0.739588	NA	-1.09674	4.13728	-0.265088	0.790942	NA	ENSMUSG00000026259	0	1.86648	0	0	0	0	0	0	0	223.808	0	0	0	0	0	0
ENSMUSG00000079434	Neu2	0.0701152	0	6.59616	0	1	NA	2.83933	6.2569	0.453793	0.649978	NA	2.75599	8.33802	0.330533	0.740997	NA	0.0771583	4.0578	0.0190148	0.984829	NA	0	3.53247	0	1	NA	0.230239	4.138	0.0556401	0.955629	NA	ENSMUSG00000079434	0	0	0	0	0	0	0	0	0	9.81613	0	0	0	0	0	0
ENSMUSG00000091123	Gm17181	0.0543053	-0.109006	6.07449	-0.0179449	0.985683	NA	0.0163806	5.78088	0.00283359	0.997739	NA	0	7.69272	0	1	NA	-0.115951	3.73682	-0.0310293	0.975246	NA	0.256881	3.25303	0.0789669	0.937059	NA	0.140931	3.81072	0.0369826	0.970499	NA	ENSMUSG00000091123	0	0	0	0	0	0	0	0.765251	0	0	0	0	0	0	0	0
ENSMUSG00000090994	Gm6153	0.524687	-0.122175	0.865167	-0.141216	0.887699	NA	-1.1208	0.850371	-1.31802	0.187499	1	-0.998626	1.12263	-0.889544	0.373711	1	0.340093	0.482968	0.704172	0.481325	1	0.303086	0.440308	0.688351	0.491232	NA	0.643179	0.500739	1.28446	0.198981	NA	ENSMUSG00000090994	0.716756	0	0	0.771639	0.734054	1.73573	0	0	1.74254	0	0	0	0	1.74454	0	0
ENSMUSG00000026288	Inpp5d	0	NA	NA	NA	NA	NA	NA	NA	NA	NA	NA	NA	NA	NA	NA	NA	NA	NA	NA	NA	NA	NA	NA	NA	NA	NA	NA	NA	NA	NA	NA	ENSMUSG00000026288	0	0	0	0	0	0	0	0	0	0	0	0	0	0	0	0
ENSMUSG00000026289	Atg16l1	278.353	-0.000244806	1.15421	-0.000212098	0.999831	1	-0.304802	1.09853	-0.277463	0.781425	1	-0.304557	1.46178	-0.208346	0.834959	1	-1.21981	0.710215	-1.71752	0.0858836	0.944846	0.32111	0.618102	0.51951	0.603405	0.81452	-0.8987	0.72424	-1.24089	0.214648	0.518965	ENSMUSG00000026289	0	539.413	0	952.203	1.46811	604.034	441.144	682.604	812.023	150.187	0	1.47723	0	93.333	50.4924	506.528
ENSMUSG00000087968	Gm25395	0	0	0	0	1	NA	0	0	0	1	NA	0	0	0	1	NA	0	0	0	1	NA	0	0	0	1	NA	0	0	0	1	NA	ENSMUSG00000087968	0	0	0	0	0	0	0	0	0	0	0	0	0	0	0	0
ENSMUSG00000089281	Scarna6	0	NA	NA	NA	NA	NA	NA	NA	NA	NA	NA	NA	NA	NA	NA	NA	NA	NA	NA	NA	NA	NA	NA	NA	NA	NA	NA	NA	NA	NA	NA	ENSMUSG00000089281	0	0	0	0	0	0	0	0	0	0	0	0	0	0	0	0
ENSMUSG00000056055	Sag	0.0962481	-0.367718	4.08706	-0.0899713	0.92831	NA	-0.242329	3.8895	-0.0623033	0.950321	NA	0	5.17587	0	1	NA	-0.12494	2.51409	-0.0496958	0.960365	NA	0.110212	2.18852	0.0503591	0.959836	NA	-0.0147274	2.5639	-0.00574416	0.995417	NA	ENSMUSG00000056055	0	0	0.745652	0	0	0	0	0	0	0	0	0	3.1836	0	0	0
[truncated: 53,818 more rows]
[truncated: 124 more columns]
