# Supplementary material for: Skin graft with dermis and appendages generated in vivo by cell competition
Source: Nat Commun. 2024 Apr 29;15:3366. doi: 10.1038/s41467-024-47527-7 (PMC11058811; doi:10.1038/s41467-024-47527-7)
Supplement: Supplementary file 5 — Supplementary Data 2 [file 41467_2024_47527_MOESM5_ESM.xlsx]

## Sheet: Sheet1
Supplementary Data 2
1st PCR primer
	sequence (5'-3')
Forward	CACGTTTGTACAAGCCAGAACTTA
Reverse	TCTTTTGGTCTTCCCGAGCCT
2nd PCR primer for target without tail
	sequence (5'-3')
Forward (P5 side)	GTGGGGCCCTCTCTTCTCTA
Reverse (P7 side)	CCCTCATTGAACTCACGGCT
	sequence (5'-3')
Nextera Read 1 SP (P5 side)	tcgtcggcagcgtcAGATGTGTATAAGAGACAG
Nextera Read 2 SP (P7 side)	gtctcgtgggctcggAGATGTGTATAAGAGACAG
2nd PCR primer for target with inline barcode (6 nt) & Read1SP sequence (P5 side)
Inline barcode ID	inline barcode sequence (5'-3')	primer name	tailed primer sequence (5'-3')
IB01	tgagtg	mTrp63NexteraP5ib01	tcgtcggcagcgtcAGATGTGTATAAGAGACAGtgagtgGTGGGGCCCTCTCTTCTCTA
IB02	cctaga	mTrp63NexteraP5ib02	tcgtcggcagcgtcAGATGTGTATAAGAGACAGcctagaGTGGGGCCCTCTCTTCTCTA
IB03	gttgga	mTrp63NexteraP5ib03	tcgtcggcagcgtcAGATGTGTATAAGAGACAGgttggaGTGGGGCCCTCTCTTCTCTA
IB04	cacaca	mTrp63NexteraP5ib04	tcgtcggcagcgtcAGATGTGTATAAGAGACAGcacacaGTGGGGCCCTCTCTTCTCTA
IB05	gaacca	mTrp63NexteraP5ib05	tcgtcggcagcgtcAGATGTGTATAAGAGACAGgaaccaGTGGGGCCCTCTCTTCTCTA
IB06	gacgta	mTrp63NexteraP5ib06	tcgtcggcagcgtcAGATGTGTATAAGAGACAGgacgtaGTGGGGCCCTCTCTTCTCTA
IB07	cgtgta	mTrp63NexteraP5ib07	tcgtcggcagcgtcAGATGTGTATAAGAGACAGcgtgtaGTGGGGCCCTCTCTTCTCTA
IB08	agtcag	mTrp63NexteraP5ib08	tcgtcggcagcgtcAGATGTGTATAAGAGACAGagtcagGTGGGGCCCTCTCTTCTCTA
2nd PCR primer for target with inline barcode (6 nt) & Read2SP sequence (P7 side)
Inline barcode ID	inline barcode sequence (5'-3')	primer name	tailed primer sequence (5'-3')
IB01	tgagtg	mTrp63NexteraP7ib01	gtctcgtgggctcggAGATGTGTATAAGAGACAGtgagtgCCCTCATTGAACTCACGGCT
IB02	cctaga	mTrp63NexteraP7ib02	gtctcgtgggctcggAGATGTGTATAAGAGACAGcctagaCCCTCATTGAACTCACGGCT
IB03	gttgga	mTrp63NexteraP7ib03	gtctcgtgggctcggAGATGTGTATAAGAGACAGgttggaCCCTCATTGAACTCACGGCT
IB04	cacaca	mTrp63NexteraP7ib04	gtctcgtgggctcggAGATGTGTATAAGAGACAGcacacaCCCTCATTGAACTCACGGCT
IB05	gaacca	mTrp63NexteraP7ib05	gtctcgtgggctcggAGATGTGTATAAGAGACAGgaaccaCCCTCATTGAACTCACGGCT
IB06	gacgta	mTrp63NexteraP7ib06	gtctcgtgggctcggAGATGTGTATAAGAGACAGgacgtaCCCTCATTGAACTCACGGCT
IB07	cgtgta	mTrp63NexteraP7ib07	gtctcgtgggctcggAGATGTGTATAAGAGACAGcgtgtaCCCTCATTGAACTCACGGCT
IB08	agtcag	mTrp63NexteraP7ib08	gtctcgtgggctcggAGATGTGTATAAGAGACAGagtcagCCCTCATTGAACTCACGGCT
IB09	cattcg	mTrp63NexteraP7ib09	gtctcgtgggctcggAGATGTGTATAAGAGACAGcattcgCCCTCATTGAACTCACGGCT
IB10	ctactg	mTrp63NexteraP7ib10	gtctcgtgggctcggAGATGTGTATAAGAGACAGctactgCCCTCATTGAACTCACGGCT
IB11	acttgc	mTrp63NexteraP7ib11	gtctcgtgggctcggAGATGTGTATAAGAGACAGacttgcCCCTCATTGAACTCACGGCT
IB12	tagcct	mTrp63NexteraP7ib12	gtctcgtgggctcggAGATGTGTATAAGAGACAGtagcctCCCTCATTGAACTCACGGCT
3rd PCR primer with multiplex index for Illumina library construction
	sequence (5'-3')
P5 sequence	AATGATACGGCGACCACCGAGATCTACAC
P7 sequence	CAAGCAGAAGACGGCATACGAGAT
	sequence (5'-3')
R1SP-partial (P5, pre-transposone)	TCGTCGGCAGCGTC
R2SP-partial (P7, pre-transposone)	GTCTCGTGGGCTCGG
i5 primer
i5 index name	i5 index sequence on primer (5'-3')	primer name	tailed primer sequence (5'-3')
N501	tagatcgc	NexteraP5N501	AATGATACGGCGACCACCGAGATCTACACtagatcgcTCGTCGGCAGCGTC
N502	ctctctat	NexteraP5N502	AATGATACGGCGACCACCGAGATCTACACctctctatTCGTCGGCAGCGTC
N503	tatcctct	NexteraP5N503	AATGATACGGCGACCACCGAGATCTACACtatcctctTCGTCGGCAGCGTC
N504	agagtaga	NexteraP5N504	AATGATACGGCGACCACCGAGATCTACACagagtagaTCGTCGGCAGCGTC
i7 primer
i7 index name	i7 index sequence on primer (5'-3')	primer name	tailed primer sequence (5'-3')
N701	tcgcctta	NexteraP7N701	CAAGCAGAAGACGGCATACGAGATtcgccttaGTCTCGTGGGCTCGG
N702	ctagtacg	NexteraP7N702	CAAGCAGAAGACGGCATACGAGATctagtacgGTCTCGTGGGCTCGG
N703	ttctgcct	NexteraP7N703	CAAGCAGAAGACGGCATACGAGATttctgcctGTCTCGTGGGCTCGG
N704	gctcagga	NexteraP7N704	CAAGCAGAAGACGGCATACGAGATgctcaggaGTCTCGTGGGCTCGG
