# Supplementary material for: Skin graft with dermis and appendages generated in vivo by cell competition
Source: Nat Commun. 2024 Apr 29;15:3366. doi: 10.1038/s41467-024-47527-7 (PMC11058811; doi:10.1038/s41467-024-47527-7)
Supplement: Supplementary file 7 — Source Data [file 41467_2024_47527_MOESM7_ESM.xlsx]

## Sheet: Fig. 1e
WT chimera				p63 Kouckout chimera
Fig. 1e
Splenocyte (%)	Melanocyte (%)	Keratinocyte (%)		Splenocyte (%)	Melanocyte (%)	Keratinocyte (%)
15.6	9.61	21.4		44.5	42.9	98.6
62.2	60.4	72.6		25.5	21.9	97.2
16.9	13	11.2		7.21	4.68	99.8
2.7	4.7	6.67		28.4	33.7	99.8
17	14.6	2.08		22.7	27.6	99.1
3.73	2.35	3.37		5	8.55	98.4
6.75	6.08	6.16		18.6	19.5	98.3
5.71	1.13	3.42		20.9	43.8	98.1
37.7	45.8	70.9		20.2	17.5	99.2
4.51	2.55	0.94		34.5	24.1	99
11.8	2.58	4.66		13.9	25	99.4
2.59	4.26	2.24		23.7	19.5	99.3
2.42	0	2.79		19.8	25.9	99.5
				32.5	27.6	99.4
				38.8	24.9	99.1
		P value
WT chimera	Splenocyte vs Melanocyte	ns (P=0.093)
	Splenosyte vs Keratinocyte	ns (P>0.9999)
	Melanocyte vs Keratinocyte	ns (P=0.5094)
p63 Knockout chimera	Splenocyte vs Melanocyte	ns (P>0.9999)
	Splenosyte vs Keratinocyte	P=0.0002
	Melanocyte vs Keratinocyte	P<0.0001

## Sheet: Fig. 3d
Fig. 3d
	Positive control	Negative control	Autologous	Semi-autologous	Allogeneic
10					1
11					1
11					1
11					1
11					1
12		1			1
12		1			1
12		1
12		1
12		1
13		1			1
14				1
79					0
91			0	0
91			0	0
91			0	0
91			0	0
91			0	0
91			0	0
91			0	0
91			0
91			0
91			0
102	0
102	0
102	0
102	0
102	0
102	0

## Sheet: Supplementary Fig. 1f
Supplementary Fig. 1f
X	Y
Chimerism (Splenocyte, %)	Percent donor-derived skin in whole body surface (%)
1.5	25.9
20.1	88.1
21.4	63.4
12.6	100
1	29.9
41.7	100
61.7	99.8
33.3	98.8
3.6	77
23.3	92.6
15.7	90.6
30.4	99.6
7.6	99.2
0.067	6

## Sheet: Supplementary Fig. 5g
Supplementary Fig. 5g
	Area probability index (arb. units)
WT1	79.9901
WT1	27.2907
WT1	65.8742
WT1	61.1689
WT2	213.008
WT3	25.3476
WT3	41.8787
WT3	10.4697
WT3	20.9393
WT3	85.4105
WT3	16.5311
WT3	41.8787
WT3	49.5932
WT4	18.9474
WT4	3.1579
WT4	16.8422
WT4	15.7895
WT5	37.3939
WT5	26.0888
WT5	85.2233
WT5	84.3537
p63KO-1	144.889
p63KO-2	141.766
p63KO-3	63.9422
p63KO-4	141.932

## Sheet: Supplementary Fig. 7d
Supplementary Fig. 7d
	PCA.1	PCA.2
WT01KCB001	-93.6391	-14.8402
WT01KCB002	-59.1093	-40.586
WT01KCB003	-64.9643	-33.1028
WT01KCB004	-124.799	34.3877
WT01KCB005	-120.881	20.7886
WT01KCI001	-22.1309	-55.32
WT01KCB006	-128.389	42.0753
WT01KCB007	-97.6403	-21.1465
WT01KCB008	-91.998	-31.3632
WT01KCP001	-128.855	27.4765
WT01KCP002	-123.171	25.0488
WT01KCP003	-112.398	-9.01665
WT01KCB009	-95.9987	-22.3622
WT01KCB010	-110.148	3.93492
WT01KCP004	-113.601	15.4257
WT01KCB011	-121.734	8.36608
WT01KCB012	-130.385	20.5547
WT01KCI002	-18.5263	-54.2131
WT01KCP005	-91.3649	-5.67844
WT01KCP006	-61.232	-47.0292
WT01KCB013	-117.623	7.43689
WT01KCB014	-97.1132	-11.9415
WT01KCB015	-108.49	-4.46934
WT01KCB016	-111.56	10.3187
MU01SER001	-43.3121	-12.02
MU01SER002	-1.18777	-43.2895
MU01SER003	16.3745	-92.4819
WT03KCB001	-129.989	28.751
WT03KCB002	-97.3612	-25.279
WT03KCB003	-129.3	24.1842
WT03KCB004	-104.791	-17.3228
WT03KCB005	-82.1563	-41.0737
WT03KCI001	-21.8217	-120.249
WT03KCB006	-126.606	12.7358
WT03KCB007	-95.539	-22.8234
WT03KCB008	-111.731	-12.9703
WT03KCB009	-121.502	1.35381
WT03KCI002	-93.3156	2.60562
WT03KCB010	-122.686	19.562
WT03KCB011	-80.6487	-49.7042
WT03KCB012	-88.4088	-58.8212
WT03KCP001	-85.506	-26.9624
WT03KCB013	-131.99	27.2005
WT03KCB014	-137.982	32.2299
WT03KCB015	-106.618	-27.3856
WT03KCB016	-120.395	7.4311
WT03KCB017	-130.855	29.5241
WT02KCI001	54.459	18.9175
WT02KCB001	-30.9613	100.287
WT02KCP001	-15.9183	69.0286
WT02KCB002	-44.5041	92.6245
WT02KCB003	-4.93451	64.004
WT02KCP002	-32.2663	76.6474
WT02KCB004	-49.2905	119.035
WT02KCB005	-46.8115	113.728
WT02KCB006	-52.0265	114.965
WT02KCI002	0.446816	83.5045
WT02KCI003	5.00554	77.3869
WT02KCB007	-47.2876	106.821
WT02KCB008	-32.8485	91.3751
WT02KCB009	122.83	-64.1577
WT02KCB010	-44.4049	102.776
WT02KCI004	23.3116	47.0515
WT02KCB011	-45.1357	102.458
WT02KCB012	-35.7204	89.466
MU02SER001	87.8007	33.5838
MU02SKH001	70.0666	40.7139
MU02SER002	107.333	8.40275
MU02SER003	101.073	13.9305
MU02SER004	97.446	-7.87412
MU02SER005	75.5789	19.3875
MU02SKH002	89.9124	27.9073
MU02SKH003	78.3809	24.8888
MU02SER006	95.463	-1.59039
MU02SKH004	96.071	56.0353
MU02SER007	101.59	15.0081
MU02SER008	94.7692	17.4703
MU02SER009	101.289	41.036
MU02SER010	48.7483	55.7622
MU02SKH005	101.08	15.1814
MU02SER011	97.0347	22.1543
MU02SER012	70.9115	31.0178
MU02SER013	94.7797	3.22985
MU02SKH006	34.0763	90.0271
MU02SKH007	67.0692	86.5346
MU02SER014	118.492	-17.4386
MU02SER015	61.5677	65.6543
MU02SKH008	35.48	84.7623
MU02SER016	91.6716	-3.31287
MU02SKH009	111.173	-7.35766
MU02SKH010	124.862	-20.8106
MU02SER017	84.2972	27.4093
MU02SKH011	86.3426	36.8994
MU02SER018	101.407	29.4667
MU02SER019	74.675	26.4373
MU02SKH012	86.3158	48.8854
MU02SKH013	51.2227	57.0665
MU02SKH014	93.225	25.7175
MU02SER020	98.8141	21.4414
MU02SER021	91.2107	21.7954
MU02SER022	55.6293	74.7043
MU03SKH015	107.165	22.0753
MU03SER023	23.1245	95.0993
MU03SER024	89.7817	35.823
MU03SKH016	38.6799	25.3567
MU03SKH017	72.0645	40.8749
MU03SKH018	89.3368	45.0513
MU03SER025	51.3483	26.6024
MU03SER026	101.832	24.7898
MU03SKH019	119.926	-18.549
MU03SKH020	98.0456	12.8612
MU03SER027	81.2874	37.9377
MU03SER028	92.5449	12.4625
MU03SER029	47.5054	16.5547
MU03SKH021	91.9031	7.70112
MU03SER030	46.7661	30.1286
MU03SER031	86.8473	17.6842
MU03SER032	83.4943	39.0083
MU04SKH001	41.0258	-130.037
MU04SKH002	10.7129	-92.208
MU04SER001	38.4426	-129.622
MU04SER002	31.0457	-110.596
MU04SER003	4.63312	-70.6761
MU04SER004	13.6579	-130.03
MU04SKH003	2.53443	-88.1323
MU05SER005	14.6567	-106.561
MU05SER006	26.621	-100.545
MU05SER007	21.4753	-91.9313
MU05SKH004	31.6755	-120.948
MU06SKH005	12.9756	-67.4979
MU06SER008	22.9126	-132.002
MU06SER009	-9.81872	-96.3438
MU06SKH006	19.5602	-106.11
MU06SER010	15.2339	-108.812
MU06SER011	-21.2876	-89.8938
MU06SKH007	47.1234	-203.619
MU06SER012	17.8206	-91.8578
MU06SER013	24.4099	-136.11
MU07SER014	10.6563	-151.155
MU07SER015	-5.44241	-86.7575

## Sheet: Supplementary Fig. 8b-c
Supplementary Fig. 8b
	Chimerism of fibroblasts (%)	Graft survival periods (Day)
Autologous1	23.8	12
Autologous2	28	12
Autologous3	35.1	11
Autologous4	12.2	11
Semi-autologous1	27.5	91
Semi-autologous2	34.9	91
Semi-autologous3	47.9	91
Semi-autologous4	38.6	91
Supplementary Fig. 8c
	Splenocyte (%)	Melanocyte (%)	Keratinocyte (%)	Fibroblast (%)
Autologous1	17	14.6	2.08	23.8
Autologous2	6.75	6.08	6.16	28
Autologous3	11.8	2.58	4.66	35.1
Autologous4	2.59	4.26	2.24	12.2
Semi-autologous1	5	8.55	98.4	27.5
Semi-autologous2	18.6	19.5	98.3	34.9
Semi-autologous3	34.5	24.1	99	47.9
Semi-autologous4	19.8	25.9	99.5	38.6
	P value
Fibroblast (WT chimera) vs Fibroblast (p63 KO chimera)	ns (p=0.20)
